# Supplementary material for: The Genome of Borrelia recurrentis, the Agent of Deadly Louse-Borne Relapsing Fever, Is a Degraded Subset of Tick-Borne Borrelia duttonii
Source: PLoS Genet. 2008 Sep 12;4(9):e1000185. doi: 10.1371/journal.pgen.1000185 (PMC2525819; doi:10.1371/journal.pgen.1000185)
Supplement: Dataset S1 — List of the predicted proteins, in fasta format, of B. duttonii, B. recurrentis, B. burgdorferi, B. garinii and B. afzelii grouped in families. (2.59 MB TXT) [file pgen.1000185.s012.txt]

FAMILY 1
>lcl|pl36_8977_10050_1 [CDS] (gene="vlp-a_1", locus_tag="BDU_6008", note="Probable lipoprotein (SpLip)", product="vlp gene, alpha subfamily", note="*protein_id: BDU:BDU_6008") Borrelia duttonii strain Ly
MNIEKKGEGKVRVILLMMMMVMMGCNSGGVKGEGTGGGDGRGLSGAMMEVGRSAENAFYAFIELMSDALGLKVTKDTKKN
AVGEYFNGLSGKLEKASDELEKVASKATSGVDKSDESKNAIRVAVDAAKEVLSSLKIHLESLGQVGDANLVGWTASNSAG
TKAEESVLKKVLKALQGIVNIAKTEGVPEPKAENTAVKVNNLDNKNGAKILATDNAPGATDSDKAALIVSSVSGENILAS
IIKSQEGHAKALSDNADENTTPLEFAVGGTSAHLSTADTPRSAAVAGGIALRSLVKDGKLASNNNDNDKAVQAVGITAVN
KLLVSVEDMIKKTVKNVLEKVKKGVDEARKPKNPVSQ
>lcl|pl70_27638_28708_1 [CDS] (gene="vlp-a", locus_tag="BDU_2028", note="Probable lipoprotein (SpLip)", product="vlp gene, alpha subfamily", note="*protein_id: BDU:BDU_2028") Borrelia duttonii strain Ly
MNKEKKGEGKVRVILLMMMMVMMGCNSGGVKGEGTGGGDGRGLSGAMMEVGRSAERVFYAFIELMSDTLGLKVTKDTNRS
DVAGYFYSLGGKLGEASNELEKVASKVTSGVDKSDASKNSIRVVVDASKEVLSSLKGHLESLKDIGDSEKVGVSVSQNQG
VAAAALELKKAYNAFKGIVGTAGKEGVAKPQAGETAVKVNNADNKDGVKILATDQGPGAAVGEKAAAIVSSVSGEEMLAS
IVASGENDQALGGSDADAATSTLKFALGGNKDNLAKDVAKAAAVAGGIALRSLVKGGKLAAHSSDDDKIAQLVGVSAVNK
LLGAVEEIVKKTVKNVLEKVKEEVDKAREPKAVGQQ
>lcl|BDU_7068_8165_1 [CDS] (gene="vlp-a", locus_tag="BDU_5", note="Probable lipoprotein (SpLip)", product="vlp gene, alpha subfamily", note="*protein_id: BDU:BDU_5") Borrelia duttonii strain Ly
MKIEKKGEGKVRVILLMMMMVMMGCNSGGVKGEGAAGGGGSGAKSLSEVLLEVGRSAENAFYSFIELMSDTLGLKVTKDT
TKQQVGEYFNSLGGKLGEASGELEKVASKAMVGVDRSDESKNAKNSIRSAVDTAKGVLSLLKTHLESLKDIGDDKKVVDV
TSNQAGVAANENALKKVYQAFKGIVTVANKEGVEKLKESKLTLSQESIGVVDAKNGVKILGTDLAATAGDAGKAALIVSA
VSGEEMLESIVQASEDKVVKITGNATAQTTSLEFAKGGNAAHVSHSSDSKAAAVAGGIALRSLVKEGKLASHNANSDEKA
VQLAGVTAVNKLLVALEDIIKKTVKNVLDKVKKDVDEAKKPKTVS
>lcl|pl40_10823_11911_1 [CDS] (gene="vlp-a_3", locus_tag="BDU_5013", note="Probable lipoprotein (SpLip)", product="vlp gene, alpha subfamily", note="*protein_id: BDU:BDU_5013") Borrelia duttonii strain Ly
MNIEKKGEGKVRVIILMLVMMMMGCNSGGVKGEGTGGGDGRGGSLSEVMLEVGRSAENAFYAFLELMSDVLGFSVNTTTK
KEDVGNHFKSLGVKLGKASEELEEVAKKSETGGDKNDSSKNLIKEIVDSARGVLGTLKGYLESLGTVGDSKPVGEAGSDA
TGASANEGELSKALKALKGIVEIAKGAGVAEPIAGIMSLNGTGIDNKEGVRILATDNKASAVTDAGKAALIVSSVSGEEI
LASIVKSEEGDSALGGTAPDDKTTAVKFAKGGNVANLATANTPKASAVSGGIALRSLVKDGKLASGAADGSAGGKQDVQA
VGMSAVNKLLVAVEDLVKKTVKNVLEKVKQGVDEARKPKTSN
>lcl|pl36_29981_31126_1 [CDS] (gene="vlp-a_3", locus_tag="BDU_6023", product="vlp gene, alpha subfamily", note="*protein_id: BDU:BDU_6023") Borrelia duttonii strain Ly
MKREGIKGVKWKEELGKKEESRKGRVKIRVIMIMLVMMMMGCNSGGVKGEGTGGGDGRGGSLSEVLLEVGRSAENAFYSF
IELMSDTLGLKVTKDTKRSDVASYFNSLGGKIGEASEELEKVASKVTSGVDKGEESKDGKNAIRIAVDAAKGILSSLKTH
LESLKDIGDGNKVVEVVNNQQGVAASTEELKKAYKALKGIVEVAKGQKVEEPSASDVTLAQASIGADAKDGAKVLAAGAD
AGAAVGDKAALIVSSVRGEEMLGSIINSTEDKAVKISNDATANTTPLEFAVGSDDASKLAKEAVKAGAVAGGIALRALVK
GGKLAAKDNNDDKAVQGVGITAVNKLLVAVEGIVKKTVKNVLEKVKEEVDKAREPKASGKQ
>lcl|pl32_3562_4650_1 [CDS] (gene="vlp-a", locus_tag="BDU_8004", note="Probable lipoprotein (SpLip)", product="vlp gene, alpha subfamily", note="*protein_id: BDU:BDU_8004") Borrelia duttonii strain Ly
MNKEKKGEGKVRVILLMMMMVMMGCNSGGVKGEGTGGDGRGGSLSEVLMEVGRSAGDAFYSFLELVSGTLGFSVTGDTTK
QQVGEYFNKLGVTLGEALKELEKLATKSETGVDKSASSKNLIRSAVDTAKGVLATLEGCLESLKEIGDASKVGEVGSDAQ
KGVSAAEGELKKAYKALKGIVDVAKGEGVKEPSASSVTLKQDSIGVDAKDGSKVLAAGANAGAAVGDKAAIIVSAVRGEE
ILESIIKSKENDVKAVSGDATANTTPLEFAVGGTAAHVSHSSDSKAAAVAGGIALRSLVKEGKLASHNANSDEKAVQSAG
ITAANKLLVAVEDLIKKTVKKILEKVKQEVDKAREPKAVGQQ
>lcl|pl40_5757_6848_1 [CDS] (gene="vlp-a_2", locus_tag="BDU_5008", note="Probable lipoprotein (SpLip)", product="vlp gene, alpha subfamily", note="*protein_id: BDU:BDU_5008") Borrelia duttonii strain Ly
MNKEKKGEGKVRVVILMIMMVMMGCNSGGVKGEGAGGGDGRGLSGAMMEVGRSAERAFYAFIELMSDVLGFTAKVDTKKS
DVGNYFDSLGKKLGDASKELEEVAKKSETDTNKDDLSKNSIRKAVNSAKEILEILIEHLGSLKGIGDDNIVGEAASGGAA
AVGTSVDETELKKALKALQEIVKVAQGVGVTELKAGTAALNVTGVDNKDGAKILATSGADNPAATDAGKAAAILSSVSGK
EILASVIASKENDAALGASADANTSAISFARGGSANHLAGANTPKAAAVAGGIALRSLVKTGKLGKGAADNATGGGKEVQ
GIGVTAANKLLGAVEDIIKKTVKNVLEKAKEKIDEARNPKAAN
>lcl|pl42_25987_27081_1 [CDS] (gene="vlp-a", locus_tag="BDU_3028", note="Probable lipoprotein (SpLip)", product="vlp gene, alpha subfamily", note="*protein_id: BDU:BDU_3028") Borrelia duttonii strain Ly
MNIEKKGEGKVRVILLMMMMVMMGCNSGGVKGEGTGGGEGRGGGSLSEVLLEVGRSAENAFYAFMGLIADTLGFTAKSIT
KKSDVGEYFSILGAKLGEASAELEKVANKATSGVDKSDALKNPIRVAVEAAKGVLDTLKGHLESLKGIGGDDNKIVGWAE
SDKEGAAANTEELKKAYKALKGIVETATKEGVEELNEGNVQMNAVTVGVSANPEHGAKILATNDAGKPAAGDTGKAALIV
STVSGEEMLASIVKPEEKASKITGQANAQTTPLEFAVGGDGANLAQNSVKPSSLSGGIALRSLVKAGKLAANNNNDEKAA
QAAGLTAVNKLLVAVEDIIKKTVKKTLEKAKEKIDDARKPKIAE
>lcl|pl40_2769_3899_1 [CDS] (gene="vlp-a_1", locus_tag="BDU_5005", product="vlp gene, alpha subfamily", note="*protein_id: BDU:BDU_5005") Borrelia duttonii strain Ly
MKKLIMNINKEARRMNIEKKGEGKVRVILLMMMMVMMGCNSGGVKGEGTGGGVKSLSEVLLEVGRSAENVFYSFLELVSD
SLGFAVKATTKKNEVGNYFDRLGKKLEIASGELEKVAEKASADVDKEGMLNKGIRAAVDSAKMTLSILKGHLESLKGIGD
VNVVGEAASNAQGVASSADELKSVFKALKGIVDIADKEDIEKLVAGDLAVKVGNNGTDNKDGVKILATDNKAGVNDAGKA
AAVLTTVSGKEILASIVKSTEGDADTGVGDQATANTSAVAFAKGGNAANLAKEAAKAAAVSGGIVLRSLVKNGKLSSGAQ
DGQAGGKEEVQAVGISAVNKLLVAVEDIIKKTVKNVLEKVKKEVDKARDPKAVGQQ
>lcl|pl36_11531_12673_1 [CDS] (gene="vlp-a_2", locus_tag="BDU_6010", product="vlp gene, alpha subfamily", note="*protein_id: BDU:BDU_6010") Borrelia duttonii strain Ly
VKISLREIIEDIERIGGIVNRINKGIEGLLRDWFFGGMVMMIVMGCNSGGVKGEGTGGGGGRGLSRAMMEVGRSAERAFY
AFIELVADTLGFKVTQDTKRSDVAGYFDSLGGKLGEASEELEKVAKKAMIGVDKSDESKNPIRIAVDTAKEILSSLKTHL
ESLKGIGDDNKVVGVTSQQDGVAVNADALKIVYKALKGIVETAKAQQVKELNLSSVTLSQASLGVASPENGTKVLATGAA
GAAVGDKAVLIVSAVSGEGMLESIVKSKDTDVKALGAAAVADTTPLEFAVGGTADNVANANAKAASVAGGIALRSLVKGG
KLASHSTNNDEKAVQSAGITAVNKLLVAVEDIIKKTVKNVLEKVKAEVDKARDPKAVGQQ
>lcl|pl53_36945_37919_1 [CDS] (gene="vlp-a", locus_tag="BRE_2043", product="vlp gene, alpha subfamily", note="*protein_id: BRE:BRE_2043") Borrelia recurrentis A1
VLVMWMMGCNSGGVKGGEGAGGGGDGRGLSGAMMELGRSAERVFYAFIELMSDTLGLKVTKDTTKQQVGDYFNSLGGKLG
ETSEELEKVVNKATSGVDKSDESKNAKNPVKIAVDSAKGVLALLKTHLESLKNIGDDNKVVEVANNQNGVAANSDALKIM
CKALKGIVEIATKQGVKDPSASSVTLAQASIGVDAKDGAKVLAAGANAGAAVGDKAAIIVSVVRGEEILASIVKSGESDA
AVGANATADTSAISFAKGGTADHVSHEASAKAAAVAGGIALRALVKEGKLASHNDNNDHKAVQSVGISAVSKLLVSVEDI
MKRQ
>lcl|pl37_21328_22302_1 [CDS] (gene="vlp-a", locus_tag="BRE_3018", product="vlp gene, alpha subfamily", note="*protein_id: BRE:BRE_3018") Borrelia recurrentis A1
VLVMWMMGCNSGGVKGGEGAGGGGDGRGLSGAMMELGRSAERVFYAFIELMSDTLGLKVTKDTTKQQVGDYFNSLGGKLG
ETSEELEKVVNKATSGVDKSDESKNAKNPVKIAVDSAKGVLALLKTHLESLKNIGDDNKVVEVANNQNGVAANSDALKIM
CKALKGIVEIATKQGVKDPSASSVTLAQASIGVDAKDGAKVLAAGANAGAAVGDKAAIIVSVVRGEEILASIVKSGESDA
AVGANATADTSAISFAKGGTADHVSHEASAKAAAVAGGIALRALVKEGKLASHNDNNDHKAVQSVGISAVSKLLVSVEDI
MKRQ
>lcl|BRE_2174_3295_1 [CDS] (gene="vlp-a", locus_tag="BRE_3", product="vlp gene, alpha subfamily", note="*protein_id: BRE:BRE_3") Borrelia recurrentis A1
LIKKGKSKMRGIRGIKDKEEMRGGIWKMRGVIKRSLVIMMVMGVMGCGQQVGKEKGKSLNEVLIDVGRSAENVFYSFLEL
VSGTLGFTVTKDTKKSEVETYFINIGKKIASASEELEQVAVKATADIDKDSILNKTIRSAVDSAKKTLEVLRGHLDSLKD
IGDSDKVGVAVSQNQGVAVAEPELKKAYNAFKGIVDTSVGLGVDRLKESNVTLAQASIGVANPENGAKVLAAGANAGAAV
GDKAALIVSAVRGKEMLESIVKSAEDKAVKIEANATADTTPLEFAVGGTAANVANANAKAAAVAGGIALRSLVKGGKLAA
HDNNDDKAVQSAGVSAVNKLLVSLEDIVKKTVKNVLENVKQEVDKARVPKAEV
>lcl|pl40_38133_39182_1 [CDS] (gene="vlp-a_4", locus_tag="BDU_5042", note="Probable lipoprotein (SpLip)", product="vlp gene, alpha subfamily", note="*protein_id: BDU:BDU_5042") Borrelia duttonii strain Ly
MRMKGIILMMVMMMGCNSGGGIKEGEGAAGGDGSGLRGVMMEVEKSAEHAFYSFIELVSSVLGLRVTADTTRNQVGEYFT
GLASGIDKAMQELVKIGDKSKESVKEGKESELDKAIASAKGILTTLKGHIEALKDIGDGNKVVEVGNNQNGVTANLDALK
LAYKALKGIVDTAKTQQVEEPKKSDVTIATARVGGTTPQNGARVLAKDANAGAASGLEAAAIVSSVSGKEILAAIVESGE
SDAEVGGVNATANTSAVSFARGGQAANLAQNAALAGAVSGGIALRSLVKDGKLAAHNANNDEKAVQSAGITAVNKLLVAV
EDVIKKAVKNILEKVKKEVDKVRKPKIIN
>lcl|pl41_8752_10002_1 [CDS] (gene="vlp_1", locus_tag="BDU_4007", product="vlp gene", note="*protein_id: BDU:BDU_4007") Borrelia duttonii strain Ly
LNKYNHYMKYKKGLAENDKQILSSKARSSKPLSINQRVAQELAEVKAKNQILREAIRLNEIDSLSKKYLNSHFNKEVMVK
FVIMMMMVMGCNSGGVKEVEEVGLQEVGGLKLGDTTKSIFSAFVDLITNSLGISVTNSTKKSDISDKFKDLVNAIDKAIN
QVQEVASKVGINVEESQDGSIGQAKKTLNELKKHITSLQTLINESMVVSGVTANVATAVEGVGSSVEDVKGALKALKGIV
NFSVKKSTVSKNETVSNEEKEGGKVLKTTGGGGAVEGDAAKALSIVTSVTGEDMLYAITSAEDSDVVAETTISSATQPKH
AVKLAVTGAATTADNAQNASKLALAGGIALRSLLKGGKLDASAAKTSTNAVNGVGVSAVNKLLKAIESITKIIVSQCLEQ
TEQILLKSNRKAFNYI
>lcl|pl41_4918_5961_1 [CDS] (gene="vlp-d_3", locus_tag="BDU_4004", note="Probable lipoprotein (SpLip)", product="vlp gene, delta subfamily", note="*protein_id: BDU:BDU_4004") Borrelia duttonii strain Ly
MNIEKKGEGKVRVILLMMMMVMMGCNSGGVKDPEKVFLSEMVNLGKGFLDVFVSFGDMITGTLGIKAETKKSDIGVYFTK
ISETMKATKAKLNEILENNGHYEKVREKVAAFITTIDEIEEGAKIAAGGASGSGAIGNAVKDQAAVAANKESVISLIKGI
KAIIGIVLRDGEGSADATKTTEDDKKDIGYLFADNAGKDNAKEENIAKAAASIGSVSGADILKAIAKSKEDPKADNVEGI
EKATDAAEIAIAPAVANKKEIKEATAKKDAVIAAGIALRGMAKDGKFAAKNEDKSENAVNGTVASAVNKVLSTLVIAIRN
TVNEGLKGINEVLGEIKQGEGTEAKAN
>lcl|pl42_5597_6682_1 [CDS] (gene="vlp-b", locus_tag="BDU_3006", note="Probable lipoprotein (SpLip)", product="vlp gene, beta subfamily", note="*protein_id: BDU:BDU_3006") Borrelia duttonii strain Ly
MNIEKKGEGKVRVILLMMMMVMMGCNSGGVKGGEVNLEAKNSFLESLIKIGEGFQEIFDVFGSAVGDALGFSVVKAGDKR
SKVGEHFEKIGKGLQVIKDKLNGLAKDIASAPYVDSKGVESIINSASEVIVKLIASVTKLAGVTKEDTIIDNAGTAGNAA
AVAAEEASVKAIIEEVKAIIEIAMNSGVKIEKGNAGNSVANGNGPKAVVHNAQASAGDATKLVDEVAKADPWAMIDKIKS
AKTKNNVAPAANDDAGQLATATGANDNGSASTNADLAASVALKAMTKGGKFTQPAANEDGAIKAAAASAVNKVLGILDVI
INKAVNLEFNKVKEAVKGIKYAETVGTEIVKSSTIQSIVTK
>lcl|pl33_17194_18240_1 [CDS] (gene="vlp-d_1", locus_tag="BRE_5018", note="Probable lipoprotein (SpLip)", product="vlp gene, delta subfamily", note="*protein_id: BRE:BRE_5018") Borrelia recurrentis A1
MKREKKGEGKVRVVILMVMMIVMGCNSGGVKDPEKVFLSEMVNLGKGFLDVFVSFGDMITETLGIKVETKKSEIGAYFSK
IENTMKVVKGKLSKILEEHGSYEKVKEKVEGFIGKISKSEEGAKEAASGASGEEAIGNATTAGHGATPASKDAVVSLVKG
IKAIVGVVLKDNEGSADANKTGDDKKDIGNLFVNDAGKGEAKEENIAKAAASIGVVSGADILKAIAKSKENPNIDTTNGI
EKATDAAEIAVAKAVNDKKEIKEVTAKKDAVIAGGIALRGMAKDGKFAVKNEDKSANAVNGAVASAVNKVLSTLTIAIRN
TVDLGLKEINKVLGEIKQGEGAVAKVNE
>lcl|pl70_56988_58019_1 [CDS] (gene="vlp-d_2", locus_tag="BDU_2056", note="Probable lipoprotein (SpLip)", product="vlp gene, delta subfamily", note="*protein_id: BDU:BDU_2056") Borrelia duttonii strain Ly
MNKEKKGEGKVRVIILMMVMMMMGCNSGVKDPEKVFLSDIANLGKGFLDVFVSFGDMITETLGIKADTKKSEIGGYFTKI
ENTMKIVKGKLSKILEEHGNYEKVKEKVEEFIGKISKIEEGAKEASKGATGDVAIGNAVKGGQDAVAADVTSVNSLVKGI
KTIVDVVLTKGKADADAIQDGEKKKVGQFFARKDDAPQEAETAKANASIGAVSGADILQAIVKSNQVVNGDIKIDAAQNA
AEIAAAKKDDAKKEINEDQKDAIIAAGIALRAMAKDGKFAAKQDASDKYANAVNGVVSSAVNKVLSTLTIAIRDTVDLGL
KGINKVLGEIKQGEGSEAKVKAN
>lcl|pl41_31887_32993_1 [CDS] (gene="vlp-c_2", locus_tag="BDU_4032", note="Probable lipoprotein (SpLip)", product="vlp gene, gamma subfamily", note="*protein_id: BDU:BDU_4032") Borrelia duttonii strain Ly
MNKEKKGEGKVRVLILMVMMIVMMMGCNSGVVEAEQGKNKFLQSLVNVSNEFLNVFTSFGDMVGSVLGLSVESKKSDVGK
YFKTVAGTVQGIKDGLNKIVSEMKEEKNPNAEATESSVKALVESKLDKIIEGAKTASEAIGVEGSELIGNVADQNAGAVG
TEVDNIIKGIKNIVEVILKEGNSDAGDVKGPVKDADGSAGAARAAAGGADGDAGKLFASDNSGGAGDAAKAAKDAAKAVG
AVTGADILKAISIGVGGNAAKLAKNTDAVANIAAAANAKDATIAGAIVLRAMAKNGKFSGPSDAAKVDVSAAVKGAAVSA
VTKALDTLTMAIRKTIDLGLKNVKDAMKINSNAISVVSDKDASGAKNQ
>lcl|pl31_29081_30187_1 [CDS] (gene="vlp-c_2", locus_tag="BDU_9033", note="Probable lipoprotein (SpLip)", product="vlp gene, gamma subfamily", note="*protein_id: BDU:BDU_9033") Borrelia duttonii strain Ly
MNKEKKGEGKVRVLILMVMMIVMMMGCNSGVVEAEQGKNKFLQSLVNVSNEFLNVFTSFGDMVGSVLGLSVESKKSDVGK
YFKTVAGTVQGIKDGLNKIVSEMKEEKNPNAEATESSVKALVESKLDKIIEGAKTASEAIGVEGSELIGNVADQNAGAVG
TEVDNIIKGIKNIVEVILKEGNSDAGDVKGPVKDADGSAGAARAAAGGADGDAGKLFASDNSGGAGDAAKAAKDAAKAVG
AVTGADILKAISIGVGGNAAKLAKNTDAVANIAAAANAKDATIAGAIVLRAMAKNGKFSGPSDAAKVDVSAAVKGAAVSA
VTKALDTLTMAIRKTIDLGLKNVKDAMKINSNAISVVSDKDASGAKNQ
>lcl|pl32_6029_7060_1 [CDS] (gene="vlp-c", locus_tag="BDU_8006", note="Probable lipoprotein (SpLip)", product="vlp gene, gamma subfamily", note="*protein_id: BDU:BDU_8006") Borrelia duttonii strain Ly
MNIEKKGEGKVRVKVVILMVMMMVMMGCNSGGVGGVEEGKNKYLQSLVNVSEEFLNVFTSFGEMVGSVLGLNVESKKSDV
GNYFKKVQGTVEGVKTGLNKIVSDMKEEKNPNAAATETAVNKLVTETLDKIIEGAKTASGAIGDANDLIGNVAAGGAGAG
AGAKGDNVEKLVEGIKGIVEVVLKGVGKADAGDDKKASDGSSVRGANACDVRKLFGNTGNNNGAIDSAENAKKAGADAAK
AVGGVTGADILRAIVTKDGDSVKLATNSATSNTNVNSPKDGTVAGGIALRAMAKGGKFANEKDNANNDVVTAVKGAAVSA
VSKALDTLTIAIREAMDFGVLRK
>lcl|pl23b_11729_12832_1 [CDS] (gene="vlp_1", locus_tag="BDU_14009", note="Probable lipoprotein (SpLip)", product="vlp gene", note="*protein_id: BDU:BDU_14009") Borrelia duttonii strain Ly
MNIEKKGEGKVRVVIMMVMMMVMMMGCNSGGVGGVGGKVDLAKKNSFLESLVKIGEGFQEIFVGFGSAFGDVLGFSVVKS
GDKRSEVGKHFEKVKKGLEDTNNKLKELSGDILGTKNADGSTIAIVKSVIKGANDVFEQLIGAVTKLSGVTNANVDIGDA
SSAGGAVGANRDSVNTVIEGVKAIIGVAEKLDIKIEKGTSGGEVANANGLKLLAHNAQVDQGAAPKLAEEVSKADAWAVI
DKIKNATTVGTATIANAEAGALALGGGNTQNDNGTAKTNADLAAAVALKAMTKDGKFTQPQANEVGAVKAAAVSAVNKVL
EILDIIIKKTVSSNLDKVKEAVKGIKYSESSVTETSQSDTSQTTNKQ
>lcl|pl42_38002_39054_1 [CDS] (gene="vlp-d_2", locus_tag="BDU_3038", note="Probable lipoprotein (SpLip)", product="vlp gene, delta subfamily", note="*protein_id: BDU:BDU_3038") Borrelia duttonii strain Ly
MNIEKKGEGKVRVVILMMMMVMMMGCNSGGNDPEKVFLSEMVNLGKGFLDVFVSFGDMITGTLGIKADTKKSEIGGYFTK
IAETMKEVRGKLGKILEKNGHYAKVKEKVGEFITTIDKIEEGAKTAAGGISGDDKISAASAAGQDAAPADKDSVNFLVNG
IKTIVAVVLRANEGDATATKTADTEKKSVGKLFSGTNAADGTDAHAAAASASIGAVSGADILQAIAKSANAADNEIQIVN
AKNAAEIAAAKKENAGTEFNVDDVKKDAVIAAGIALRAMSKGGKFAAKNEDKSAHAVNGVAASAVTKVLNTLIISIRNTV
DSGLKEVNEVLATIKQEDKASANVAASGQQ
>lcl|pl42_832_1884_1 [CDS] (gene="vlp-d_1", locus_tag="BDU_3001", note="Probable lipoprotein (SpLip)", product="vlp gene, delta subfamily", note="*protein_id: BDU:BDU_3001") Borrelia duttonii strain Ly
MNIEKKGEGKVRVVILMMMMVMMMGCNSGGNDPEKVFLSEMVNLGKGFLDVFVSFGDMITGTLGIKADTKKSEIGGYFTK
IAETMKEVRGKLGKILEKNGHYAKVKEKVGEFITTIDKIEEGAKTAAGGISGDDKISAASAAGQDAAPADKDSVNFLVNG
IKTIVAVVLRANEGDATATKTADTEKKSVGKLFSGTNAADGTDAHAAAASASIGAVSGADILQAIAKSANAADNEIQIVN
AKNAAEIAAAKKENAGTEFNVDDVKKDAVIAAGIALRAMSKGGKFAAKNEDKSAHAVNGVAASAVTKVLNTLIISIRNTV
DSGLKEVNEVLATIKQEDKASANVAASGQQ
>lcl|pl36_6135_7187_1 [CDS] (gene="vlp-d_2", locus_tag="BDU_6006", note="Probable lipoprotein (SpLip)", product="vlp gene, delta subfamily", note="*protein_id: BDU:BDU_6006") Borrelia duttonii strain Ly
MNIEKKGEGKVRVVILMMMMVMMMGCNSGGNDPEKVFLSEMVNLGKGFLDVFVSFGDMITGTLGIKADTKKSEIGGYFTK
IAETMKEVRGKLGKILEKNGHYAKVKEKVGEFITTIDKIEEGAKTAAGGISGDDKISAASAAGQDAAPADKDSVNFLVNG
IKTIVAVVLRANEGDATATKTADTEKKSVGKLFSGTNAADGTDAHAAAASASIGAVSGADILQAIAKSANAADNEIQIVN
AKNAAEIAAAKKENAGTEFNVDDVKKDAVIAAGIALRAMSKGGKFAAKNEDKSAHAVNGVAASAVTKVLNTLIISIRNTV
DSGLKEVNEVLATIKQEDKASANVAASGQQ
>lcl|pl41_34393_35451_1 [CDS] (gene="vlp-b", locus_tag="BDU_4034", product="vlp gene, beta subfamily", note="*protein_id: BDU:BDU_4034") Borrelia duttonii strain Ly
MKKEKKGEGKVRVVIMMGCNSGGVGGVEGKVDLAKKNSFLESLVAIGEGFQEIFAGFGSAVGDVLGFNVVKVGDNRSKVG
EHFKKVGEGLTTTKNKLNELKVKISEAKNADGDTIEFVKGAIKGANDVFDKLIVALTKIAGVVGNIDIAAGASDNAAAVA
ADKDSVDIVIAEVKNVIDAAEKSGVDIVKGDSGNAVESGANNAVEAIAKTAAAGQGAAAKLAGEVSKADPWAMIDKIKNA
KTGSQLVNNTTNEVGALTVGTIAQAGAKSNADLVAAVALKAMTKDGKFSANNADAETVKAAVVSAVNKVLGILDVIIRKT
VSSNLDKVREAVKGIKYSKTDITDASQSDATK
>lcl|pl70_59541_60620_1 [CDS] (gene="vlp-b_2", locus_tag="BDU_2058", note="Probable lipoprotein (SpLip)", product="vlp gene, beta subfamily", note="*protein_id: BDU:BDU_2058") Borrelia duttonii strain Ly
MNIEKKGEGKVRVKVVILMVMMMVMMGCNSGGGIKEGEGESSQSKFLKSIIGLRNEFLNVFTSFGDMVGGILGFNAVKSD
DKRSKVGEHFKTIGDGLKSTKDKLDALAKDISSTAYADITAVETVIKGTSEIIAKLVTSVTKLAGVVGDTDIGDNAAAAV
AADAAGVKTVIDEIKIIVETAINSGVNIGKGITGGEVAAGANTDAPAVLTANAAVGAGAASKLAGEVSKADPWAMIDKIH
NAKVVELTQDNNNEAGALATKIGANNYGAKTNADLAAAVALKAMTKSGKFSAAANEAGAVKASAVSAVNKVLGILDVIIK
KTVESNLDKIREAVKGIKYSESIGVNSTKSDTIQATTTK
>lcl|pl70_43381_44454_1 [CDS] (gene="vlp-b_1", locus_tag="BDU_2046", note="Probable lipoprotein (SpLip)", product="vlp gene, beta subfamily", note="*protein_id: BDU:BDU_2046") Borrelia duttonii strain Ly
MNIEKKGEGKVRVVILMVMMIVMMMGCNSGGVSGEGKVNLEAKNSFLESLVKIGEGFQEIFAGFGSAIGDVLGFNVVKVG
DNRSKVGEHFKKVGEGLTTTKNKLNELKVKISEVKNVDGSTIKVVEDAIKGASDVFEQLIASLTKLAGVTSASVPLGDAN
NGAVGADKVSVDTVIESVKEIVEVAIDSGIKIVSGSDGGATVVNGNGPNALAGNDNAGAGDKLADEVSKADSWAMIDKIK
NAQTKNGAAAAGDAAGELATGTGAAGVTAKTNADLAAAVALKAMTKGGKFSVNNADSVKGAAANAVNKVLVILDVLIGKT
VAINLDKIRETVKALKYSETSGIEAGQSGTVQSVVTK
>lcl|pl35_5397_6425_1 [CDS] (gene="vlp-d_1", locus_tag="BDU_7005", note="Probable lipoprotein (SpLip)", product="vlp gene, delta subfamily", note="*protein_id: BDU:BDU_7005") Borrelia duttonii strain Ly
MNIEKKGEGKVRVIIVMMVMMMVMMGCNSGGRDPEKVFLSEMVNLGKGFLDVFVSFGDMITGTLGIKAETKKSEIGKCFS
DVEKTMQTTKVKLNEILEKHGKYEKVKTVVEQFISGIIEKIAAGAKEAASGATSDGAIGNSKANEDASPAEAGSVNKLVK
GIKEIVKVVLEGKGNPEATKTAEAERKSIGKLLSGKGANDGEEKHAAAASASIGAVSGADILQAIAKSVETAGGVDIDQA
KDAASIAASKKDNAADFAAARNDAMIAGGIALRAMAKDGKLSAKTGEDKSAHAINGAVASAVNKVLSTLVIGIRNRVDEG
LKEINKVLGEIKQGEISEAKTN
>lcl|pl41_25946_27070_1 [CDS] (gene="vlp-c_1", locus_tag="BDU_4026", product="vlp gene, gamma subfamily", note="*protein_id: BDU:BDU_4026") Borrelia duttonii strain Ly
MKEGKIKGEIEGYREKRGEIMRGGKMRVRRVVKGIIMRMFVVVMGCNSGGVGGVEEGKNKYLQSLVNVSNEFLNVFTSFG
EMVGSVLGLKADSKKSDVGNYFKTVQGTVEGVKTGLNKIVSEMKKEKNPNAEATATAVKTLVENTLDKIIEGAKVASEAI
GNAGDPIGNIAPAAAGGGAGVAGFEIDSLVKGIKSIVNVVIRDGNAEAGDANKAEDGKTERTAAGDNEAGKLFASDNAGD
SADKAKKVAADAAKAVGAVTGADILQAIVKNGSNAATNATKAKAKDGTIAGAIALRAMTKGGKFANASAADNEGVITSAV
KGAAISAVTKALDTLTVAIRKTIDLGLKEVKNVMKINNDTPLASEQSDSGGQNQ
>lcl|pl31_23140_24264_1 [CDS] (gene="vlp-c_1", locus_tag="BDU_9027", product="vlp gene, gamma subfamily", note="*protein_id: BDU:BDU_9027") Borrelia duttonii strain Ly
MKEGKIKGEIEGYREKRGEIMRGGKMRVRRVVKGIIMRMFVVVMGCNSGGVGGVEEGKNKYLQSLVNVSNEFLNVFTSFG
EMVGSVLGLKADSKKSDVGNYFKTVQGTVEGVKTGLNKIVSEMKKEKNPNAEATATAVKTLVENTLDKIIEGAKVASEAI
GNAGDPIGNIAPAAAGGGAGVAGFEIDSLVKGIKSIVNVVIRDGNAEAGDANKAEDGKTERTAAGDNEAGKLFASDNAGD
SADKAKKVAADAAKAVGAVTGADILQAIVKNGSNAATNATKAKAKDGTIAGAIALRAMTKGGKFANASAADNEGVITSAV
KGAAISAVTKALDTLTVAIRKTIDLGLKEVKNVMKINNDTPLASEQSDSGGQNQ
>lcl|pl15_11274_12344_1 [CDS] (gene="vlp-c", locus_tag="BDU_15012", note="Probable lipoprotein (SpLip)", product="vlp gene, gamma subfamily", note="*protein_id: BDU:BDU_15012") Borrelia duttonii strain Ly
MNKEKKGEGKVRVILLMMMMVMMGCNSGVLEAEQGKNKYLQSLVNVSNEFLNVFTSFGEMVGSVLGLNLESKKSDVGKYF
KTVQDTVEEVKTGLNKIVAEMKEEKSPNVEATESAVKTLVESTLDKIIAGAKEASEAIGTDDSPIGNIATAGDAAGGAAG
EIDKLVKGIKSIVEVVLKDSGKHDAGDDKKASDGSTSRTGGAAQDGEAGKLFSSANAGDQNNVKKVATDAAKAVGGVRGA
DILQAMIKNEGVAIKFAKSNDGNAGAAPKDAEVAGGIALRAMAKGGKFANGTAGNDVSAAVKGAAVSSVSKALDILTIGI
RRAIDLGLKSVKEVMKTNTGATAMASGKIGSGSQNQ
>lcl|pl41_2399_3430_1 [CDS] (gene="vlp-d_1", locus_tag="BDU_4002", product="vlp gene, delta subfamily", note="*protein_id: BDU:BDU_4002") Borrelia duttonii strain Ly
MKIEKKVEGKIRVIIMMVMMGCNSGGVKDPEKVFLSEMVNLGKGFLDVFVSFGDMITGTLGIKAETKKSEIGGYFSKIAE
TMKEVREKLEKIVGEYGNYEKVKGKVEEFIGRIGKIEEGAKEAALGASGNDTIGNAVKDQAAKAADITSVSKLVKGIKGI
VGMVLGEKEGNADNNVITEEKKDIGKLFGKKDDDRTQEAEAAKANASIGTVSGADILKAMSQSNEDLKADNTNGIEAAKD
AAEIAIASAVDNKKEIKDPAKKDAVIAAGIALRAMAKDGKFAAKQDASDKYANAVNGVVANAVSKVLSTLTIAIRNRVDE
GLKEINKVLGEIQQGEIFEAKSN
>lcl|pl35_7752_8819_1 [CDS] (gene="vlp-c_1", locus_tag="BDU_7007", note="Probable lipoprotein (SpLip)", product="vlp gene, gamma subfamily", note="*protein_id: BDU:BDU_7007") Borrelia duttonii strain Ly
MKKEKKEEGRIRVIMVMMMVMMGCNSGVVEAEQGKNKFLQSLVNVSNEFLNVFTSFGDMVGSVLGLSVESKKSDVGNYFN
TVQSTVEGIKSGLNKIVAEMKEEKNPNAEATATAVKTLVESKLDKIIAGAKEASEAIGVEGSELIGNVATAGAAGGAAGE
IEKLVKGIKGIVEVVLKEGKHDAGDDKKASDGSTSRTGGNAADGEAGKLFANDNAGANANDSKKVATDAAKAVGGVRGSD
ILQAIVRDGGDALKLATAANGGGDGKKDAIIAGAIALRGMAKGGKFANDNDGTAEVTTAVKGASISAVTKALDTLTIAIR
KIIDAGLKEVKAAMKINANAIPVVSDKIASDAKNQ
>lcl|pl36_1058_2062_1 [CDS] (gene="vlp-d_1", locus_tag="BDU_6002", note="Probable lipoprotein (SpLip)", product="vlp gene, delta subfamily", note="*protein_id: BDU:BDU_6002") Borrelia duttonii strain Ly
MKKEKKEEGKVRVVILMMMMVMMMMGCNSGGVKDPEKVFLSEMVNLGKGFLDVFVSFGDMITGTLGIKAETKKSDIGKYF
SDIEKTMISVKEKLQSEVVKNGNYEKVKTVVEHFITGTLDKIVAGVKEAAKGATGDIAIGNAVKNEDAKPAEAASINALV
KGIKEVVDVVLKKGEGDSNATKTGDTEKKSIGKLLSGKGANSGTEQQAAAASASIGAVSGADILQAIANSGEAAAGKADD
KDLAVASANKDAVIAGGIALRAMAKGGQLAAKNGEDKSEYAVNGASASAVNKTLSTLIIAIRNTVDSGLKKINETLATIK
QEDKTSEASGVQQQ
>lcl|pl40_8099_9211_1 [CDS] (gene="vlp-c_1", locus_tag="BDU_5010", product="vlp gene, gamma subfamily", note="*protein_id: BDU:BDU_5010") Borrelia duttonii strain Ly
VRERGNRMDKMWDRMRIKGIILMMMIVMVCNSGGVGEAEQGKNKFLQSLVNVSEEFLNVFTSFGEMVGSVLGLKADSKKS
DVAAYFKTVQDTVQGAKDGLNKIVAEMKKESNPHAAATETAVNKLVSETLDKIITGAKTASEAIGGDANDFIGNVAAGGA
NGAGAGAKGDGVENLVKGIKSIVDIVLKNKGSAEAGDGKKADALGARGNNAGDAGKLFGNTDNNGAIAADAKKAAADAAK
AVGAVTGADILQAISKNNGDSAKLANHNASAQVTGVASDIKDAVIAGGIALRAMAKGGKFANEKDNANNDVVTAVRGAAV
SAVSKALDTLTIAIREAMDLGLKEIKKVMKINNDTPVATSEKSGSGVKNQ
>lcl|pl35_12687_13859_1 [CDS] (gene="vlp-c_2", locus_tag="BDU_7012", product="vlp gene, gamma subfamily", note="*protein_id: BDU:BDU_7012") Borrelia duttonii strain Ly
MNREVKEGEIKEIGIERVRERGNRMDKMWDRMRIKGIILMMMMVMMMMGCNSGGVGEAEQGKNKFLQSLVNVSEEFLNVF
TSFGEMVGSVLGLKADSKKSDVAAYFKTVQDTVQGAKDGLNKIVAEMKKESNPHAAATETAVKKLVSETLDKIITGAKTA
SEAIGGDANDFIGNVAAGGANGAGAGAKGDGVENLVKGIKSIVDIVLKNKGSAEAGDGKKADALGARGNNAGDAGKLFGN
TDNNGAIAADAKKAAADAAKAVGAVTGADILQAISKNNGDSAKLANHNASAQVTGVASDIKDAVIAGGIALRAMAKGGKF
ANEKDNANNDVVTAVRGAAVSAVSKALDTLTIAIREAMDLGLKEIKKVMKINNDTPVATSEKSGSGVKNQ
>lcl|pl40_31376_32389_1 [CDS] (gene="vlp-c_2", locus_tag="BDU_5034", note="Probable lipoprotein (SpLip)", product="vlp gene, gamma subfamily", note="*protein_id: BDU:BDU_5034") Borrelia duttonii strain Ly
MKKEKKGEGKVRVVILMVMMMVMMGCNSGVVEAEQGKNKFLQSLVNVSNEFLNVFTSFGDMVGSVLGLNVNSKKSDVGNY
FKTVQDTVQGIKDGLNKIVSEMKEEKNPNAEATESAVKKLLSETLDKIIGGAKAASEAIGDASELIGNVAADNAGGTAGD
VTKLVEGVKNIVEVVLKEGKHDAGDDKKASDGSTARGAAADGEAGKLFDTANAGTAENAKKSATDAAKAVGSVSGADILQ
AIVKKGDPKLASAKDGTIAGAIALRGIAKDGKFAGPSAAAAEYNIGVKNTVVSAVNKALNTLTIAIRKTVDKGLKTVKES
MKLNTEIEKTVVGPDKK
>lcl|pl70_46965_47987_1 [CDS] (gene="vlp-c_1", locus_tag="BDU_2049", product="vlp gene, gamma subfamily", note="*protein_id: BDU:BDU_2049") Borrelia duttonii strain Ly
MVMMVVMMGCNSGGVLEAEQGKNKYLQSLVNVSEEFLNVFTSFGEMVGSVLGLNVDSKKSDVGKYFKTVQETVKGTKEKL
EKIVAEMKEEKNPNAEAIETAVKKLVTETLDKIIEGAKTASEAVGIEGDDLLGNVGANNAAGVVGDVDKLIKGIKSIVDV
VLKGVGNAEAGNDKKAEDGSTARTAAAAGDGEAGKLFAAAAGNADNSKKVSADASKAVGAVTGADILQSIVKADKAATLA
KSNDGNAGAAPKDAEVAGGIALRAMAKNGKFAGPTADSADYVIAAKGAAVSAVAKVLDTLTVAIRKTIDLGFKNVKEAMK
INTNVIPVASENSGSSGQKQ
>lcl|pl35_26095_27036_1 [CDS] (gene="vlp-c_3", locus_tag="BDU_7024", product="vlp gene, gamma subfamily", note="*protein_id: BDU:BDU_7024") Borrelia duttonii strain Ly
LQSLVNVSEEFLNVFTSFGEMVGSVLGLNVNLKKSDVGKYFKTVQETVQGTKDKLEKIVAEMKEEKNPNAAGVESEVKKL
VSEALDKIIDGAKTVGEAIGTVGSDLLGNFASQGSGGVLGTEVEKLVKGIKDIVDIVLKEGKHDAGNDKKASDGSTSRTA
NGGTDEAGKLFGTTSNSGVGAAAGDAKKVATDASKAVGAVTGADILQAIVKSGDAAAAGAKDATVAGAIALRAIVKDGKF
PGVTATAAADNLDYTAVVKGAAVSAVSKALDALTIAIRKTIDEGLKKVKEAIKINANDTPLASENSGSGGQNQ
>lcl|pl35_23528_24604_1 [CDS] (gene="vlp-d_4", locus_tag="BDU_7022", note="Probable lipoprotein (SpLip)", product="vlp gene, delta subfamily", note="*protein_id: BDU:BDU_7022") Borrelia duttonii strain Ly
MNIEKKEEGKGRVKVVILMVMMMVMMGCNSGGRDPEKVFLSEMVNLGKGFLDVFVSFGDMITGTLGIKADTKKSEIGKYF
SDIEKTMNSVKSKLNAVVAENGDYPKVKEAVEQFISGILDKIAEGAKLAASGATDGVSIGEVVKSNEGISVDAASVSALV
KGIKGIVDLVIDKGDGQADKTKPLDADKKDIGKLFGAETGGADKGAEEKHIAAASASIGAVSGADILKAIAGANADAKKD
GKVSDAEDAAALALAKGTANANANEDQIRESAKKDAIIAAGIALRGMAKDGKFIVKSNDANKTEAESAKGVAANAVNKVL
STLIVSIRNTVDLGLKEINKVLGEIKQGEGSEAKAKAN
>lcl|pl42_31846_32967_1 [CDS] (gene="vlp-c_2", locus_tag="BDU_3032", note="Probable lipoprotein (SpLip)", product="vlp gene, gamma subfamily", note="*protein_id: BDU:BDU_3032") Borrelia duttonii strain Ly
MKREKKVEGKVRVKVVILMVMMMVMMGCNSGGVGGGEEGKNKFLQSLVNVSNEFLNVFTSFGEMVGSVLGFNVNSKKSDV
GNYFKKVQGTVQGTKDKLEQIVADMKKVGNPNTVEVESVVKKLVSETFDKIIDGASEALKGADGVEAIGNVAEPVAGAGA
GADVNAVKSLSEGIKKIVSVVLKEGNAEAGNDNGPVKDDGNAGAARGDAGAGADGDARKLFANNNAGDAAAAAKAARDAV
KAVGAVTGADILQAIAKGDDGESAKLAKHNNVVANNNGANANNARDAIIAGGIALRAMAKGGKFANASAAAAGVKANVVN
AAVSGVTKALNTLTVAIRSAVDEGLKSVKEAIKINTNDTPVSSENSVSGGQNK
>lcl|pl32_8451_9485_1 [CDS] (gene="vlp-d_2", locus_tag="BDU_8008", note="Probable lipoprotein (SpLip)", product="vlp gene, delta subfamily", note="*protein_id: BDU:BDU_8008") Borrelia duttonii strain Ly
MKKEKKEEGKVRVIIMMVMMMVMMGCNSGGVKDPEKVFLSDIANLGKGFMDVFVSFGDMVTGTLGIKAETKKEDIGKYFS
DIEKSMQTTKVKLNEILEKNGQYEKVRKVVEEFISGIVDKIAAGAKEAAKGATGDDKIGGATQAGQDANAADRVAVNSLV
KGIKGIVGVVLKENEGDATVTKTNGDQQKTIGKLFAAKANGGEEVHAAAANASIVVVSGVDMLQAISKSDEVVGEVEIEK
AKNAADIAAAKQENDKGIKDAAKKDAVIAGGIALRGMAKGGKFAAKDEEKSANAVNGAVASAVNKVLSTLVIAIRNTVDK
GLKEISEVLGEIKQGEGVEAKVSK
>lcl|pl33_29972_31084_1 [CDS] (gene="vlp-d_2", locus_tag="BRE_5029", product="vlp gene, delta subfamily", note="*protein_id: BRE:BRE_5029") Borrelia recurrentis A1
VKKMKEEGIKGIRGIRGIKGKEELGKKEGRRNNRIVLGMMMVMMGCNSGGVSGGVRDPEKVFLSEMVNLGKGFLDVFVSF
GDMITGTLGIKADTKKSEIGGYFTKIAETMKGVREKLGKILEENGKYEKVKEKVEEFVGEIGKIEAGAQEAAKGATGEAI
GNAASAGHGATPANRESVVSLVKGIKIIVDVVLKGKGNAEATKTGDDKKDIGNLFADDNGKGDAKEENIAKASASIGAVI
GADILQAIAKSKEDPKDYATDGIEKATDAAEIAIAKAVNAKKEIKEESAKKDAVIAAGIALRGMAKDGKFAANQSAKDAN
AVNGAVASAVNKVLSTLTIAIRNTVDLGLKEINKVLGEIKEGEGFEVKTN
>lcl|pl53_42975_44087_1 [CDS] (gene="vlp-d_3", locus_tag="BRE_2048", product="vlp gene, delta subfamily", note="*protein_id: BRE:BRE_2048") Borrelia recurrentis A1
VKKMKEEGIKGIRGIRGIKGKEELGKKEGRRNNRIVLGMMMVMMGCNSGGVSGGVRDPEKVFLSEMVNLGKGFLDVFVSF
GDMITGTLGIKADTKKSEIGGYFTKIAETMKGVREKLGKILEENGKYEKVKEKVEEFIGEIGKIEAGAQEAAKGATGEAI
GNAASAGHGATPANRESVVSLVKGIKIIVDVVLKGKGNAEATKTGDDKKDIGNLFADDNGKGDAKEENIAKASASIGAVI
GADILQAIAKSKEDPKDYATDGIEKATDAAEIAIAKAVNAKKEIKEESAKKDAVIAAGIALRGMAKDGKFAANQSAKDAN
AVNGAVASAVNKVLSTLTIAIRNTVDLGLKEINKVLGEIKEGEGFEVKTN
>lcl|pl37_27359_28471_1 [CDS] (gene="vlp-d_3", locus_tag="BRE_3023", product="vlp gene, delta subfamily", note="*protein_id: BRE:BRE_3023") Borrelia recurrentis A1
VKKMKEEGIKGIRGIRGIKGKEELGKKEGRRNNRIVLGMMMVMMGCNSGGVSGGVRDPEKVFLSEMVNLGKGFLDVFVSF
GDMITGTLGIKADTKKSEIGGYFTKIAETMKGVREKLGKILEENGKYEKVKEKVEEFIGEIGKIEAGAQEAAKGATGEAI
GNAASAGHGATPANRESVVSLVKGIKIIVDVVLKGKGNAEATKTGDDKKDIGNLFADDNGKGDAKEENIAKASASIGAVI
GADILQAIAKSKEDPKDYATDGIEKATDAAEIAIAKAVNAKKEIKEESAKKDAVIAAGIALRGMAKDGKFAANQSAKDAN
AVNGAVASAVNKVLSTLTIAIRNTVDLGLKEINKVLGEIKEGEGFEVKTN
>lcl|pl23_20295_21386_1 [CDS] (gene="vlp-b", locus_tag="BRE_6020", note="Probable lipoprotein (SpLip)", product="vlp gene, beta subfamily", note="*protein_id: BRE:BRE_6020") Borrelia recurrentis A1
MKRGIKGEMINRVMIIMVLVMVMMGCNSGGGIKEGEGESSQSKFLKSIIGLRNEFLNVFTSFGDMVGGILGFNAVKSDDK
RSKVGEHFKTIGDGLKSTKDKLDELSKQIVSTSNADIKGVEAVIQGTSEVIAKLITSITELAGITKEGNVDIGDAGTAGS
AAAVAADKASVEAIIKGVKEIVETAEKSGVKIEKGNAGNSVANGNGPKAVVHNVQATAGDATKLAGEVAKADPWAMIDKI
KNAKTKNNVAPAANDDAGQLATATGANDNGSASTNADLAASVALKAMTKGGKFTQPAANEDGAIKAAAASAVNKVLGILD
MIIRKAVNLELDKVKEAVKGIRYSETSGSNATEAGTIQTSTVK
>lcl|pl23b_19929_20996_1 [CDS] (gene="vlp-d_2", locus_tag="BDU_14015", note="Probable lipoprotein (SpLip)", product="vlp gene, delta subfamily", note="*protein_id: BDU:BDU_14015") Borrelia duttonii strain Ly
MNREKKEEGKVRVVIMMVMMMVMMGCNSGGRDPEKVFLSEMVNLGKGFMDVFVSFGDMITGTLGIKADTKKSEIGEYFTK
IENTMKGVKGKLGEILEKNGHYTKVKAAVDEFVAVLDKIGHGAKIAASGATDGVSIGEIVKSDSGSSVDSTSVGALVKGI
KEIVDLVLNEGNGQADNTDPLATDKEGIGMLFGAKNSDANGGAEDKHVAAASASIGAVTGADILKAIAIANADANKDGKV
KDAKDAAALALAKGTTTENDEKLTMAESKKDAVIAAGIALRAMSKNGKFIVKDTAAKKTEAEAARGVAASAVTKVLNTLI
IAIRNSVDSGLKKINEVLATVKQEDKSIEATASVQ
>lcl|pl53_30387_31412_1 [CDS] (gene="vlp-c", locus_tag="BRE_2037", product="vlp gene, gamma subfamily", note="*protein_id: BRE:BRE_2037") Borrelia recurrentis A1
LIMMVMMGCNSGVLEAEQGKNKFLQSLVNVSNEFLNVFTSFWEMVGSVLGLNVNSKKSDVGKYFRTVQETVQGIKDGLNK
IVNEMKEEKNPNAEATESAVKTLVESKLDKIIGGAKEASEAIGDASDPIGNVSDQNAGAVGIEVDKLVKGLKSIVDIVLK
EGKNDAGDDKKASDGSTSRTSGNAGDGEAGKLFASANAGTAENAKKSAADAAKAVGAVTCADILQSMIEDNGEVVKLASS
NAAVAAVNANKKDGVIAGGIALRAMAKDGKFAGSSDAASVDAKKTVKGAAVSALIKALDTLTVAIRKTVDLGLKNVKEAM
KINANATSVLPDKDVSDAKNQ
>lcl|pl23b_18673_19740_1 [CDS] (gene="vlp-d_1", locus_tag="BDU_14014", note="Probable lipoprotein (SpLip)", product="vlp gene, delta subfamily", note="*protein_id: BDU:BDU_14014") Borrelia duttonii strain Ly
MNREKKVEGKIRVIMIMMVMMMVMMGCNSGGRDPEKVFLSEMVNLGKGFMEVFVSFGDMITGTLGIKAETKKSDIGAYFT
KIENTMKIVKGKLSKILEEHGSYEKVKEKVEGFIGKISKIEEGARKAALGATDSAVIGEVVKSGAAVFGTANADSVKNLV
EGIKEIVDLVVTEGDGQADKTKPLNDDKEKIGKLFGAKTSDDSGAEDKHTAAANASIGAVSGADILKAIAGANASANKDG
KVSEAKDAAALALSKGTNTDNEDKLTTVESKKDAVIAAGIALRGMAKDGKFIVKDIGDNKTEVASAKGAAANAVNKVLST
LVIAIRNRVDEGLKEINKVLGEIKQGEGSVAKINE
>lcl|pl37_14770_15795_1 [CDS] (gene="vlp-c", locus_tag="BRE_3012", product="vlp gene, gamma subfamily", note="*protein_id: BRE:BRE_3012") Borrelia recurrentis A1
LIMMVMMGCNSGVLEAEQGKNKFLQSLVNVSNEFLNVFTSFWEMVGSVLGLNVNSKKSDVGKYFRTVQETVQGIKDGLNK
IVNEMKEEKNPNAEATESAVKTLVESKLDKIIGGAKEASEAIGDASDPIGNVSDQNAGAVGIEVDKLVKGLKSIVDIVLK
EGKNDAGDDKKASDGSTSRTGGNAGDGEAGKLFASANAGTAENAKKSAADAAKAVGAVTCADILQSMIEDNGEVVKLASS
NAAVAAVNANKKDGVIAGGIALRAMAKDGKFAGSSDAASVDAKKTVKGAAVSALIKALDTLTVAIRKTVDLGLKNVKEAM
KINANATSVLPDKDVSDAKNQ
>lcl|BDU_3342_4421_1 [CDS] (gene="vlp-c-2", locus_tag="BDU_3", note="Probable lipoprotein (SpLip)", product="vlp gene, gamma subfamily", note="*protein_id: BDU:BDU_3") Borrelia duttonii strain Ly
MGRIVKGIIMGMMVVVMGCNGGGVGGESGENNFLKSLINVSNEFINVFTSFGNMVWSVLGLKADSKKSDVGNYFKTVQGT
VEGVKTGLNKIVADMKKESNPNAVATETAVNKLVTETLDKIIAGAKTASEAIGGDANALIGNVAAGGANDSAGVSGSEID
SLVKGIKGIVDIVLKGIGKADAGDGKKADALGARGDNAGDVGKLFGNTGNNGGIDSADNAKKAGADAAKAVGAVTGADIL
QAVVKDGGDASKLAANSPTSDVAGVSQNAKDGTIAGGIALRAMAKGGKFANDNTAANVDVVTAVKGAAVSAVTKALDTLT
VAIRSTIDEGLKSVKEAMKTNINVTSVASENSGSSGQNQ
>lcl|pl35_9031_10056_1 [CDS] (gene="vlp-d_2", locus_tag="BDU_7008", note="Probable lipoprotein (SpLip)", product="vlp gene, delta subfamily", note="*protein_id: BDU:BDU_7008") Borrelia duttonii strain Ly
VKRMDKIGNRMGIKGIILMMMIVMGCNSGVKDPEKVFLSEMVNLGKGFLDVFVSFGDMITGTLGIKAYTKKSEIGGYFSK
IAETMKEVRGKLGKILEEYGSYEKVKVKVEEFIGEISKIEAGAKEAAGGASGDVIIGNAVQNQDAVSAAVDSVNKIVGGI
KTIVGVVLKEGEGNAETTKTAEDEKKSVGGLFAKGTADDGTEAQAAAANASVGAVSGADILQAIARSGNANTKDINTVTN
AAEIAVANKDSATKTLDQAKVDAVIAGGIALRGMAKEGKFSAKSEEKNANAVNGAVASAVNKVLSTLVVAIRNRVDEGLK
EINRVLGEIKQGEGSVAKINE
>lcl|pl23_20445_21482_1 [CDS] (gene="vlp-d", locus_tag="BDU_13021", note="Probable lipoprotein (SpLip)", product="vlp gene, delta subfamily", note="*protein_id: BDU:BDU_13021") Borrelia duttonii strain Ly
MNKEKKGEGKVRVKVVILMVMMMVMMGCNSGGRDPEKVFLSEMVNLGKGFMEVFVSFGDMITGTLGIKAETKKSEIGKYF
SDIEKTMNSVKSKLNAVVAENGDYSKVKEVVEQFINGILDKVAEGAKEAASGIKDASGNLGDIEKAADASKGAEATSVIN
LVKGIKTIVDVVLKPNEGDGLKDVTKSLDDDKKKIGKLFGDKTGSGAEEKHIAAASASIGAVSGVDILQAIAKSSGNVAV
GKASAAKDAAGLAMANGDSTETTDLDAAAKKDAVMSAGIALRAMAKNGKFIVKDDAANKTEAEGAKGVSSNAVSKVLSTL
TIAIRNRVDEGLKEINKVLGEIKQG
>lcl|pl41_3650_4642_1 [CDS] (gene="vlp-d_2", locus_tag="BDU_4003", product="vlp gene, delta subfamily", note="*protein_id: BDU:BDU_4003") Borrelia duttonii strain Ly
VLMMMVVMGCNSGGRDPEKVFLSSIANLGKGFLDVFVSFGDMITGTLGIKAETKKSNIGKYFSNIEKNMQTTKVKLNGIL
EKHGQYEKVKTVVEEFISGILDRIAEGSKTAAGGASGSDAIGNTVKNQFAVAADKLSVISLVKGIKAIVGVVLKESEGNA
DFTKIQDERKDIGKLFGNQDGDSAEESEAAKASASVGAVSGADILKAIAKSKENPDVNATNGIVKAKDAAEIAVAPAVND
KKEISEESAKKDAVIAAGIALRAMAKDGKFAAKNDDKAYYAINGVVASAVNKVLSTLVIAIRNRVDEGLKEINKVLGEIK
QGEISEAKSN
>lcl|pl40_30037_31173_1 [CDS] (gene="vlp-d", locus_tag="BDU_5033", product="vlp gene, delta subfamily", note="*protein_id: BDU:BDU_5033") Borrelia duttonii strain Ly
LFSKKSYERKLKKQGGKKMKEGKIKGEMKEMREIERERRVEKMRVRRVKGIVMVMIIVMGCNSGGKDPEKVFLSEMVNLG
KGFLEVFVSFGDMITGTLGIKAETKKSDVGVYFTKISETMKATKAKLNKILEQNGHYEKVKEKVDEFITTIDKIEAGAKE
ASGGASGSDAIGNAVKDQAAVSADKDVVNVLVKGIKGIVGAVLKENEGNAIATKTDGEQQKSIGGLFSGNKDDGTDAVAA
AASATIGAVSGTDILQAIFKSDEVIDAEVKIDQVKNAAEIAAAKQDNAKKEITVDSAKKDAVIAAGIALRGMAKGGKFAA
KNEDKSVQAVNGVVASAVNKVLSTLVIAIRNRVDLGLKEINKVLGEIKQVEGSEVKSN
>lcl|pl32_13136_14158_1 [CDS] (gene="vlp-d_3", locus_tag="BDU_8012", product="vlp gene, delta subfamily", note="*protein_id: BDU:BDU_8012") Borrelia duttonii strain Ly
LIFLLSFFISDKCVIVMMGCNSGGRDPEKVFLSEMVNLGKGFLDVFVSFGDMITGTLGIKAETKKSDIGAYFTKIENTMK
IVKGKLGKILEEHGSYEKVKGKVEEFIGKIGKIEEGAKEAAGGASGDDKIGGATSAGQAAVAADKNSVISLVKGIKAIVG
VVLRDDEGSAEASKTAENDKKDVGKLFEKKDDNKAQEAEAAKAGASIGAVSGADILKAIAKSKENPSVNDTEGIEKAIDA
AEIAVAKAVDDKKEIKEGANKDAVIAAGIALRAMAKDGKFAAKNEEKAANAVNGTVASAVNKVLSTLVIAIRNRVDEGLK
GISEVLGEIKQGEGSEAKAN
>lcl|pl53_28788_29780_1 [CDS] (gene="vlp-d_1", locus_tag="BRE_2036", product="vlp gene, delta subfamily", note="*protein_id: BRE:BRE_2036") Borrelia recurrentis A1
MMMMVVMGCNSGGVKDPEKVFLSEMVNLGKGFLEVFVSFGDMITGTLGIKAETKKSEIGGYFSKIAETMKEVREKLEKIL
EENGKYEKVREKVGEFIGKISKIEEGAKEASKGANGDIIGNAKKGEDAVAASKDSVVSLVKGIKAIVEIVLGEKEGNAGN
NIITEDKKDIGKLFGKKDGDRAQEAEAAKVSTSIGAVSGADILKAIAKSKENPVTDSANGIEKATDAAEIAVVPSVDDKK
EIKEDTAKKDAIIAAGIALRGMAKEGKFAAKKDEDKSAHAVNGAVSSAVNKVLSTLVIAIRNTVDKGLKEINEVLGEIKQ
GEGVEAKVSK
>lcl|pl37_13171_14163_1 [CDS] (gene="vlp-d_1", locus_tag="BRE_3011", product="vlp gene, delta subfamily", note="*protein_id: BRE:BRE_3011") Borrelia recurrentis A1
MMMMVVMGCNSGGVKDPEKVFLSEMVNLGKGFLEVFVSFGDMITGTLGIKAETKKSEIGGYFSKIAETMKEVREKLEKIL
EENGKYEKVREKVGEFIGKISKIEEGAKEASKGANGDIIGNAKKGEDAVAASKDSVVSLVKGIKAIVEIVLGEKEGNAGN
NIITEDKKDIGKLFGKKDGDRAQEAEAAKVSTSIGAVSGADILKAIAKSKENPVTDSANGIEKATDAAEIAVVPSVDDKK
EIKEDTAKKDAIIAAGIALRGMAKEGKFAAKKDEDKSAHAVNGAVSSAVNKVLSTLVIAIRNTVDKGLKEINEVLGEIKQ
GEGVEAKVSK
>lcl|pl41_33180_34208_1 [CDS] (gene="vlp-d_4", locus_tag="BDU_4033", note="Probable lipoprotein (SpLip)", product="vlp gene, delta subfamily", note="*protein_id: BDU:BDU_4033") Borrelia duttonii strain Ly
MQVKKEEGKIRVIIVMVMMMVMMGCNSGGRDPEKVFLSEMVNLGKGFLDVFVGFGDMITGTLGIKAETKKSDIGKYFTDI
AATMESVKNKLQTEVAKNGNYEKVKTVVEQFITGILDKIAEGAKEAAKGATGDDAIGGAPTAGQDAAPADATSVNALVKG
IKEIVGVVLKKDEGNPEATKTKDDQQKTIGKLFGGKNNDGTETDAAAASASIGAVSGADILQAIAVSAGASGEPTIQTAK
NAAEVAAAKKEDQKTLDEVKVQKDAIIGAGIALRGMSKGGKFAAKAEEKSVHAVNGAVASAVSKVLSTLTIAIRNTVNLG
LKEINKVLGEIKQGEGSEVKVN
>lcl|pl31_165_1214_1 [CDS] (gene="vlp-d", locus_tag="BDU_9001", note="Probable lipoprotein (SpLip)", product="vlp gene, delta subfamily", note="*protein_id: BDU:BDU_9001") Borrelia duttonii strain Ly
VKREDKMWDRMRMKGIILMMMIVMMMGCNSGGVKDAEKVFLSEMVNLGKGFLDVFVSFGDMITETLGIKADTKKSEIGAY
FTKIENTMKIVKGKLSKILEENGKYEKVREKVGEFIGKISKIEEGAKEASKGANGDIIGNAKKGEDAVAASKDSVVSLVK
GIKAIVEIVLGEKEGNAGNNIITEDKKDIGKLFGKKDGDRAQEAEAAKVSASIGAVSGADILKAIAKSKEDPKADSTNGI
EKATDAAEIAVVPSVDDKKEIKEDTAKKDAIIAAGIALRGMAKEGKFAAKKDEDKSANAVNGAVSSAVNKVLSTLVIAIR
NTVDKGLKEINEVLGEIKQGEGVEAKVSK
>lcl|pl42_35447_36466_1 [CDS] (gene="vlp-c_3", locus_tag="BDU_3035", product="vlp gene, gamma subfamily", note="*protein_id: BDU:BDU_3035") Borrelia duttonii strain Ly
MMVVVMVMVCNSGGVAEGEEGKNKYLQSLVNVSNEFLNVFTSFGEMVGSVLGLNVNSKKSDVGNYFKKVQETVQGIKYGL
NKIVADMKEEKNPNVEATESAVKTLVENTLDKIIEGAKTASEAIGDASGLIGNVADQNGTGVAGTDVDKLVEGIKGIVKV
VLEGVGKADAGDSNKASDGTARTANAGDGEAGKLFITGNGAAGDDANSKKVATDAAKAVGGVRGSDILQAIVKEGGDASK
LATAQNPGSAPKDAVIAGGIALRAMAKGGKFANGAANSDVSAAVKGAAVSAVTKALDILTIGIRRAIDLGLKSVKEAMKT
NTGATAIASGKSGSSSQNQ
>lcl|pl35_14055_15059_1 [CDS] (gene="vlp-d_3", locus_tag="BDU_7013", product="vlp gene, delta subfamily", note="*protein_id: BDU:BDU_7013") Borrelia duttonii strain Ly
VMVMMMVMMGCNSGGVKDPEKVFLSEMVNLGKGFLDVFVAFGDMITETLGIKAETKKSDIGKYFSDIEKTMNSVKEKLQE
EVSKNGQYEKVRKVVEEFISGTVDKIAAGAKEAALGASGGGSEVIGSAVKNGDASPSELRSVKSLVKGIKEIVEIVLKGK
GDAGADVTKGDSKKDVGKLFTMTNDQADNTAAQAAAASIGAINGVDMLQAIVKSKEDPKVDDTNGIEKAEDAAGIAVAKA
VAGKKEIKEGAKKDAVIAGGIALRGMTKLGKFSIKDNDEDALKTVNGAVASAVNKVLSTLTIAIRNRLDEGLKEINKVLG
EIKQGEGSVAKINE
>lcl|pl70_42191_43180_1 [CDS] (gene="vlp-d_1", locus_tag="BDU_2045", product="vlp gene, delta subfamily", note="*protein_id: BDU:BDU_2045") Borrelia duttonii strain Ly
MMMMVMMGCNSGGRDPEKVFLSEMVNLGKGFLDVFVSFGDMITGTLGIKADTKKSEIGKYFSDIEETMKTTKVKLNEILN
KNGKYEKVKTVVEQFITATLDKIAEGAKTAASGTESSDAIGGAPTTGQDASPADVASVNALVKGIKGIVGVVLKKDEGNA
GATKTSADEQKTIGGLFSGNKANDSSEAVAAAASATIGAVSGADILQAIANSGEATNASAIDTAKDAANIAAANKEDNKK
EINDIAAKKDAVIAGGIALRGMGKGGKFAAKNEEKAANAVNGAVASAVNKVLSTLTISIRNTVDEGLKGISEVLGEIKQG
EGSVAKINE
>lcl|pl36_28466_29443_1 [CDS] (gene="vlp-c", locus_tag="BDU_6022", product="vlp gene, gamma subfamily", note="*protein_id: BDU:BDU_6022") Borrelia duttonii strain Ly
MMMVVVVMGCNSGGVAGGEEGKNKYLQSLVNVSNGFLNVFTSFGEMVGSVLGLNVNSKKSDVGKYFKAVQETVQGTKDKL
EKIVAEMKEEKNPNAEATATVVKTLVESKLDKIIEGAKTVSEAIGDSSDFIGNVAAGGNDDNAGVVGIDINKLVNGVKSV
VDVVLGEEGNAEAGDDKKAENLAARTNGDGEAGKLFDAANAGTAENAKKSAADAAKAVGSVSGADILRAIVKNGNVAVAN
AKDATIAGAVALRAMAKGGKFANTNAAATVDVVNAVKGTAVSAVTKALDTLTVALRKTIDLGLKEVKKVMQVNNDTPVSS
EKISK
>lcl|pl32_4837_5811_1 [CDS] (gene="vlp-d_1", locus_tag="BDU_8005", product="vlp gene, delta subfamily", note="*protein_id: BDU:BDU_8005") Borrelia duttonii strain Ly
MLLGCNSGGKDPEKVFLSKMVNLGKGFLDVFVAFSDMITETLGIKAYTKKSEIGTYFSKIAETMESVKNKLQTEVSKNGK
YEKVKTVVDEFVIGILDRIATGAKEAAKGATTDAAIGSAKQNEDAVPGDTASVISLVKGIKEIVGVVLKDNEGNAEATKT
GNTEQKSIGKLLGKKDDGTEAHAASASASVGAVSGTDMLQAIAKSGEAANNEIKIEEAKNVAEIAAAKKDDDKEFGDTLK
DKDAVIAGGIALRAMAKNGRFAAKQDASYKYANAVNGVVASAVSKVLSTLTIAIRSRVDLGLKEINKVLGEIKQGEGSAY
RINE
>lcl|pl53_39440_40534_1 [CDS] (gene="vlp-d_2", locus_tag="BRE_2045", product="vlp gene, delta subfamily", note="*protein_id: BRE:BRE_2045") Borrelia recurrentis A1
MKEKKGKGNIEESISEYREKGREKRSKRGLKGIMVLVMVMMGCNSGGVSGGVKDPEKVFLSEMVNLGKGFLDVFVSFGDM
ITGTLGIKADTKKSDIGKYFTDIEKTMISVKEKLQTEVAKNGNYVKIKEVVDQFITGTLDKIAEGAKKASSGAAGGAVLG
SSVKNEDAAPGEVASVNALIEGIKTIVAVVLKNEGNADANKTTDDDKKDIGKLFSKASDNGSEAEAAKANASIGAVSGVD
ILQAIAKSDVVSAAGKDIDQAKDVAEIATAKNDSGTKETKQKDAVISGGIALRSMAKGGKFATKNEDKAVPAINGVAASA
VGKTLSALIIAIRNTVDSELKKINEVLATVKQEDKSSEATASVQ
>lcl|pl37_23823_24917_1 [CDS] (gene="vlp-d_2", locus_tag="BRE_3020", product="vlp gene, delta subfamily", note="*protein_id: BRE:BRE_3020") Borrelia recurrentis A1
MKEKKGKGNIEESISEYREKGREKRSKRGLKGIMVLVMVMMGCNSGGVSGGVKDPEKVFLSEMVNLGKGFLDVFVSFGDM
ITGTLGIKADTKKSDIGKYFTDIEKTMISVKEKLQTEVAKNGNYVKIKEVVDQFITGTLDKIAEGAKKASSGAAGGAVLG
SSVKNEDAAPGEVASVNALIEGIKTIVAVVLKNEGNADANKTTDDDKKDIGKLFSKASDNGSEAEAAKANASIGAVSGVD
ILQAIAKSDVVSAAGKDIDQAKDVAEIATAKNDSGTKETKQKDAVISGGIALRSMAKGGKFATKNEDKAVPAINGVAASA
VGKTLSALIIAIRNTVDSELKKINEVLATVKQEDKSSEATASVQ
>lcl|pl42_28479_29516_1 [CDS] (gene="vlp", locus_tag="BDU_3030", product="vlp gene", note="*protein_id: BDU:BDU_3030") Borrelia duttonii strain Ly
MKREKKVEGKVRVVIMMVMMGCNSGGVSGEEGKGTQGIGGLGEVISHLREGFLEVFVSFGNILKDTFGLTSNTTKKEVGE
RLGKIGEAVEVAKGKLEGIKGTEQFSLMKDKVDSVITNAVNILKKLVEGTKKFKEATDGANGKIGNANGTEDAVQADIAS
VKSLVEGINMIYEAAKEVKVDLKGNADKTIADSKAIAKLFNNTASADATGLKAANVALNASSGADILAAIDAAKNGINAP
AGQISAAKNAYDIAVAIKNSEDAGADVREKGSVITAGLALRAMAKNGKLATHANVPAEGLNAVLIGAVSKTVNEIVSTIR
RTVDKCLKDVDDCIKENSNSEVKSK
>lcl|pl42_3439_4458_1 [CDS] (gene="vlp-c_1", locus_tag="BDU_3004", product="vlp gene, gamma subfamily", note="*protein_id: BDU:BDU_3004") Borrelia duttonii strain Ly
MMVVVMVMVCNSGGVAEGEEGKNKFLQSLVNVSNEFLNVFTSFGEMVGSVLGLNVNSKKSDVRNYFKKVQETVQGIKYGL
NKIVADMKEEKNPNVEATESAVKTLVENTLDKIIEGAKTASEAIGDASGLIGNVADQNGTGVAGTDVDKLVEGIKGIVKV
VLEGVGKADAGDSNKASDGTARTANAGDGEAGKLFITGNGAAGDDANSKKVATDAAKAVGGVRGSDILQAIVKEGGDASK
LATAQNPGSAPKDAVIAGGIALRAMAKGGKFANGAANSDVSAAVKGAAVSAVTKALDILTIGIRRAIDLGLKSVKEAMKT
NTGATAIASGKSGSSSQNQ
>lcl|BDU_2113_3060_1 [CDS] (gene="vlp-c-1", locus_tag="BDU_2", product="vlp gene, gamma subfamily", note="*protein_id: BDU:BDU_2") Borrelia duttonii strain Ly
LQSLVNVSEEFLNVFTSFGEMVGSVLGLNVNSKKSDVGKYFKTVQSTVEGVKIGLNKIVSDMKEEKNPNAEATATAVKTL
IESKLDKIIGGAKTASEAIGDASGLLGDMANAAVGGTVGEVDKLINGIKGIVDVVLKEGNPVAGTEKKALDGQTDRTGGN
AADDEAGKLFNGTNAGAAGTNAKKSAADAAKAVGAVTGADILQAMIKVGGGAYKLANAKDDDKPSTKKDAIIAGAIALRA
MAKGGKFAGQANAEDAIIVVKDAAISAVTKALDILTVAIRRSIDIGLKSVKEAMKINTNATTVASENGGSGGQNK
>lcl|pl35_24794_25744_1 [CDS] (gene="vlp-d_5", locus_tag="BDU_7023", product="vlp gene, delta subfamily", note="*protein_id: BDU:BDU_7023") Borrelia duttonii strain Ly
VVIKSIINFYMVNLGKGFLDVFMSFGDMVTERLEIKEDINKSGIRAYFSKIENTMKVVKGKLGEIIEKNGHYPKVKEKIE
EFIGKISKIEEGAKEAASVASSDDKIGGATSVGQAAVAADKNSVISLVKGIKAVVGVVLKENEGNADASKTGDDKRYIGN
LFASDNGKDEAKEENIAKAAASIGAVSGADILKAVGKSKENPIVNDAEGINAATDAAEIAVAKAVDNKKEIKEGAKKDAV
IAAGIALRGMAKDGKFAAKNDDKAYYAINGVVASAVNKVLSTLVIAIRNRVDEGLKEINKVLGEIKQGEISEAKSN
>lcl|pl35_4050_5204_1 [CDS] (gene="vlp-b", locus_tag="BDU_7004", product="vlp gene, beta subfamily", note="*protein_id: BDU:BDU_7004") Borrelia duttonii strain Ly
MKEGKREEEVREYERGEIKRVRRIVKGIIMVMMVVVMGCNSGGVGGVEGKVNLEAKNSFLESLVAIGEGFQEIFGVFGNT
VGDVLGFSVVKSGDKKSKVGEHFEKVKKGLEDTNKKLKELSGDISGAKNADVSTVETIKGVIKGVSDVFEGLIGALTKLS
EVINDSAADVGDNADAVPSAAEKIGVESIIKNVEVITGIAKKSGVEIVTGNAGNQIAAAANATDAIAVLGGHTEKASQGA
GSKLADEVSKADPWAMIDKIKNAKASDGAALKAGNHDAGILSASNNKADAGAGAKSNADLAAAVALKAMTKSGKFSASAN
DSGAVRAAGVSAVNKVLGVLDFIIKRTVESNLERVREAVKGVKYSNSVEFEAKQSDATQSTVTK
>lcl|pl70_58154_59164_1 [CDS] (gene="vlp-c_2", locus_tag="BDU_2057", product="vlp gene, gamma subfamily", note="*protein_id: BDU:BDU_2057") Borrelia duttonii strain Ly
MKKLIMNINKEGKKMNREGKEGEIKGKGGIGERVIERVKREDKMWDRMRMKGLILMMMIVMGCNSGGVVGGEEGKNKFLQ
SLVNVSEEFLNVFTSFGEMVGSVLGLNVDSKKSDVGKYFKTVQSTVEGIKSGLNKIVAEMKEEKNPNAEATESAVKKLVS
ETLDKIIVGAKEASEAIGDAGDPIGNIAANNAGGAAGADVDKLVKGIKGIVDIVLKGVGNAEAGNDKKASDGSTARTANG
GNDEAGKLFGNAAIGAADNAKKTAADAAKAVGAVTGADILQAIVKNVSATDANAKDGTIAGAIALRAMAKNGKFANDNAG
TAEVTTAVKGALLLVQ
>lcl|pl35_3385_4521_1 [CDS] (gene="vlp_1", locus_tag="BRE_4003", product="vlp gene", note="*protein_id: BRE:BRE_4003") Borrelia recurrentis A1
LYVLYKSYFFASNPSKKSYKKAKKKKNKEAKRMKKGIKGEMINIVMIMCLMVVMGCNSGGVKGEEGKGTQGIGGLGEVIS
HLREGFLEVFVSFGNILKDTFGLTSNTTKKEVGERLGKIGEAVEIAKGKLEGIKGTEQFSLMKDKVDSVITNAVNILKKL
VEGTKKFKEATDGANGKIGNANGTEDAVQADIASVKSLVEGINMIYEAAKEVKVDSKGNADKTIADSKAIAKLFNDTASA
DATGLKAANVALNSSSGADILAAIDSAKNGINAPAGQISAAKNAYDIAVAIKNSADAGADVREKGSVITAGLALRAMAKN
GKLATHANVPAEGLNAVLIGAVSKTVNEIVSTIRRTVDKCLKDVNDCIKEGFSSVVKS
>lcl|pl23_22345_23303_1 [CDS] (gene="vlp", locus_tag="BDU_13022", product="vlp gene", note="*protein_id: BDU:BDU_13022") Borrelia duttonii strain Ly
LVMVMMVVMGCNSGGVKDPEKVFLSDIANLGKGFLDVFVNFGDMVSDVIGIKADTKKSDIGKYFSDIEKSMQAIKVKLRE
ILEKNGKYEKIKTVVDKFITDKLDKITEGAKEVSNIAEGAELLGNMVTSDGGGAVGEVDKLIKGMKTIIDVLDLKEGNPD
AGTDKKAKDGSTSRAHNSDDAGNLFGNDKAGAAAANAKEAATDAAKAVGAITGADILKAISSGKATALANNNSAYNNVAA
VTSAKDGVVAGALALRAMAKGGKFAGNDAANDAVTIVKDAASSAVNKALSTLVIAIRSTVDSVLKTINEAFASTLAPFRX
>lcl|pl35_30872_32008_1 [CDS] (gene="vlp_2", locus_tag="BRE_4033", product="vlp gene", note="*protein_id: BRE:BRE_4033") Borrelia recurrentis A1
LYVLYKSYFFASNPSKKSYKKAKKKKNKEAKRMKKGIKGEMINIVMIMCLMVVMGCNSGGVKGEEGKGTQGIGGLGEVIS
HLREGFLEVFVSFGNILKDTFGLTSNTTKKEVGERLGKIGEAVEVAKGKLEGIKGTEQFSLMKDKVDSVITNAVNILKKL
VEGTKKFKEATDGANGKIGNANGTEDAVQADIASVKSLVEGINMIYEAAKEVKVDSKGNADKTIADSKAIAKLFNDTASA
DATGLKAANVALNSSSGADILAVIDSAKNGINAPAGQISAAKNAYDIAVAIKNSADAGADVREKGSVITAGLALRAMAKN
GKLATHANVPAEGLNAVLIGAVSKTVNEIVSTIRRTVDKCLKDVNDCIKEDFSSVVKS
>lcl|pl23b_16977_17957_1 [CDS] (gene="vlp_2", locus_tag="BDU_14013", product="vlp gene", note="*protein_id: BDU:BDU_14013") Borrelia duttonii strain Ly
VGGVKGEGAAGGDGRGVGSLSELIATSRQVFLDAFVSFGELLKGTFGITSDATKEEVGERLGKIGEAVQVAKRKLESIKE
DSNYNLIKTRVDSIMTKVIDTLEKIVNGANKIKESTISAADKIASATADNNDAVQADKISVKGLVEGISMLCEAAKGVGT
EPKGNVNRVITDSKEVGNLFGETANVTDAKALSGANKALNEVSGADILLAIEAAKDGTSKDAGDINAATNAFDMAIANKN
HGNLSNINTNASVISAGLALKAMAKNGKLATLATHAPKEGINAVLYRSVNKTVNEIVSIIRRTVDKCLKDVDDCLKENFS
SEVSSS
>lcl|pl41_37619_38596_1 [CDS] (gene="vlp_2", locus_tag="BDU_4036", product="vlp gene", note="*protein_id: BDU:BDU_4036") Borrelia duttonii strain Ly
LVMVMMVVMGCNSGGVKDPEKVFLSDIANLGKGFLDVFVNFGDMVSDVIGIKADTKKSDIGKYFSDIEKSMQAIKVKLRE
ILEKNGKYEKIKTVVDKFITDKLDKITEGAKEVSNIAEGAELLGNMVTSDGGGAVGEVDKLIKGMKTIIDVLDLKEGNPD
AGTDKKAKDGSTSRAHNSDDAGNLFGNDKAGAAAANAKEAATDAAKAVGAITGADILKAISSGKATALANNNSAYNNVAA
VTSAKDGVVAGALALRAMAKGGKFAGNDAANDAVTIVKDAASSAVNKALSTLVIAIRSTVDSGLKTINEALASVNQGDVS
TETNE
>lcl|pl36_10263_11294_1 [CDS] (gene="vlp-d_3", locus_tag="BDU_6009", note="Probable lipoprotein (SpLip)", product="vlp gene, delta subfamily", note="*protein_id: BDU:BDU_6009") Borrelia duttonii strain Ly
MIGKIIVIILMMVMMMGCNSGGKDPEKVFLSEMVNLGKGFLDVFVSFGDMITGTLGIKAETKKSEIGKYFSDIEKTMSSV
KSKLNVVVAENGDYPKVKEVVEQFINGILDKVAEGAKEAASGIKDASGNLGDIEKAADASKGAEATSVINLVKGIKTIVD
VVLKPNEGDGLKDVTKSLDDDKKKIGKLFGDKTGSGAEEKHIAAASASIGAVSGVDILQAIAKSSGNVAVGKASAAKDAA
GLAMANGDSTETTDLDAAVKKDAVMSAGIALRAMAKNGKFIVKDDAANKTEAEGAKGVSSNAVSKVLSTLTIAIRNRVDE
GLKEINKVLGEIKQGEDSESKAN
>lcl|pl41_35788_36756_1 [CDS] (gene="vlp-d_5", locus_tag="BDU_4035", product="vlp gene, delta subfamily", note="*protein_id: BDU:BDU_4035") Borrelia duttonii strain Ly
MMGCNSGGVKDPEKVFLSEMVNLGKGFMEVFVSFGDMITGTLGIKAETKKSEIGKYFSDIEKTMNSVKSKLNAVVAENGD
YSKVKEVVEQFINGILDKVAEGAKEAASGIKDASGNLGDIEKAADASKGAEATSVINLVKGIKTIVDVVLKPNEGDGLKD
VTKSLDDDKKKIGKLFGDKTGSGAEEKHIAAASASIGAVSGVDILQAIAKSSGNVAVGKASAAKDAAGLAMANGDSTETT
DLDAAAKKDAVMSAGIALRAMAKNGKFIVKDDAANKTEAEGAKGVSSNAVSKVLSTLTIAIRNRVDEGLKEINKVLGEIK
QG
>lcl|BRE_6895_7989_1 [CDS] (gene="vlp-d", locus_tag="BRE_4", product="vlp gene, delta subfamily", note="*protein_id: BRE:BRE_4") Borrelia recurrentis A1
LSLSLFQYSISTSFVGCNNGIAELEKKNEFLSSIANLGKGFLDVFVAFGDMVSGTLGIKAETKKSEIGKYFGDIENTMKT
TKAKLNEILEKNGNYEKVKEEVLKFIDKLTKIEEGAKKAALGATGGVIGEVVKSNAAGNGPDAGSIKNLVEGIKGIVDLV
ITGGDGGADKTNPVDDDKKNIGKLFGAKTEDSKGAEDKHVAAASASVGAVTEADILKAIAAANADAKRDGKVNEAEDVAA
LALAKGTNIDNDDQIKDSARKDAIIAAGIALRAMAKDGKFVVKDTADKKTEAVVAKGVATQNNPDADDAGKASAILASVS
GEEILASIVSSKESNAALVGECKCRYKCNFFCERGSSSSLSTYN
>lcl|pl32_23314_24600_1 [CDS] (gene="vlp-b", locus_tag="BDU_8024", note="Probable lipoprotein (SpLip)", product="vlp gene, beta subfamily", note="*protein_id: BDU:BDU_8024") Borrelia duttonii strain Ly
MKKPLGLLIMINLFMGCDSNSILGLGKLIDKHKDTGSNILGLGKLSDESKDALLDSALTLGQEVLQVGKEIAPKVVNMGE
EVVSGALELGQEMLQMGQNLGEVIVPGAIQAGQVILPGVLHAGQIVVPGLLETGKVIGRGFQDIFWFVGNVVGDMLEDLL
VKADIKSTDKRSKVKEHFEKVKSQLEATKNKVDGSSGVVGNDTVIDKLITAVGKLANAVGDDKIDIGAISDSSTKASIVS
DRASVQSIIEGIKEIVDIAKKSGVNVSTEDAGATVTASSQTDATAALNSGKDGAQEGAGAKLAQEVSKADPWAMIDKICN
ANVKDGNLDGNNSNAGELVTGFVNTPNGIGAKTNADFAAAVALKAMSKDGKFAVKDNDSNSEDANKIKNAAAEAVNKLLD
TLGLIIRRTVRMEIGKVDSKVNKVVAKK
>lcl|pl23b_9009_10310_1 [CDS] (gene="vlp-b", locus_tag="BDU_14007", note="Probable lipoprotein (SpLip)", product="vlp gene, beta subfamily", note="*protein_id: BDU:BDU_14007") Borrelia duttonii strain Ly
MKKPLGLLIIINLFMGCDSNSILGLGKLIDKHKDTGSNILGLDKLSDESKDALLDSALTIGQEMVQVGKEIGPRVVNMGE
EVVSGTLELGQDILEIGQKAGEMIIPGVLQAGQVILPGAIQAGQLILSEVFETGKIVVPELLETGKVIGQGFQDIFWFVG
NVVGDMLEDLLVKADIKSTDKRNKIKEHFEKVKTQLEAIKKSKLGDSSEVLSKLITAVEKLANAVGGDDIGIGEVSNSAT
WSSIMSNKESVQSIIDGIKEIVELAEKSGITVESGNAGDFVAASAQTAAPAALNGGHAGAKPGAGIKLAEEVSKADPWAI
IDKIRKSKVSTETGYMSGNKKAGELITGKTSGGIGVGAETNADFAAAVALKAMSKDGKFAVYAKDASSNDANKVKEAATE
AVNKVLDTLGLIIRRTVRMEIGKGNKKVIDQKS
FAMILY 2
>gi|117621721|ref|YP_854286.1| hypothetical protein BAPKO_3014 [Borrelia afzelii PKo]
MDRKKSNIITIANLKGGVGKSTLSILFSYILKDLGKKVLLIDMDSQNALTSYFKKYVFNFDKNNIYNLLIGNAYFDQCVN
KINDHISIIPSHPSLDEFNYENIDNKENLLSFCLDKNILSHNYDYILFDTPPSFSFILKNALNVTNHIVIPVQPETWSIE
SLEILIQKIINKRYNISIVVNQFIKNRNILKEVEDALYKRYSNYIKGKVHYYNSIKVFIINRLEPDFKSKYYKEAKNVLK
NILSL
>gi|11496835|ref|NP_045641.1| hypothetical protein BBJ17 [Borrelia burgdorferi B31]
MDRKKSNIITIANLKGGVGKSTLSILFSYVLKDLGKKVLLIDMDSQNALTSYFRKYVFNFDKNNIYNLLIGNVYFDQCIS
KINDNIFIIPSHPFLDEFNDKNLDNKENLLSFCLDKNVLGHDFDYIFLDTPPSFSFILKNALNTTNHIIIPVQPETWSIE
SLEILMKKITDKSYNISIVVNQFIKNRNILKEVEDALYKRYSNYIKGKIHYYNSIKVFIINRLEPDIKSKYYKEAKDVLK
NILDL
>gi|11496789|ref|NP_045595.1| hypothetical protein BBK21 [Borrelia burgdorferi B31]
MDQKKPIVITLASLKGGVGKSSLSILFSYVLKELGKKVLLIDLDPQNSLTSYFNKYISSIKKYNVYEFLKGNTYFDKCEN
KINEFISIIPSHPILEKFNTDDIDYKEIILEFRLNKSTKSFDFDYIIIDTSPSRNFLLKNALNVTDHIIIPVQVERWSIE
SFSILTETINNIQIIKNKRYNISIIENQFIKNRNTLKEVEEVLYEKYGKYIKGKIHFSNSIKVFINDLLEPSLKEIYYRE
AESALKNIL
>gi|11497378|ref|NP_051472.1| plasmid partition protein, putative [Borrelia burgdorferi B31]
MDRKESNIITIASPKGGVGKTTLTILFSYILKDLSKKVLLIDLDPQNSLSSYFSKYIFNIDKCNSYSLLKKDVYFGQCIN
KINDFISIIPSHPILENFNSEILNYKDLLLENILNRNITNYNFDYILLDTPPNLGFILKNSLNVTDYIIIPVQVERFSVE
SLSILMQTINDIKDFRNKSFNISIIENQFLKNRNTFKDVEELLYKEYSFYIKGKIHYYNSVKVLINELLEPSVKETYYEE
TKNTLENIINLHF
>gi|11496706|ref|NP_045519.1| hypothetical protein BBH28 [Borrelia burgdorferi B31]
MDIKKSDIITMASIKGGVGKSVLSILFSYVLKELGKKVLLIDLDPQNSLTSYFNRYISNIEKYNTYSMLKGDFHFNECIK
KIDDYISIIPSHPILGKFNSEAIDYKEVILEHHLNENMQNYNFDYVLLDTPPSLDFLLKNALNVADYIVIPVQVEIWSIE
SFTILINAVNDITKFRKKIYNISIVENQFIKNRNTIKEVEDLLYKEYREYIKGKIHFSNSIKVLINGRLEPSKKEMYYRE
IKDTLKNIFSL
>gi|117621661|ref|YP_854192.1| hypothetical protein BAPKO_2514 [Borrelia afzelii PKo]
MDIKKSDIITMASIKGGVGKSALSILFSYVLKELGKKVLLIDLDPQNSLTSYFNRYISNIEKYNSYSMLKGDFHFNECIY
KIDDYISIIPSHPILGKFNSEAIDYKEIILEHHLNENIQNYNFDYVLLDTPPSLDFLLKNALNVTDYIVIPVQVEIWSIE
SFTILINAVNDITKFRKKIYNISIVENQFIKNRKTIKEVEDLLYKEYKEYIKGKIHFSNSIKVLINGRLEPSTKEMYHKE
IKDTLKNIFSL
>gi|117621703|ref|YP_854241.1| hypothetical protein BAPKO_2556 [Borrelia afzelii PKo]
MDKKPNILTMANLKGGVGKSTLTIMFAYLLKDLDKKVLIVDMDPQNSITSYFLKHLHNVEIYNTYDMLKGSVPFNKCVRK
VDDYICIIPSHPILENFNSDPVDYKEIILEFRLEQNILAHEFDYILLDTPPNRDFLIKNALNITDHVIIPVQVERWSIES
FIILMDMIKNFQIIKKKIYTISIVENQFIKNRNTLKDIEKLLYKEYGSYVKGKIHFSNGIKVFINELLEPSPKEVYYKEA
KETLQNILYL
>gi|11497362|ref|NP_051459.1| plasmid partition protein, putative [Borrelia burgdorferi B31]
MNKKPNILTIASLKGGVGKSTLTILFSYLLKDLGKKILIVDMDPQNSITSYFSNYVHNVEIYNTYSMLKGGVSFNNCVGK
INDHIFIIPAHPILENFNLEPIDYKEIVLELRIEQNISAYEFDYILLDTPPHRDFLVKNALNITDHIIIPVQVERWSIES
FTILMNMIENFQIIKKKIYTTSIVENQFIKNRNTLKDIERLLYEKYGSYVKGKIHFSNGIKVFINELIEPSSEESYYKEA
KKTLHNILGYINHKNKYFIKNK
>gi|11496639|ref|NP_045448.1| hypothetical protein BBF13 [Borrelia burgdorferi B31]
MDIKKPDIIALTSVKGGVGKSTLSILFSYLLKELGKKILLIDLDPQNSLTSYFTKYIPDAETYNVYSMLKGDFYFKKYLN
KINDYMYIIPSHPMLEKFNTETDQETFLEYYLNRNIINCDFDYILLDTSPGSNLLLKSALNTSNYIIIPVQSEIWSIESF
NILINIINGITKHREKKYNISIVENQFIKNRNILKEVENLIHKEYKEYIKGKIHFYNSIKVLITKRLEPSSREIYYQEIK
ETLKNIFSL
>gi|117621857|ref|YP_854493.1| hypothetical protein BAPKO_5522 [Borrelia afzelii PKo]
MDNKKPEIISIANIKGGVGKSVLAIIFSFILKSFNKKVLLVDFDPQNSLTSYFFKYIKSLGKNNVYSFLKEDSNSNLDKY
LTKIYDNVYLIPSHPSLHLFNKENTSYKELFLKHRLERVLPNYNFNYVIIDTPPNLDSLLDNALNITNKLIIPIQVERFS
VESLSILMKYIEKVSMYLDKDIDISIIENQFMKNRNTFKSIENSIKDKYGKYIKGKVHFYNKVKVFTNNLQEPDIKEPYY
QECLEALKNILVI
>gi|11497171|ref|NP_051280.1| plasmid partition protein, putative [Borrelia burgdorferi B31]
MDNKKPKIITIASIKGGVGKSMLSIIFSYILSEMNNKVLIVDLDPQNSLTSYFLQYIRNIELNNVYYLLKRDQNIAFNEY
INSINNNMYIIPAHPILCKFEKGDIPYKELMLEHIFDKNLHYYNFDYVVIDTPPSLSSLLFNALNITHKVIIPIQAERWS
VESLPILMNEIKEVEIIRKKNIDVLIIENQFIKNRNTYKDIESILQSEYKDLIKGRVHFYNSIKVFINELKEPNNKEIYY
QEIKKILNNMF
>lcl|pl53_33740_34501_1 [CDS] (gene="pf32_3", locus_tag="BRE_2040", product="PF32 plasmid partition protein", note="*protein_id: BRE:BRE_2040") Borrelia recurrentis A1
MDKKEPEIISIANIKGGVGKSVLTIIFSYILKDMGKKILAIDFDPQNSLTSYFFKYVKSLSKNNIYALLKERPNFNLDKY
LTKIHEFIYLIPSHPNLHLFNKENTSYKELFLKHRLKNVLPDYNFDYVIIDTPPNLDSLLDNALNITDKLIIPIQVERFS
VESLSILMKYIDKISMYVGKDIDISIVENQFMKNRNTFMNIENSIKDKYGKYIKGKIHFSNKIKVFANDLKEPNFKEAYY
QECLESLRNILGI
>lcl|pl37_18123_18884_1 [CDS] (gene="pf32", locus_tag="BRE_3015", product="PF32 plasmid partition protein", note="*protein_id: BRE:BRE_3015") Borrelia recurrentis A1
MDKKEPEIISIANIKGGVGKSVLTIIFSYILKDMGKKILAIDFDPQNSLTSYFFKYVKSLSKNNIYALLKERPNFNLDKY
LTKIHEFIYLIPSHPNLHLFNKENTSYKELFLKHRLKNVLPDYNFDYVIIDTPPNLDSLLDNALNITDKLIIPIQVERFS
VESLSILMKYIDKISMYVGKDIDISIVENQFMKNRNTFMNIENSIKDKYGKYIKGKIHFSNKIKVFANDLKEPNFKEAYY
QECLESLRNILGI
>gi|11496646|ref|NP_045457.1| hypothetical protein BBF24 [Borrelia burgdorferi B31]
MDRKKTEIITIASVKGGVGKSALAIIFSYILKNFNKKVLLVDLDPQNSLTSYFIRHIKSIEGINVYYMFKDYQDFDPNKY
LNEINNNMYIVPSHPILCKFEQEDKRYKEQLLEYCVKKILINNNFDYILIDTPPSLGPLLYNALNITNKVIIPVQLERWS
VEAFPMLMDAIEEVNLFKDKKIDISIVENQFIKNRNTFIDVEKQVLKKYSILIKGKIHSFNSVKVLINELKEPDVSAVYY
KEAQEALEKIVKVR
>lcl|pl42_16319_17083_1 [CDS] (gene="pf32", locus_tag="BDU_3017", product="PF32 plasmid partition protein", note="*protein_id: BDU:BDU_3017") Borrelia duttonii strain Ly
MDKKKPKVITIASIKGGVGKSVMAIVFSYILEDMNKKVLLIDLDPQNSITSYFIKYINNIEEFNVYSLLKEEYDYNFDKY
LSVISHNMYLIASHPMLGNFEQESIEYKELLLEFCLRENLANYDFDYVIIDTAPNSKVLLYNALNITDILVVPIETERWS
VETFPQILKSVKKTEIIKNRKIEISIIKNKFIKNRNTLRDIEVLLNENYRDLVKGKVHFSNGVRVFINELLVPDKSEKYY
KEIKDALNNIITYK
>gi|51038609|ref|YP_063255.1| hypothetical protein BGB12 [Borrelia garinii PBi]
MDKKKPKIITIASIKGGVGKSTTSLMFTNILSRKDKKILLIDLDPQASSTSFYINIIRKKNLSIKDNNIYKVLKKETDIE
NSIIKVNKNTDFIASHITLSQFNEESISLKENLLKIFLSFIQNRYDFIIMDTAPTLGSLLNNSLIITDYLIIPLPTDQWA
IESLDLINSRLNDLFRKDLPIFYLITKFIERQNIDKELKNFIECEYKGRFLGSVPKRDNLRKTIFYREDFNSNEDYYKAY
ENILENFLSILSN
>gi|111074130|ref|YP_709258.1| hypothetical protein BAPKO_5011 [Borrelia afzelii PKo]
MDKKKPKIITIASIKGGVGKSTTSLMFTNILSKKNHKILLIDLDPQASSTSFHINIIRKRKINLKDINIYKVLKKEIDIE
NSIIKINNNIDFIASHINLSKFNEESISLKENLLKIFLSFIQNRYDFIIMDTAPTLGSLLNNSLIITDYLIIPLPTDQWA
IESLDLITSRLQDLFREDLPTFYLITKFIERQNIDKELKKFIECEYKGSFLGSVPKRDNLRKTIFYREDFNFNEDYYKAY
ENILENFLSILSN
>gi|111074115|ref|YP_709244.1| hypothetical protein BAPKO_4040 [Borrelia afzelii PKo]
MDTKKPKIITIASIKGGVGKSTSAIIYSNILAKEKYKVLIIDSDPQASITSYFLFKLKEQNVDVENYNLMKVFKQRKYIE
NCIFTVSNCLDIIPSSLELSVFNSESIPLQDNLLEKRLLAIKSKYDYIIIDTNPSLGHLLNNALVITNYLIIPINSDLWA
VESIDLILDAINKVYRNDITPYFLVTGALERQNIDKEIILNLENRYKEYLIGVIPKRDDIKKALFYRKEFSSKTDYYQEY
KKSLNKILKIK
>gi|11497340|ref|NP_051444.1| plasmid partition protein, putative [Borrelia burgdorferi B31]
MDNKKPKIITIASIKGGVGKSTSALFYGNILAKERHKVLIIDSDPQASITSYFLFKLKEQNVNVENYNLYEVFKQRKYIE
NCIFTVSNCLDIIPSSLELSVFNSESIPLQDNLLEKRLLTIKSKYDYVIIDTNPSLGHLLNNALVITNYLIIPINSDLWA
VESIDLILDAINKVYRNDITPYFLVTGALERQNIDKEIIFNLENRYKENLIGVIPKRDDIKKVLFYRKEFSSKTDYYQEY
KKSLDKMLKIK
>gi|11497013|ref|NP_046998.1| hypothetical protein BBB12 [Borrelia burgdorferi B31]
MDKKNTKIITIASIKGGVGKSTTSLMFTNILSKKNNKILLIDLDPQASSTSFYINILRKKNLSPKDINIYKVLKKEIDIE
NSTIKIDNNTDFIASHINLSRFNEESISLKENLLKIFLSFIQNRYDFIIMDTAPTLGSLLNNSLIISDYLIIPLPTDQWA
IESLDLIINRLDDLFRKDLPIFYLITKFIERQNIDKELKKFIECEYKGKFLGSVPKRDNLRKTIFYREEFNSNEDYYKAY
ENILENFLSIISN
>lcl|pl53_6193_6945_1 [CDS] (gene="pf32_1", locus_tag="BRE_2008", product="PF32 plasmid partition protein", note="*protein_id: BRE:BRE_2008") Borrelia recurrentis A1
VDRKKPEIITIASIKGGVGKSTSALFFCNILSSKEQRVLLIDSDPQASVTSYFLLQLQDQNVDIEKYNLYEILKQRKYIE
NCIFSMNEFIDIIPSSLELSSFNSESIPLQDNLLEKRLLSIKLKYDYIIIDTNPSLGHLLNNALIIADYLVIPINSDLWA
VESIDLITDAIKKVYREDLEPNFLVTGALERQSIDKEIISELEIRYREKLIGIIPKRDDIKKTIFYRKDFCLDNDYYQAY
KKALNNLLKK
>gi|117621750|ref|YP_854340.1| hypothetical protein BAPKO_3506 [Borrelia afzelii PKo]
MDTKKPIIITMASLKGGVSKSIFSILFSYVIKNLSKKVLLIDLDSQNSLTYYFRKYVFNIEKFNLYNILKGDVYFDQCIN
KINDHISLIPSHPILAKFNSEKGIDYKDVS
>lcl|pl23_17435_18199_1 [CDS] (gene="pf32", locus_tag="BDU_13018", product="PF32 plasmid partition protein", note="*protein_id: BDU:BDU_13018") Borrelia duttonii strain Ly
MDKRKPKIITVASIKGGVGKSTTALFFSNILSSRNYKVLLIDLDPQASSTSFYINIIKGQNVDIKKINIYRVLKKELDIE
NAVTNVNTNIDFIASHLSLSQFNEENISLKESLLKIFLSYIKYRYDFIIMDTAPTLGSLLNNSLIITDYLIVPLPTDQWA
IESLDLITNRLRDIFRNELPMFYLVTNLVERQNIDRELKNFIESEYKDNFLGSVPKRDNLRKTVFYRNNFNPNEDYYKAY
EGILDTFLKKIYHN
>lcl|pl23_17422_18186_1 [CDS] (gene="pf32", locus_tag="BRE_6017", product="PF32 plasmid partition protein", note="*protein_id: BRE:BRE_6017") Borrelia recurrentis A1
MDKRKPKIITVASIKGGVGKSTTALFFSNILSSKNYKVLLIDLDPQASSTSFYINIIKGQNVDIKKINIYRVLKKGLDIE
NAVINVNTNIDFIASHLSLSQFNEENISLKESLLKIFLSYIKYRYDFIIMDTAPTLGSLLNNSLIITDYLIVPLPTDQWA
IESLDLITNRLRDIFRNELPMFYLVTNLVERQNIDRELKNFIESEYKDNFLGSVPKRDNLRKTVFYRNNFNPNEDYYKAY
EGILDTFLKKIYHN
>gi|11497239|ref|NP_051365.1| plasmid partition protein, putative [Borrelia burgdorferi B31]
MDNKKPKIITIASIKGGVGKSTSAIIFTTLLSQDWKVLLIDMDTQASVTSYFYKKIIEDNFNLLEKNIYEVLKGNVLIDN
SVINISNNLDLIPSYISLHKFNKEAITFKEIKLQKQLLNLQSNYDYIIIDTNPSLDYTLTNALVCSDYIIVPITAEKWAV
ESLELLKFSISDLAIDIPIFLIITRFKKNNTHKALFSSLKDNKNFLGLIYEREDLNKKIAKNDLFNLNRDYMLEYKNILS
KFITIIMSR
>lcl|pl6_744_1505_1 [CDS] (gene="pf32", locus_tag="BRE_7002", product="PF32 plasmid partition protein", note="*protein_id: BRE:BRE_7002") Borrelia recurrentis A1
MRDIIAISSIKGGVGKSITAIMLGYIFSSKKYRTLLIDIDSQASVTSYFLPYFENKIDIREYNIYEVLKSKKSFMSIVHK
ITDDLHFAPSHIKLSQFSGENIIGQEYKLKTILTPYFEEYDYILIDTPPSVNKELINSLMIATKVVIPLPAELWAIESYE
ILKSKMQEIINAYQKQDFKNYYVIQTLYEENRKIKKEFFYSLQQLYKEYVPIKIHRSAAIQKMITYRLEPQKDERYYNEY
LRVAEVIEGVYNM
>gi|117621751|ref|YP_854341.1| hypothetical protein BAPKO_3507 [Borrelia afzelii PKo]
MIDTPLSLDFLLKNVLNVSDHIVIPVQVERWSPVESLVILMETIGDIQSLRNKIFNISIVENQFIKNRNTLKDLENALFK
EYGKYIKGKVHFYNSIKIIINKLLEPSLKAKYYKEIGSTLRNILCL
>lcl|pl53_16163_16906_1 [CDS] (gene="pf32_2", locus_tag="BRE_2020", product="PF32 plasmid partition protein", note="*protein_id: BRE:BRE_2020") Borrelia recurrentis A1
MDRKKSKIITIASIKGGVGKSTTSLIFSTLLAQKFKVLLIDMDTQASSTSYFIKDIESQKFDVVQFNIYEVIKNNININE
SIVNIKKGLDLIPSYLTLYQFNAENILFKEMRLKENLKLLNEKYDYIIIDTNPSLDFTLVNALVVSSYVIVPMTAEKWAV
ESLQLLEHFIVKAGFKIPIYLIVTRFKRNKTHKYLLNIIEAKDNFLGAIKEREDLNRKIASNTDFDINKDYIVEYQNIFN
KFLERQV
>lcl|pl70_38153_38896_1 [CDS] (gene="pf32", locus_tag="BDU_2040", product="PF32 plasmid partition protein", note="*protein_id: BDU:BDU_2040") Borrelia duttonii strain Ly
MDRKKSKIITIASIKGGVGKSTTSLIFSTLLAQKFKVLLIDMDTQASSTSYFIKDIERQKFDVVQFNIYEVIKNNININE
SILNIKKGLDLIPSYLTLYQFNAENILFKEMRLKENLKLLNERYDYIIIDTNPSLDFTLVNALVVSSYVIVPMTAEKWAV
ESLQLLEHFIVKAGFKIPIYLIVTRFKRNKTHKYLLNIIEAKDNFLGAIKEREDLNRKIASNTDFDINKDYIVEYQDIFN
KFLEKQV
>gi|11497116|ref|NP_051238.1| plasmid partition protein, putative [Borrelia burgdorferi B31]
MDNKKPKIITIASIKGGVGKSTSAIILATLLSKNNKVLLIDMDTQASITSYFYEKIEKLGINFTKFNIYEILKENVDIDS
TIINVDNNLDLIPSYLTLHNFSEDKIEHKDFLLKTSLGTLYYKYDYIVIDTNPSLDVTLKNALLCSDYVIIPMTAEKWAV
ESLDLFNFFVRKLNLFLPIFLIITRFKKNRTHKTLFEILKTKDRFLGTISEREDLNRRIAENNNFDLNKDYIKEYENILE
IFLKKI
>gi|117621591|ref|YP_853841.1| hypothetical protein BAPKO_2020 [Borrelia afzelii PKo]
MDKKETKVITVASIKGGVGKSTTSLIFATLLSIKCKVLLIDIDTQASTTSYFFNKIKDNNVDLINKNIYEVLISNLHIDN
AIITINKNLDLIPSYLTLHKFNSESIPYKEFKLKEQLKLLSNHYDYIILDTNPSLDFTLTNALVCSNYIIIPITAEKWAV
ESLDLFTFFMNKLLLTLPMYLINTKFKKNNTHKELLKVLEKNNNFLGTISEREDLNKRIAKNDRFDLTKDYIIEYQNTLD
AFLNKSGYVH
>gi|11496914|ref|NP_045693.1| hypothetical protein BBA20 [Borrelia burgdorferi B31]
MDKKETKVITIASIKGGVGKSTTSLIFATLLSIKCKVLLIDIDTQASTTSYFFNKIKDNNIDLINRNIYEVLISNLHIDN
ALITINKNLDLIPSYLTLHKFNSESIPYKEFKLKEQLKLLSNHYDYIILDTNPSLDFTLTNALVCSNYIIIPITAEKWAV
ESLDLFTFFMNKLLLTLPMYLINTKFKRNNTHRELLKVLEKNNNFLGTISEREDLNKRIAKNDRFDLTKDYIIEYQNTLT
AFLNKSSYVH
>gi|51038642|ref|YP_063287.1| hypothetical protein BGA18 [Borrelia garinii PBi]
MDKKETKVVTIASIKGGVGKSTTSLIFATLLSIKYKVLLIDIDTQASTTSYFFNKIKDNNVDLINRNIYEVLISNLHIDN
ALITIDKNLDLIPSYLTLHKFNSESIPYKEFKLKEQLKLLSNHYNYIILDTNPSLDFTLTNALVCSNYIIIPITAEKWAI
ESLDLFTFFMNKLLLTLPMYLINTKFKKNNTHKELLKVLEKNNNFLGTISEREDLNKRIAKNDRFDLTKDYIIEYQNTLD
TFLSKSGYVH
>lcl|pl165_128909_129664_1 [CDS] (gene="pf32", locus_tag="BDU_1116", product="PF32 plasmid partition protein", note="*protein_id: BDU:BDU_1116") Borrelia duttonii strain Ly
MDRKETKVITVASIKGGVGKSTTSLIFATLLSQSFKVLIIDIDTQASTTSYYFKIIKERGVDLFNRNIYEVLISNLHIDN
AVVNVNSNLDLIPSYLTLHKFNSESIPYKEFRLKEQLKLLEFEYDYIILDTNPSLDFTLTNALVCSSYIIVPITAEKWAV
ESLDLFNFFIDKLSIKAPIYLINTKFKRNNTHKELLNILKENDNFLGTISEREDLNRKIARNDVFDLNKDYIREYQNTLS
VLMDKIKNFVV
>lcl|pl124_91017_91772_1 [CDS] (gene="pf32", locus_tag="BRE_1085", product="PF32 plasmid partition protein", note="*protein_id: BRE:BRE_1085") Borrelia recurrentis A1
MDRKETKVITVASIKGGVGKSTTSLIFATLLSQSFKVLIIDIDTQASTTSYYFKIIKERGVDLFNRNIYEVLISNLHIDN
AVVNVNSNLDLIPSYLTLHKFNSESIPYKEFRLKEQLKLLEFEYDYIILDTNPSLDFTLTNALVCSSYIIVPITAEKWAV
ESLDLFNFFIDKLSIKAPIYLINTKFKRNNTHKELLNILKENDNFLGTISEREDLNRKIARNDVFDLNKDYIREYQNTLS
VLMDKIKNFVV
>gi|11496669|ref|NP_045468.1| stage 0 sporulation protein J (spoOJ) [Borrelia burgdorferi B31]
MDRKKLAKKPHIIAIASIKGGVGKSTSSIMFSTILSKTNKVLLVDLDPQNAVTSYFITQDHPRMELINIYNSYSLIKKHK
TFKDVVISISKNLDFIPSYLELAKFSKEGNQFKELMLRNAVYNYLEDYDYVIIDTPPSLSSELDNALVIADKVIIPVPLE
RWAVENLPLLINQIKELENNFMGKEAKIIHIFASKVEIGRVTSTEIMSLLKEKYLNKFIGEVHKSEALKKIIDYAIGPKE
NENYYKEYLRILEKI
>gi|11497397|ref|NP_051502.1| plasmid partition protein, putative [Borrelia burgdorferi B31]
MDNKKPKIITIASIKGGVGKSTSAIIMATLLAKEHKVLLIDMDTQASTTSYFYKEILNQNIDIVKINVYRVLKEKIDIND
SIVKIKENLDLIPSYLTLNKFLSESIPLKELRLQNNLEFLKRRYHYVIIDTNPSLDYTLSNALMTSNCIIVPMTAEKWAV
ESLELLEFHMNNLKIKIPIFLVITRFKKNNTHKQLLQHVESKTGFLGFIHEREDLNKKIAKNEEFDMTKDYINEYKGVLS
RFLIVYDEYVK
>lcl|pl28_2523_3338_1 [CDS] (gene="pf32", locus_tag="BDU_10004", product="PF32 plasmid partition protein", note="*protein_id: BDU:BDU_10004") Borrelia duttonii strain Ly
MDRKKPKVITIASIKGGVGKSTTSLILSTLLAKKYKVLLIDMDTQASVTSYYFNKIKEKGINLIKSNICEVLKGDLEIDN
AIFDIESNLDLLPSYLTLHSLNEDFYCENRHKSIDLKLKVELRRLKINYDYIVIDTNPSLDFTLKCALNSTDYIIVPMTS
EKWTLESYELLEFFIKKLERLIPIFFIITRFKKNNTHKKLLKIIQEKANFLGVVSERESLNKKIASNSYFDLKSDYIIEY
DQILNNLLCHIRLDNDNIIVPDVSCPTLDNC
>lcl|pl27_24896_25642_1 [CDS] (gene="pf32", locus_tag="BDU_11034", product="PF32 plasmid partition protein", note="*protein_id: BDU:BDU_11034") Borrelia duttonii strain Ly
MDKKKPKVITIASIKGGVGKSTTSIIFATLLAQKYRVLLIDMDTQASTTSYFYEKIEKLNLDLTKFNIYEVLKENIDVDS
SIISISDNLDLIPSYLTLHNFSDEKIECKDILLKTSLGTLCFEYDYIVIDTNPSLDITLKNALICSDYVIIPMTAEKWAV
ESLDLFNFFIKKLKLSLPIFLIITRFRKNKTHKALFEILKKGDRFLGIISEREDLNRRIAENNTFDLNKDYIKEYENILE
VFFKKVTC
>lcl|pl15_8335_9087_1 [CDS] (gene="pf32", locus_tag="BDU_15010", product="PF32 plasmid partition protein", note="*protein_id: BDU:BDU_15010") Borrelia duttonii strain Ly
MDKKKSKVITIASIKGGVGKSTTSLIFATLLAQKNRVLLIDIDTQASVTSYFFMQIEKQNLDLKSINIYEVLKNNLDINN
SIINVDNNLDLIPSYLSLHKFNKEAITFKEIKLQKQLFNLKLEYDYIIIDTNPSLDYTLTNALVVSDYIIVPMTAEKWAV
ESLELLNFSVEDLAIEIPIFVIITRFKKNNTHKELFSLLKKNSNFLGLVSEREDLNKKIAKNDIFNLSKDYILEYEGILN
EFLSRITMSS
>lcl|pl31_11033_11806_1 [CDS] (gene="pf32", locus_tag="BDU_9013", product="PF32 plasmid partition protein", note="*protein_id: BDU:BDU_9013") Borrelia duttonii strain Ly
MDKKKSKIIAIASLKGGVGKSTTGIIFATLLSKESKVLLIDIDTQASITSYFFNKIQEQNVNLESFNIYEVLREEPLEIR
DAIINVNVNLDLIPSYLSLHKFNQEAISFKELRLKKRLEPIQDNYDYILIDTPPSLDFTLTNALVSSQYVLVPITAEKWA
VESLDLLEFYSKKIGVDIPIFIFVTRFKKNNTHKHLLDILQLRSDFLGIISEREDLNRRIAENDIFDFNKDYINEYQGVL
AYFLNKMKVTLSYGWKI
>lcl|pl23b_6817_7578_1 [CDS] (gene="pf32", locus_tag="BDU_14006", product="PF32 plasmid partition protein", note="*protein_id: BDU:BDU_14006") Borrelia duttonii strain Ly
MARKKPKVITIASIKGGVGKSTSALLVATILSQKHKVLLIDMDTQASVTSYFYEKLENQNLNLVSKNIYEVLIDKININS
TIVKIDNNLSLLPSYLNLHFFHNDNIAFKELRFKQSLKLLYDIYDYIIIDTSPSLDIILTNALVVSDYIIVPMTAERWAF
ESLEILEFFLRKLKFDIPIFVLVTRFKKNNTRKNLLSMIKEKFNFLGVVSEREDLNKRIAQNDMFDLDKDYIKEYQTAIY
EFFRNTEKTNREN
>lcl|pl41_15817_16575_1 [CDS] (gene="pf32", locus_tag="BDU_4015", product="PF32 plasmid partition protein", note="*protein_id: BDU:BDU_4015") Borrelia duttonii strain Ly
MDKKKTKIMTLASIKGGVGKSTSSIIFSILLAQKYKVLLIDMDPQASVTSYFSDILDDQNVDIISKNIYEVLTDRIDIDL
SILKINENLSLLPSHLYLYLFYDDNMPFKETRLQDNLKLLDNSYDYIIIDTSPSLGIILTNVLVVSDYVIVPMTAQKWSI
ESLQLLGFALKRLKLQVPVFPVVTNFKRNNTYKHLLDIISKDTNFLGVIPEREDLNKRIAQNNIFDLNKDYIKEYQIALE
RFFQLSENRVTL
>gi|11497284|ref|NP_051409.1| plasmid partition protein, putative [Borrelia burgdorferi B31]
MDTKKPKIITIASIKGGVGKSTSSIIFATLLAQKYKVLLIDLDTQASTTSYFCKKLENQKIDLVNKNIYRVLKDTLDVNN
AIVNIKENLDLIPSYITLHKFSNEFIPHQELRLKDSLIFLKQDYDYIVVDTNPSLDFTLSNALITSNCVIVPMTAEKWAI
ESLDLLEFHIENLKIKIPIFLLVTRFKKNNTHKELLKYVESRERFLGFIHEREDLNKKIAGNNEFNMDKDYINEYKEALS
KFFEIY
>gi|11496614|ref|NP_045426.1| hypothetical protein BBE19 [Borrelia burgdorferi B31]
MDRENTKIVAICSIKGGVGKSTSAIIFSTLLSKKYKVLLIDADPQASTTSYFSDLLEEQGVDVSKQNIYEVLADKKNINS
STFRLNNNLYILPSYIYLYLFYDDNIPFKETRLKDSLKLLKHKYDYIIIDTSPSLGIILTNVLVVSNYIIIPMTAQKWSV
ESMQLLEFALKRLKLKIPIFPMVTNFKKNNTYKHLLELISRDDNFLGVIHEREDLNKRIAENDTFDLNKDYIKEYEITLE
KFFQLSKKFLIS
>lcl|pl35_16990_17739_1 [CDS] (gene="pf32", locus_tag="BRE_4018", product="PF32 plasmid partition protein", note="*protein_id: BRE:BRE_4018") Borrelia recurrentis A1
MARKKPEIITIASIKGGVGKSTTSIIFAILLAQKYKVLLIDMDTQASTTSYFYEKIEKRNMDLRSNNIYEVLIDKLNINS
SILNVENNLDLIPSYLTLHSINAFGYKHAFSEFKLKNDLKYLDVQYDYIVIDTPPSLDFTLTSSLICCNYLIVPMTAEKW
TVESFDLLKFFMDKIALELPIFFVITRFKKNNTHKKLLKMIHSKNNFLGAISEREDLNKRIAENNIFDFEKDYIKEYKNS
LINFFAKIN
>lcl|pl36_17319_18080_1 [CDS] (gene="pf32", locus_tag="BDU_6015", product="PF32 plasmid partition protein", note="*protein_id: BDU:BDU_6015") Borrelia duttonii strain Ly
MDRKKDEIITIASIKGGVGKSTSSIILATLLSKKYKVLLIDMDSQASTTSYYSTKIEKANIDLINQNTYEVLKANLSINK
AIISIDNNLDLIPSYLTLHQFNIEPIPFKELKLKKQLKQLEADYDYIVIDTNPSLDFTLINALVVSNYVIVPMTAEKWAV
ESLDLFKFFVDKLDISIFIFILVTRFKKNNTHKYLLEMLQSKSNFLGTISEREDLNKRIAEDSAFDLNKDYIHEYEEALC
IFFKYIQQKRNVH
>gi|11497082|ref|NP_051193.1| plasmid partition protein, putative [Borrelia burgdorferi B31]
MDTKKPKIITIASIKGGVGKSTSAIILATLLSKDNKVLLIDMDTQASVTSYFYKTLVESEFDLLEKNIYEVLKGNQLIND
AIINVDHNFDLLPSYLSLHTFSEEPLPYKEHRLKDSFKYLKFKYNFIILDTNPHLDSTLSNALVVSKHVIVPMTAEKWTI
ESLQLLEFFTDKLKLKPKVFLFVTKFKKNKTHKDLLEMLQKKEKFLGIISEREDLNRRIAKNDRFDLDKDYIKEYVNVLN
NFILKI
>gi|117621779|ref|YP_854370.1| hypothetical protein BAPKO_3535 [Borrelia afzelii PKo]
MDTKKPKIITIASIKGGVGKSTSAIILSTLLAKDNKVLLIDMDTQASTTSYFYKKIANQNIDIMNINVYRVLKEKLDIND
AIVNIKENLDLIPSYLTLNKFLSESIPLKELRLQNNLEFLRQKYHYVIIDTNPSLDFTLSNALMTSNCIIVPMTAEKWAV
ESLELLEFHMNNLKIKIPIFLIITRFKKNNTHKQLLQHVGSKTGFLGFIHEREDLNKKIARNDEFDMTKDYIYEYKEVLS
RFFIMYDKYVK
>lcl|pl26_1647_2396_1 [CDS] (gene="pf32", locus_tag="BDU_12003", product="PF32 plasmid partition protein", note="*protein_id: BDU:BDU_12003") Borrelia duttonii strain Ly
MARKKPEIITIASIKGGVGKSTTSIIFATLLAQKYRVLLIDMDTQASTTSYFYEKIEKRNMDLRSNNIYEVLIDKLNINS
SILNVENNLDLIPSYLTLHSINAFGYKHAFSEFKLKNDLKYLDVQYDYIVIDTPPSLDFTLTSSLICCNYLIVPMTAEKW
TIESFDLLKFFMDKIALELPIFFVITRFKKNNTHKKLLKMIHAKNNFLGTISEREDLNKRIAENNIFDFEKDYIKEYKNS
LINFFAKIN
>gi|11497207|ref|NP_051323.1| plasmid partition protein, putative [Borrelia burgdorferi B31]
MDNKKPKIITIASIKGGVGKSTSAIIFATLLAQKYKVLLIDIDTQASTTSYYYDDIQKSSIDLRKNNIYEVLIEKLDINR
SIVNVANNLDLIPSYLTLHSINAFGYKHTFDEFRLKKELKHIDVGYNFIIIDTPPSLDFTLTNALVCCNNVIVPLTAEKW
TIESFDLLKFFMEKIGVELPTYFIITRFKKNNTHKQLLEMLNSKENFLGMISEREDLNRRIASNSSFDFQMDYIKEYKNS
LMNFYAKLK
>lcl|pl32_20325_21077_1 [CDS] (gene="pf32", locus_tag="BDU_8020", product="PF32 plasmid partition protein", note="*protein_id: BDU:BDU_8020") Borrelia duttonii strain Ly
MDRKKPEVITIASIKGGVGKSTSAIIFATLLSKKYKVLLVDIDTQASTTSYYHEKLIENDIDVVNINIYRVLNETLDIND
SIVNIDNNLDFIPSYIHLHKFIREAIPLKELRLKECLFFLQNEYDYVVLDTNPSLDATLANALICSGYIIVPMTAEKWAV
ESLELIEFYMKELRINLPIFILITRFKNNNTHKELLEYIQSKRGFLGFIHEREDLNKRISKNDVFDLNKDYIKDYGSALE
SFLTKKLIVR
>lcl|pl33_9760_10512_1 [CDS] (gene="pf32", locus_tag="BRE_5011", product="PF32 plasmid partition protein", note="*protein_id: BRE:BRE_5011") Borrelia recurrentis A1
MDRKKPEVITIASIKGGVGKSTSAIIFATLLSKKYKVLLVDIDTQASTTSYYHEKLIENDIDVVNINIYRVLNETLDIND
SIVNIDNNLDFIPSYIHLHKFIREAIPLKELRLKECLFFLQNEYDYVVLDTNPSLDATLANALICSGYIIVPMTAEKWAV
ESLELIEFYMKELRINLPIFILITRFKNNNTHKELLEYIQSKRGFLGFIHEREDLNKRISKNDVFDLNKDYIKDYGSALE
SFLTKKLIVR
>lcl|pl35_28473_29237_1 [CDS] (gene="pf32", locus_tag="BDU_7026", product="PF32 plasmid partition protein", note="*protein_id: BDU:BDU_7026") Borrelia duttonii strain Ly
MDKKKPKIVSIASIKGGVGKSTSAIILSKLLSQKYKVLLVDMDTQASTTSYFFRKITELSIDLANKNIYEVLIDKLNINK
SIVNIDNNLDLIPSYVTLHKINRNFFKYMLEEFKLKFEIGRLEKSYDYVILDTNPSLDFTLTNALVCSNYVIVPMTAEKW
AVESFEVLDFFIKELEIFVPIFIFITRFKRNNTHKCLLDILQSKDNFLGMISEREDLNKKIADNCEFNLNKDYIKEYENI
LHTFIGQIDKLTCK
>gi|11496739|ref|NP_045552.1| hypothetical protein BBI21 [Borrelia burgdorferi B31]
MDRKKSKIITIASLKGGVGKSTTSIILANLLSKKHKVLLIDTDDQAATTSYYYNELETKNFDISKMNIGNVIKDGTDINK
SIINVENNIALIPSYITVDELNGEYYYDNRHLPIEFSLKTKLNSIADNYDYIIIDTNPKRNFTLKLSLISSNYVISPMTA
EKWAVEGFETLRRYIKEVAGIPIFIVITRFKKNVTHKQLMEIVSMKNGFLGYISEREDLNKRIGCNEKFDFSKDYIIEYK
KILDVFLGKL
>gi|117621683|ref|YP_854219.1| hypothetical protein BAPKO_2536 [Borrelia afzelii PKo]
MDRKKPKIITIASLKGGVGKSTTSIILANLLAQKYKVLLIDIDDQAATTSYYYNELETKNFDVSKINIGNVIKDGMDINK
SIINVDNNIALIPSYITVDELNGDYYYDNRHLSIEFSLKTKLNSIIDNYDYVIIDTNPKRNFTLKISLISSNYVISPMTA
EKWAVEGFETLRRFIKEVAGIPVFITVTRFKKNVTHKQLMEIVSMKNGFLGCISEREDLNKRIGCNEKFDFTKDYIIEYK
KILETFLGKL
>lcl|pl40_23487_24269_1 [CDS] (gene="pf32", locus_tag="BDU_5025", product="PF32 plasmid partition protein", note="*protein_id: BDU:BDU_5025") Borrelia duttonii strain Ly
MDRKKPEVITFTNIKGGVGKSTSSIIFATLLSKKYKVLLIDMDTQASVTSYYFNEINYQNISVSIVNIYEVLIESIDINK
AIVGISCNLDIIPSYMSLYSLNEKYECINCNKIFALGDLKLKKQISYLKDEYDYIVIDTNPCLGFTLRLALIPTDYIIVP
MTAERWTIESFDLLSAYMSKYDLKIPIFLIVTRFKHNLTHKELLSQLEIMNNFLGIVSEREDLNRRIAESNSFDLKKDYI
FEYQNAINIFLSKVEGVTNI
>lcl|BDU_461311_462075_1 [CDS] (gene="pf32", locus_tag="BDU_429", product="chromosome segregation protein", note="*protein_id: BDU:BDU_429") Borrelia duttonii strain Ly
MTIISIINQKGGVGKTTGAINIAYATTLLHKKTLLIDIDSQGNTSSGVNIAKKETKNSSYELIYKKKKIKPIKNFNLDII
PSSLKLALLEKELINEIARENFLKNALEQYKKDNYDFIILDCPPTLSILTINALVASKYLLIPIETEFFAFEGINLLLDT
ITAVKQINKNLEIAGVFINKYDIRNKSKEKYIDLLQKVFKEKFLNTKIRKNISISKSQEANIPVHVYNKESNAAKDFLAL
TKEIIEKIEGKNVR
>gi|51598686|ref|YP_072874.1| chromosome segregation protein, putative [Borrelia garinii PBi]
MKIISVINQKGGVGKTTSAINISYSMTLLNKKILLIDIDSQGNSTSGTNTSEYIVENSSYELINKKIKVKPLNHFELDII
PSSIKLALLEKELINELSRENFLKNALTLYEKDKYDFIIIDCPPTLSILNINALIASNYLLIPIETEFFAFEGINQLIDT
INTVKQINTNLEILGVFINKYDIRNKSKEKYVSSLKKVFKEKLLNTKIRKNITISKSQEAKMPVYEYDKESNAAKDFLEL
SKEIIDKIEE
>gi|111115258|ref|YP_709876.1| chromosome segregation protein, putative [Borrelia afzelii PKo]
MKIISVINQKGGVGKTTSAINISYSMTLLNKKILLIDIDSQGNSTSGTNTSERITENSSYELINKKIKVKPLNHFKLDII
PSSIKLALLEKELINELSRENFLKNALTLYEKDKYDFIIIDCPPTLSILTINALIASNYLLIPIETEFFAFEGINQLIDT
INTVKQINKTLEIAGVFINKYDIRNKTKEKYVSSLKKVFKEKLLNTKIRKNITISKSQEAKMPVYEYDKESNAAKDFLEL
SKEIINIIKE
>gi|15594776|ref|NP_212565.1| hypothetical protein BB0431 [Borrelia burgdorferi B31]
MKIISVINQKGGVGKTTSAINISYSMTLLNKKILLIDIDSQGNSTSGTNTSKHIAEKSSYELINKKIKVKPLNHFGLDII
PSSIKLALLEKELINELSRENFLKNALTLYEKDKYDFIIIDCPPTLSILTINALIASNYLLIPIETEFFAFEGINQLIDT
ITTVKQINKNLEIAGVFINKYDIRNKSKEKYVSSLKKVFKEKLLNTKIRKNITISKSQEAKMPVYEYDKESNAAKDFLEL
SKEIINKIKE
FAMILY 3
>gi|11497172|ref|NP_051281.1| hypothetical protein BB_R34 [Borrelia burgdorferi B31]
MSKLKVKKILLNNRIEDVQEFENEELEYKSYKDQLRRITVDDVENKIKTMKILYKIREKKLYLIDGYKKFEDFLSEFIIS
RSQAFLYLKIYRKVLEGSISINDIKEKGLKGVYRNILNVEIKEDKSKQNPIKPLRFQLKKQESYNFYKKNAKFTSFMMDE
IFENQKDLINKLLKKYKELKG
>gi|117621858|ref|YP_854494.1| hypothetical protein BAPKO_5523 [Borrelia afzelii PKo]
MAKDLIILNDREEGLMGISEEEEYENYKHALKKSMVNDIENKIKIMEILYKIKSKKLYRIDGHISFKSFIEEFLIARTQA
YLYLKIYEQVLKGNLSIKEIRDKGMIEIYRNIKSKEVVDKKSIQNSIKPLRFQLKRQDSYDFYKSNAKFTGYLLDKIFSR
DKDYLNKIFKEYSDLSCKKQSKTCK
>lcl|pl42_15749_16309_1 [CDS] (gene="pf49", locus_tag="BDU_3016", product="PF49 plasmid partition protein", note="*protein_id: BDU:BDU_3016") Borrelia duttonii strain Ly
VYLFVRYYKGVFMVKKEIILNNRDQNISNKESKVKYEFYKNQLRAILLNEVEDRIKIMKILYEIKEGFLYKLDGYKNFNK
FLEDFVIARTQAFKYLKIYKEILKGTLDVEELKRDGIKGVLRKIKASQNSKENSIKPLRFQLKSQESYSFYKQNAKFTSF
LMDELFKYKKDLLEEFMKKFKDLKGI
>gi|11496647|ref|NP_045456.1| hypothetical protein BBF23 [Borrelia burgdorferi B31]
MSKKERKEIILNDRKTSINQLKNNCDKDDEIEYESYKNQIRRIATSEIDNRIELMKILYKIRTKKLYKFDGYKKFDDFLK
KFVIARSQAFLYLRLYKHVLSGDLKIDEIKQLGFAETYSRIKRFNIDKGIAKEKSIRILRLQLENQESYDFYGKNAKFTG
YFLDRVFIEKKDLLEKFMEEFKS
>gi|11497341|ref|NP_051445.1| hypothetical protein BBN33 [Borrelia burgdorferi B31]
MSIKNKMIITKRIDIKENMSKMESLEEIHKEEYLRLKDKLKTLTTDDIYNKIETAKILNAINQKKLYILDGYKNFYSFLA
DFKIAKSQAYKYIKIVSGVEKGIIDYNFIANNGIEKTIKQLESNNVIKKSRQNPIKPLRFQLKKQESYDFYKKNGKFTGF
LLEELLESQTDLINKLLKKYKQLKGY
>gi|111074114|ref|YP_709243.1| hypothetical protein BAPKO_4039 [Borrelia afzelii PKo]
MSIKNKMIITKRVEIKENISKMESLEEIHKEEYLRLKDKLKTLTTDDIYNKIETAKILNTINQKKLYILDGYKNFYSFLA
GFKIAKSQAYKYIKIVSGVEKGIIDYNFIASNGIEKTIKQLESSNIIKKSNQNPIKPLRFQLKRQDSYDFYKSNAKFTGF
LLDKLFSDEKEMIKKIMKEYKALKG
>lcl|pl31_10450_10974_1 [CDS] (gene="pf49", locus_tag="BDU_9012", product="PF49 plasmid partition protein", note="*protein_id: BDU:BDU_9012") Borrelia duttonii strain Ly
MNIHLNKRNLSSESDTMVRYKSLKSQLAINFKSEVCSRLETMRILKEIKDNKYYELDGYKNFEDFTKNYKLAKTQAYDYL
KIANAIEEGIIEEEFLVQNGFRQTLFVLRNQESATIKKSKQNPIKPLRFQLKKQESYDFYKSNAKFTSFLMDELFENQKD
LLEKLLKKYKELKE
>gi|11496740|ref|NP_045553.1| conserved hypothetical protein, [Borrelia burgdorferi B31]
MNKKNINLKINKRISENNLNYILDQSNENQRKEEFERLITQLKNNIKSEIYNIIDTMKILKKINDKRLYLEGGYKSFKDF
LSDFKLAKTQSYEYIKLAAAIEAGILEENFITNNGIRASIRYIKNQANGTIKKSKQNPIKPLRFQLKNQESYDFYKSNSR
FVSFMMDEIFKNQKDFLNKLLKRYKESKGQ
>gi|11497083|ref|NP_051194.1| hypothetical protein BB_P33 [Borrelia burgdorferi B31]
MSDSWMNFFNKKDRRLIMDVGIKINDRVISKKEIKKELSNKDEILKHYNLLKERLKSNFQKEIYNKIESMKILKEIKDNE
YYKLDGYKSFDAFIKDYKLAKSQTYEYLKIASAIENGVIEELFLLENGIKETIIFLRNSNSDTVKKSKQNPIKPLRFQLK
SKESYDFYKSNAKFTGFLLDELFESQKDLINKFLRRYKQLKG
>lcl|pl23b_6254_6814_1 [CDS] (gene="pf49", locus_tag="BDU_14005", product="PF49 plasmid partition protein", note="*protein_id: BDU:BDU_14005") Borrelia duttonii strain Ly
MNIKITKRVIEDENHPLNDIANENKILEYYNYLKERLVFNFQKEILNKIESMKILKEIKDNEYYKLDGYKNFEEFTRHYR
IAKTQAYEYLKIANAIQEGLVEEKDIIENGIHDIILSLRNKAGFNTKKSKQNVIKPLKFQLKRQESYDFYKKNPKFTSFI
LDEIFFNRKNLLGKLQTKFKNLKNSN
>gi|11496791|ref|NP_045598.1| hypothetical protein BBK24 [Borrelia burgdorferi B31]
MIGKESKKKNKKEIILNDRFEDFIDKSQNLNNNQDENLIIYNDLKDQLKLNLKDDIDNKIQRMKILYEIKQKKLYKYDGF
KSFEQFIKSFIIAKTQAYTYLKVYEKVLEGVISIDKIKEAGFNSIYHAIQKQGLSEINQEDINTNNKENIPIRILIKDNE
LYDFCRKDTKRVYFVLKEIFKNKKDILSEIIIKYDNSKKKRNK
>gi|11497240|ref|NP_051366.1| hypothetical protein BB_O33 [Borrelia burgdorferi B31]
MIAILNERSPYMEIILNKRNLEVLNEAEEHYKKLKQRLKSSFQQEIYYKMEVIKILKEIKDNEYYKLDGYRTFEDFIKDY
HLARSQAYDYLKIANAIKDGILEEAYVIENGVTKTLEFLRKSPNVLKKSKQNPIKPLRFQLKSQESYDFYKSNAKFTGYL
LDKLFNNEKEMIKKIMKEYKQLKG
>gi|11497208|ref|NP_051324.1| hypothetical protein BB_M33 [Borrelia burgdorferi B31]
MKNNTKLIINKRDIDSEGNALLVDSSNVSKNGVETDRYNTLKKKLYVNLREGVSNRVECMKILKEIKDNEYYKLDGYKSF
DAFIKDYDVAKTQAYNYLKIANAIEAGVIEEQYVLDNGFRLILSVLKDKESPVLKKSKQNSIKPLRFQLKTQESYDFYKS
NAKFTSFMMQEIFENQKDLISKLLKMYKQLKG
>gi|11497050|ref|NP_047018.1| hypothetical protein BBC03 [Borrelia burgdorferi B31]
MEKKRVVKVLTKKIDTYVEQNLMINESKISYYKTLKEKLNDNFKKEIFHRVENIKILKEIKDNQYYKFDGYKTFLDFIKD
FDVAKTQAYKYLRLATALQEGLIKEDYLIENGIKNSYNFIKDKESPALKKSRQNPIKPLRFQLKTQESYDFYKKNAKFTA
FILEELLKNQKDFLKKLLRKYEELKI
>gi|11497398|ref|NP_051503.1| hypothetical protein BB_Q41 [Borrelia burgdorferi B31]
MEIELNERVISRATDPDGEKKLITKEEIFAHYNDLKNRLKTNIKKKIFYKVESIRILKEIKDNEYYKLDGYKSFDAFIKD
YQLARTQVYIYLKLAKALQAGILNEDYIIENGIYNSLDKIESQETPIVKKSKQNPIKPLRFQLKKQESYDFYKSNAKFTG
FMLDKLFSDGKEIIKKLMKEYKELKG
>gi|11497285|ref|NP_051411.1| hypothetical protein BB_L34 [Borrelia burgdorferi B31]
MKIELNKRILASGIDPDGKKEVITNEDRIAHYNALKDRLKANFRKEIYHKLDSIKILKEIKDNQYYKIDGYKKFDYFIKD
YKIARSQAYNYLKLATALQEGILKEDYLIENGIHNSLDLIKDKESPTLKKSKQNPIKPLRFQLKNQESYDFYKSNAKFTG
FLLDKLFMDKKEIIKIIMKEYKQLKG
>gi|11497117|ref|NP_051239.1| hypothetical protein BB_S36 [Borrelia burgdorferi B31]
MDIKVNKRDLSDNENYIITDSVLNHYNSLKEKLKINSKKEIYCKLETLKILKEIKDNHYYRFDGYKSFEAFSKDYRLARA
QVYNYLKIANAIEDGIIQEEFLIKNGILETLIVLRNKESKTIKKSKQNPIKPLRFQLKRQESYDFYKSNAKFTGFMLDKL
FSDGKEIIKKLMKEYKELKG
>lcl|pl27_24290_24877_1 [CDS] (gene="pf49", locus_tag="BDU_11033", product="PF49 plasmid partition protein", note="*protein_id: BDU:BDU_11033") Borrelia duttonii strain Ly
LVNRLIIRHFTKKEFEMDIKLNRRDLNGDENCIVNDDALNHYSSLKEKLKINSKKEIYCKLETLKILKEIKDNQYYKFDG
YKSFDAFAKDFRLARAQVYNYLKIANAIKEGVIEEEFLIKNGILETLVVLRNKETKTIKKSKQNPIKPLRFQLKKQESYD
FYKKNAKFTSFLMDKLFQDKRDLIEEFFKEFKNLR
>gi|11496670|ref|NP_045469.1| hypothetical protein BBG09 [Borrelia burgdorferi B31]
MVKNRKVIINDRIVRNATYINTEERDKKEYELLKNELKNRIEDDIRNKINTMKILLEIRNRKLYILDGYKKFEDFIFDFK
IARTQAYKYIKIAKLIFEGKLEEIDIIENGIDKTLFNLMKDKKINSKANLITPLRVRLETQEACDFYKMNPKFANYILED
FYQKNKEQLIKKLEEYKNKQKYS
>lcl|pl26_2452_3027_1 [CDS] (gene="pf49", locus_tag="BDU_12004", product="PF49 plasmid partition protein", note="*protein_id: BDU:BDU_12004") Borrelia duttonii strain Ly
MKNDKSVKIHKRDIDSKGNALLSESNNNEESVEAVRYSTLKKKLYINLREGIYNKIECMKILKEIKDNEYYKLDGYKSFD
AFIKNYDVAKTQAYNYLKIAAALEEGLLEEQFVLENGFRQILSLLRDKQGKTIKKSKQNPIKPLRFQLKRQESYDFYKKN
AKFTSFLLDKLFQSKQDLIEDFLKEFESLRG
>lcl|pl35_17796_18371_1 [CDS] (gene="pf49", locus_tag="BRE_4019", product="PF49 plasmid partition protein", note="*protein_id: BRE:BRE_4019") Borrelia recurrentis A1
MKNDKSVKIYKRDIDSKGNALLSESNNNEESVEAVHYSTLKKKLYINLREGIYNKIECMKILKEIKDNEYYKLDGYKSFD
AFIKNYNVAKTQAYNYLKIAAALEEGLLEEKFVLENGFRQILSLLRDKQGKTIKRSKQNPIKPLRFQLKRQESYDFYKKN
AKFTSFLLDKLFQSKQDLIEEFLKEFESLRG
>gi|11496834|ref|NP_045640.1| hypothetical protein BBJ16 [Borrelia burgdorferi B31]
MKIKAEKDKEALFSNRFGDCNEETNLNDDQDKELANYNNLKEQLKYNLKDDINNKIQRMKILYEIKQKELYKYDGFARFN
DFIKSFEVAKSQAYRYLKIYQKVLEGKVSIDKIKEVGFKAILRDIKAKDSLNEDNHSESEGANESIPIRILVKDKELYNF
CKQDTKRLYFIIEKIYKEKRDVLSELIIEYEKNKK
>gi|11497377|ref|NP_051471.1| hypothetical protein BB_Q07 [Borrelia burgdorferi B31]
MGKKYNKKELVLNSRTFSHMNKELTNIDNMQDKDLINYNNLKEKLKYNLKDDIDNKIERMKILYEIKKKELYKYDNFSSF
EQFIKHFVIAKTQAYLYLKVYEKVLEGAISIDNIKETGFRGLQRQLKENLLNVKKENLSEVNNKKMSIRFFMKNKEFYTF
CKEDTKRACYILERLFFTKKEVLSDLINEYEKYKRKKKNKNKYLIFIIYGAIVILGWMMSFVLPQLSSQSKRPFWGGLFS
FLLLL
>gi|117621780|ref|YP_854371.1| hypothetical protein BAPKO_3536 [Borrelia afzelii PKo]
MEIELNKRVLSGVSDPDGEKKLITKEEIFAHYNDLKNRLKTNIKKKIFYKVESIRILKEIKDNEYYKLDGYKSFDAFIRD
YKLARTQVYIYLKLAKALQAGILNEDYIIENGIYDSLDLIEGQETLIIKKSKQNPIKPLRFQLKSKESYDFYKSNAKFTG
FLLDKLFNNEKEIIKRIMKEYKQLKG
>gi|117621722|ref|YP_854287.1| hypothetical protein BAPKO_3015 [Borrelia afzelii PKo]
MKIKAKKDKEELFSNRFGNYNEEVDSNADQDKELINYNNLKEQLKYNLKDDINNKIQRMKILYEIKQKELYKYDGFARFN
DFIKSFEVAKSQAYRYLKIYQKVLEGKVSIDKIKEVGFKAILRDIEGRNFLDKDTYSESKDIDESIPIRILVKDKEIYNF
CKQDTKRLYFIIEKIYKDKKEILSELIIEYEKHKKIKNIKNKLIDL
>lcl|pl40_24306_24923_1 [CDS] (gene="pf49", locus_tag="BDU_5026", product="PF49 plasmid partition protein", note="*protein_id: BDU:BDU_5026") Borrelia duttonii strain Ly
MSKKLDLQVQRRNLSDNINLSTEGNNTGVILTSVNSQVVTNEQNSSLEYFKELKRKLMINLKDEIHAKITVMKILKEIND
KVLYIQEGYKTFSAFIEEFNLARTQVYGYIRMASAIDEGILSEEYIIQNGIQNSLLFIRSTNSTNIKKSRQNPVKPLRFQ
LKSQESYDFYKKNSKFTSFVLDELFIEKKDWLETLMKKFNSLRDH
>gi|11496707|ref|NP_045520.1| hypothetical protein BBH29 [Borrelia burgdorferi B31]
MKKKDNKKQVTLYKRVEISTGKELSLGNNQDKELRNYNELKEQLKLNLKSDINNKIQRMKILYEIKQKELYKYDGFKSFK
QFIESYIIARSQAYMYLKIYEKVLEGIISIEKVKEMGFVATYKNILKNSLSEIYKENMVKENPEEGVGTQNKSIRILMKD
EKVYDFCKKDIKRIYFILEKLIKDKKNILSDLIIEYENYKKDKKIKVSS
>lcl|pl36_18115_18660_1 [CDS] (gene="pf49", locus_tag="BDU_6016", product="PF49 plasmid partition protein", note="*protein_id: BDU:BDU_6016") Borrelia duttonii strain Ly
MYMQIKLNKRTLDDSNVTEHEKVLVHYSKLKEKLIINFKDEIYNKIETMKILKEIKDKGYYKLDGYKTFINFILNLNLAK
TQVYNYLKIATAMEEGLINDDFVLKNGFNQTLFFIKNRESKTIKKSRQNLIKPLRFQLKNKESYDFYKKNVKFASFVMDK
LFLSKKDLLEEFLHEFENLKI
>lcl|pl53_6985_7557_1 [CDS] (gene="pf49_1", locus_tag="BRE_2009", product="PF49 plasmid partition protein", note="*protein_id: BRE:BRE_2009") Borrelia recurrentis A1
MGIKNKNKMIIGRRVKVNEDNLFVKLPEDSRKEEYLRLKDRLKSLVVDDIYNKIETAKVLSLINEKKLYIFDGYKSFYGF
LADFKIAKSQAYKYIKIVSGMAQGIIDYDFIINNGIENTIKKLGIKNIVKKSKHNLTKQLCFQFKSQDSYDFYKRDTKFM
CFVLDELFINNKEYLENLHKKYEHKLQKGI
>gi|51038643|ref|YP_063288.1| hypothetical protein BGA19 [Borrelia garinii PBi]
MYSIVKEDHMDIKINKRNLSESIREEEQALIHYNKLKEKLNINFQKEIYCKLEAMKVLKEIKDKEYYKLDNYSTFDDFAK
DYRLARTQTYKYLKIATAIEEGLIEEKYVVKNGINETIYLLKTKEGPSLRKSNQNPIKPLRFQLKKEESYSFYKKNAKLT
SFLLEKIFFEEKDFLLKIIEEFETLRSKRK
>gi|11496915|ref|NP_045694.1| hypothetical protein BBA21 [Borrelia burgdorferi B31]
MEIKINKRNLSESVREEEQALVHYNKLKEKLNINFQKEIYCKIEAMKVLKEIKDKEYYKLDNYSSFDDFAKDYRLARTQT
YKYLKIATAIEEGLIEEKYVVKNGINDTICLLKTKESPSLKKSNQNPIKPLRFQLKKEEAYSFYKKNPKLTSFLLEKIFF
KEKDFLLKIIKEFETLRNKRK
>gi|11497363|ref|NP_051460.1| hypothetical protein BBU06 [Borrelia burgdorferi B31]
MEDIYMSKKNKKKLFLNDRIEHNIIDNLSNLDTNLDKNLMVYKDLKEQLKLNLSNEIDTKIQRMRILYEIKTRKLYKYDG
FKSFSQYLKTFVVAKTQAFFYLKLYSKILEGSISIDTIKELGFENIKKHIFKKKSFDFNNNNKSKLDNKNISIRIFMRDK
ELYEFVKQDIKRASYIFKELFQNRKDVLTDIVTKYDNERN
>gi|117621700|ref|YP_854238.1| hypothetical protein BAPKO_2553 [Borrelia afzelii PKo]
MSKKNKKELSLNKRIGNTVNIDNLSNLDTNKDKNLMIYQDLKEQLKMSLENEIDTKIQRMKILYEIKTKKLYKYDGFKSF
NGFVKSFVVAKTQAYFYLKLYAKVLDGSLSINKIKELGLENIKKHMLREKSLNLNNNISKLDNENVTIRIFMKDKELYEF
VKKDIKRVNYILKELLQNKKDVLLDIVNKYNNEKK
>lcl|pl28_1911_2492_1 [CDS] (gene="pf49", locus_tag="BDU_10003", product="PF49 plasmid partition protein", note="*protein_id: BDU:BDU_10003") Borrelia duttonii strain Ly
MSKNNDDEIIINARNFNNDKNSILLVDDGINIDDNQKRFALLKSKLKDNIKDDIYNKIEAMHILREIKDKEYYKLDGYKS
FSRFIKDYKLAKSQAYSYLRIASAIQDGILKEEYLIENGFRQSLSFLMEKESKNLKKSKINPVKPLRFQLKSQDSYNYYK
KNAKLTGFILDKLFLEKQNLLKEFVKEFEILKK
>gi|117621592|ref|YP_853842.1| hypothetical protein BAPKO_2021 [Borrelia afzelii PKo]
MDIKINKRNLSESVREEEQALIHYNKLKEKLNINFQKEIYCKLEAMKVLKEIKDKEYYRLDNYSNFDDFAKDYRLARTQT
YKYLKIATAIEEGLIEEKYVVKNGINETICLLKTKESPSLKKSTQNPIKPLRFQLKKEESYSFYKKNAKLTSFLLEKIFF
EEKDFLLKIINEFESSRNKRK
>gi|117621662|ref|YP_854193.1| hypothetical protein BAPKO_2515 [Borrelia afzelii PKo]
MGKKENKKQVTLYKRVEIPTGEELNLDNNQDEELINYNKLKEQLKLNLKSDINNKIQRMRILYEIKQKELYKYDGFKSFK
QFIRSYVIARSQAYMYLKIYEKVLEGTISIEKVKEIGFVATYKNILKNNSLYVYKENMIKENAEEDDNSQNIPIRILMKD
KEVYDFCKKDTKRIYFILERLIKDKKNILSDLIIDYENHRKDKKKKVNS
>lcl|pl53_15588_16121_1 [CDS] (gene="pf49_2", locus_tag="BRE_2019", product="PF-49 plasmid partition protein", note="*protein_id: BRE:BRE_2019") Borrelia recurrentis A1
VNIQLNDRVLEKFDSKEQLRIYYNKLKENFVNSFKKEIVYKIECMKILKEIKDNGYYKMDGFKTFDAFTKNFKIARSQIY
NYLKLAVAMEDGVVSEDYLLENGINDTLLLIKTNGSETIKKSRQNPIKPLRFQLRSQGSYDFYKENSKFTSFVLDELFEN
RKEFLEELQNEFEKLKG
>lcl|pl70_38938_39471_1 [CDS] (gene="pf49", locus_tag="BDU_2041", product="PF49 plasmid partition protein", note="*protein_id: BDU:BDU_2041") Borrelia duttonii strain Ly
VNIQLNDRVLEKFDSKEQLRIYYNKLKENFVNSFKKEIIYKIECMKILKEIKDNGYYKMDGFKTFDAFTKNFKIARSQIY
NYLKLAAAMEDGVVSEDYLLENGINDTLLLIKTNGSKTIKKSRQNLIKPLRFQLRSQGSYDFYKENSQFTSFVLDELFEN
RKEFLEELQNEFKKLKG
>lcl|pl35_27851_28468_1 [CDS] (gene="pf49", locus_tag="BDU_7025", product="PF49 plasmid partition protein", note="*protein_id: BDU:BDU_7025") Borrelia duttonii strain Ly
LKINFSNRWKHLQKRINNMEINRRIMHNDKNIIFKNNKILSAEERRQERYNELKLKLKSNLKENIYNKLEAMKILKEIKD
NDYYKLDGYKRFSEFLGSYKVAKSQAYNYLKIATAIEKGLLEEQYVLENGFREVLSLIRIKEGVKIKKSRQSGLKSLRFH
FKSQESYDFYRQNVKFAGFLMDALFKDKKKLLEEFMHKFKDLEHH
>lcl|pl15_9132_9656_1 [CDS] (gene="pf49", locus_tag="BDU_15011", product="PF49 plasmid partition protein", note="*protein_id: BDU:BDU_15011") Borrelia duttonii strain Ly
MNVVINKRNLETLDEQNNYYQKLKQKLKSHCQQEIYYKMEIIKILKEIKDNEYYKLDNYKTFEDFIRDYKLARSQVYDYL
KIANAIENGILQESYVVENGITHTIAFLRSDSGLFKKKLRRNALKPLKFQLKKQESYNFYKKNVKFAEFLLDTLFLNNKD
LLRKFLDEFEFLKE
>lcl|pl124_90415_90966_1 [CDS] (gene="pf49", locus_tag="BRE_1084", product="PF49 plasmid partition protein", note="*protein_id: BRE:BRE_1084") Borrelia recurrentis A1
LEMGIEVNKRNLTQNISSEEQVSIHYNKLKERLKINFQKEIFCKIEAMKVLKEIKDNEYYKLDNYASFDDFAKDYRLART
QTYKYLKIATAIEEGIVEEKYVINNGINGTMFLLRNKEGVNIKRSKQNPLRPLRFQLKCPDAYAFYKKNAKLTSFLLERV
FSDEKEFLAKIVTQFESSKRVKN
>lcl|pl165_128307_128858_1 [CDS] (gene="pf49", locus_tag="BDU_1115", product="PF49 plasmid partition protein", note="*protein_id: BDU:BDU_1115") Borrelia duttonii strain Ly
LEMGIEVNKRNLTQNISPEEQVSIHYNKLKERLKINFQKEIFCKIEAMKVLKEIKDNEYYKLDNYASFDDFAKDYRLART
QTYKYLKIATAIEEGIVEEKYVINNGINGTMFLLRNKEGVNIKRSKQNPLRPLRFQLKCPDAYAFYKKNAKLTSFLLERV
FSDEKEFLAKIVTQFESSKRVKN
>gi|11496613|ref|NP_045425.1| hypothetical protein BBE18 [Borrelia burgdorferi B31]
MSVKLKHMNIKIKDRINTGKNQKQIEINCDEDKMERFLFLKERLIINFQKEIHNKIETMKILKEIKDKEYYKLDGYQNFE
MFTRNYKIAKSQAYEYLRMANAIEEGLVQEKYIIENGIQNSLFFLKDKEGGKVKKSNRNFIRPLRFQLKTEDAYIYYKSK
ARFTSFLLEKLLKDKEELLNEIMKEYKECKKYN
>lcl|pl41_15167_15748_1 [CDS] (gene="pf49", locus_tag="BDU_4014", product="PF49 plasmid partition protein", note="*protein_id: BDU:BDU_4014") Borrelia duttonii strain Ly
LVMGSKVKNMMIKIKDRIMEDKNQGIVVSDSGYEIMERYKYLKERLVFNFQKEIHNKIENMKILKEIKDNQYYKLDNYKN
FEEFTKNYRIAKSQAYDYLRIANALEEKIVEENYIVQNGVQDALIFLRNKEGTKVKKSNRNIIKPLRFQLKTEQAYIYYK
AKAKFTSFLLERLFENEKELLDKYETEYGISKK
>lcl|pl32_19703_20302_1 [CDS] (gene="pf49", locus_tag="BDU_8019", product="PF49 plasmid partition protein", note="*protein_id: BDU:BDU_8019") Borrelia duttonii strain Ly
MKNVVLSNRVLHANKDVKLINLKQESLIRYNELKEKLKQNARKEIYYKIENIRILKEIKDNEYYKLDGHKHFDSFIKDYR
MAKTQVYAYLRLANAMEKGILAEQYIIENGINESLAIIKNKKTIKTKKIRRSSINSLSFKLKNQASYDFYKNNVKFIAFM
LDTIFLNDRNYLQKLFQKYSNLHLDKKVVNIADLLEKFQ
>lcl|pl23_18242_18796_1 [CDS] (gene="pf49", locus_tag="BRE_6018", product="PF49 plasmid partition protein", note="*protein_id: BRE:BRE_6018") Borrelia recurrentis A1
MMSKNKKIEIVRRIDLELDGIKEFNKTREERYLELKEKLKVLIKEESYNKIETARIFKEINESKYYALDGYKSFASFIKS
YKIAKTSIYRYIKLVAGIDSGKIDYDLILNRGVDYAIQVLENGHLLCKSSAKPLKSLRFRLDDEESFSFYRSNIKFASFL
LQEVYKIEKDFFYKMQDRYNSLKT
>lcl|pl23_18255_18809_1 [CDS] (gene="pf49", locus_tag="BDU_13019", product="PF49 plasmid partition protein", note="*protein_id: BDU:BDU_13019") Borrelia duttonii strain Ly
MMSKNKRIEIVRRIDLELDGIKEFNKTREERYLELKEKLKVLIKEESYNKIETARIFKEINESKYYALDGYKSFASFIKS
YKIAKTSIYRYIKLVAGIDSGKIDYDLILNRGVDYAIQLLENGHLLCKSSAKPLKSLRFRLDDEESFSFYRSNIKFASFL
LQEVYKIEKDFFYKMQDRYNSLKT
>lcl|pl33_10535_11134_1 [CDS] (gene="pf49", locus_tag="BRE_5012", product="PF49 plasmid partition protein", note="*protein_id: BRE:BRE_5012") Borrelia recurrentis A1
MKNVVLSNRVLHDNKDVKLINLKQESLIRYNELKEKLKQNARKEIYYKVENIRILKEIKDNEYYKLDGHKHFDSFIKDYR
MAKTQVYAYLRLANAMEKGILAEQYIIENGINESLAIIKNKKTIKIKKIRRGSINSLSFKLKNQASYDFYKNNVKFIAFM
LDTIFLNDRNYLQKLFQKYSNLHLDKKVVNIADLLEKFQ
>gi|51038610|ref|YP_063256.1| hypothetical protein BGB13 [Borrelia garinii PBi]
MKSNKKIEIVKRVELNGNEIKKNRESRYLKLKEKLKILIKEESYNKIETARILKEINDNKYYVIDKYKSFDHFIKDYNMA
KTTVYRYMKLAIGIDSGKINYELILKKGIYYAIQILENNGCISSPKNILNRSFNIKIKDEKSFDFYKSNTNFTSFLLKEL
YYNNQELLTNIKNKYNNFKNKK
>gi|11497012|ref|NP_046999.1| hypothetical protein BBB13 [Borrelia burgdorferi B31]
MKLNKKIEIVKRIELSGNEIKKSRESRYLKLKEKLKILIKEESYNKIETARILKEINDNKYYVIDKYKSFGHFIKDYNMA
KTTVYRYIKLAIGIDSGKINYELILKKGIYYAMQFLENNETIVNSKRILNRSLRLKIEDEKSLNFYKSNTNFVSFLLKEL
YYDNQKLLINIKNKYDNLKNKK
>gi|111074131|ref|YP_709259.1| hypothetical protein BAPKO_5012 [Borrelia afzelii PKo]
MKLNKKIEIVKRVELNGNEIKKNRESRYLKLKEKLKILIKEESYNKIETARILKEINDNKYYVIDKYKSFNHFIKDYNMA
KTTVYRYMKLAIGIDSGKINYELILKKGINYAIQILENNGIIANPKNILNRSFKLKIDDEKSFDFYKSNINFVSFLLKEL
YYNNQKLLTNIKNKYDNLKDKKQYSEFIK
>lcl|pl6_166_681_1 [CDS] (gene="pf49", locus_tag="BRE_7001", product="PF49 plasmid partition protein", note="*protein_id: BRE:BRE_7001") Borrelia recurrentis A1
MKLDILNTIKSRVGSVTQVEDSSDKERAMLRYRQLKEEIRARTLEEAVNKVELSKALYEIKKNKLYKFDGYDNFYEFCLD
YKFSRTMIYRYVKIGAYLERESISEQDIMQSSLNKIINDIRVKRDSSYCKPVVVKFNLKDKEKQLVLIKNKQKLEKFLLK
CLLDNWESFIV
>gi|11496741|ref|NP_045571.1| hypothetical protein BBI40 [Borrelia burgdorferi B31]
MYMYLKIYEKVLEGFISIEKVKEMGFVAAYKNILKNNSSYVYKENMIEENIAEDGDSQNMSIKILIKDKEVYDFCKKDTK
RISFILGGFIKALLN
>gi|117621753|ref|YP_854343.1| hypothetical protein BAPKO_3509 [Borrelia afzelii PKo]
MGFVAIYQYIQKQESLGIDIKQDNIDQDYNENIPIRILVKDKELYKCCKQDTKRVYFILERLFKDKQDILLDFISQYENS
KNQK
>gi|11496624|ref|NP_045435.1| hypothetical protein BBE30 [Borrelia burgdorferi B31]
MPEVNNRKMSIRILIKNKGFYEFCKEDTKRAYFIFEILFFIKKRSLII
>gi|117621681|ref|YP_854217.1| hypothetical protein BAPKO_2534 [Borrelia afzelii PKo]
MITQLRNNIKSEIYNIIDTMKILKKINDKKLYVEGGYKSFKIFYQILN
FAMILY 4
>lcl|pl23_16899_17459_1 [CDS] (gene="ppap1", locus_tag="BDU_13017", product="plasmid partitioning associated protein-1", note="*protein_id: BDU:BDU_13017") Borrelia duttonii strain Ly
MATCELKAKLLARRLELNKANNNFFKRIEDKNYKKMYHTKIFSMINNFEAKPNKGKFWLCFRNVFDPTKYESLHLFHMRQ
GDRFIGIYYGFARLPKPFIVHYKENEVKKTSKIIKIYYIEFRFKKGSVFCYLRSLCTLLQSKNKEKNFYNSLLSRTLKLE
KEVHRFYGKEYFEDKGVLKWIKENQK
>lcl|pl23_16886_17446_1 [CDS] (gene="ppap1", locus_tag="BRE_6016", product="plasmid partitioning associated protein-1", note="*protein_id: BRE:BRE_6016") Borrelia recurrentis A1
MATCELKAKLLARRLELNKANNNFFKRIEDKNYKKMYHTKIFSMINNFEAKPNKGKFWLCFRNVFDPTKCESLHLFHMRQ
GDRFMGIYYGFAKLPKPFIVHYKENEVRKTSKIIKIYYIEFRFKKGSVFCYLRSLCTLLQSKNKEKNFYNSLLSRTLKLE
KEVHRFYGKEYFEDKGILKWIKENQK
>gi|51038608|ref|YP_063254.1| hypothetical protein BGB11 [Borrelia garinii PBi]
MENKETKKNFFNKIEKLENKIIYHTKIFSIINNFEAKPQKGKFWLCLRNVFNNKKYESFHLFSTKENDKFLGIFYGFTNI
SKPFIINYTEKGTKKTIRLKKIFYMEFKFKKGSVFCYLRSLYIFTKNKNKNKIFYNSLLGRTLKIEEEIHKFYGKKYESS
KGILNWIKKNQK
>gi|11497014|ref|NP_046997.1| hypothetical protein BBB11 [Borrelia burgdorferi B31]
MKNKETKKNFFNKIEKLENKIIYHTKIFSMINNFEAKPKKGKFWLCLRNIFNNKKYESFHLFSVKENDKFLGIFYGFKNL
PRPFVINYSEKGTKKTIRLKKIFYMEFKFKKGSVFCYLRSLYIFTKIKNKNKLFYKSLLERTLKIEEEIHKFYGKKYESN
KGIVNWIKKTQK
>gi|111074129|ref|YP_709257.1| hypothetical protein BAPKO_5010 [Borrelia afzelii PKo]
MENKETKKKFFNKIEKLENKIIYHTKIFSMINNFEAKPKKGKFWLCLRNVFNHKKYESFHLFSIKENDKFLGIFYGFINL
SKPFIITYSEKGTKKTIRLKKIFYMEFRFKKGSVFCYLRNIYIFTRNKNKNKIFYKSLLERTLKIEEEIHKFYGKKYEIS
KGILNWIKKNQK
>lcl|pl41_16551_17111_1 [CDS] (gene="ppap1", locus_tag="BDU_4016", product="plasmid partitioning associated protein-1", note="*protein_id: BDU:BDU_4016") Borrelia duttonii strain Ly
MDSVLERLREKKIEIKAKRDKSIFVKIENKNDRMLYHTKIMKDLYVFESNRNHKSKFFISFRELFNQEKIESFHLFPIKE
KDKFLGIFYGYSKPIKNVVRRYEENGIMKASTFSIVYYIEFRFKKGSIFCYLRGFSYLLRKDKVGTKYYNSLIEKLSTLE
IQVYEFYDKKLSDGGFINKWIKKRQK
>lcl|pl35_29213_29773_1 [CDS] (gene="ppap1", locus_tag="BDU_7027", product="plasmid partitioning associated protein-1", note="*protein_id: BDU:BDU_7027") Borrelia duttonii strain Ly
MEGILKRLANKNVEIVPPKNEVIFIRIEKINSKNVYHTKIMKDFFAFGINKHQKHKFFISFRSLFNQEKIKSFHLFSIKN
DDEFLGIFYGYRKPIKNIITKYAENGVMKASTFSKIYYIEFRFKKGSVFCYLRGLAYLLRKEKIHKRYYKSLVNLLLLLE
KEVYEFYEKKLPEGGFIGKWIKKNLK
>lcl|pl70_37617_38177_1 [CDS] (gene="ppap1", locus_tag="BDU_2039", product="plasmid partitioning associated protein-1", note="*protein_id: BDU:BDU_2039") Borrelia duttonii strain Ly
MDSVLERLREKKIEIKEKGDKSIFIKIEENNSRKIYHTRIVMDFYTFGVNKTQKNKFFIAFRNLFSMEKIYEFNLFPLKE
DDKFLGIFYGYRKPMQKIVTRYEENGVIKSSTFSKIYYMEFRFKRGSVFCYIKGISRLIKKEKKETQYSQFLLELIVNLE
KKVYKFYGKKLLEGGLITKWIEKNQK
>lcl|pl53_16882_17442_1 [CDS] (gene="ppap1_2", locus_tag="BRE_2021", product="plasmid partitioning associated protein-1", note="*protein_id: BRE:BRE_2021") Borrelia recurrentis A1
MDSVLERLREKKIEIKEKGDKSIFIKIEENNSRKVYHTKIVMDFYTFGVNKTQKNKFFIAFRNLLSMKKIYEFNLFSLKE
DDKFLGIFYGYRKPMQKIVTRYEENGVMKSSTFSKIYYIEFRFKKGSVFCYIKGISRLIKKEKKETQYSQFLLELIVNLE
KKVYEFYGKKLLEGGIITKWIEKNQK
>gi|11496645|ref|NP_045458.1| hypothetical protein BBF25 [Borrelia burgdorferi B31]
MESLLKRLKIKKSEIKKTRKKLIFAKVEDKNNRKIYHTRIMSDLYVFGVNKNQQNKFFVSFRGLFNKEKISEFNLFPLKE
NDEFLGIYYGYRRPVQNIIVKYQENNTTKSYAFSKIHYIEFRFKRGSVYCYIRGMSRFIKKEKAETQYNQFLLKLIIKLE
REIYKFYNKKLPNGGFIKKWIEKKQK
>gi|117621856|ref|YP_854492.1| hypothetical protein BAPKO_5521 [Borrelia afzelii PKo]
MEIELLKKKNDIFIKTEKINNKTLYHTKIFSDFFTFGINQRNENKFFITLRNLFDKNEKNSFHLFGIEEGINDEFLGMFY
GFKRLTKPLFFKYKDIITKAVKTIPMYKIHYIEFRFKKGSIFCYIKAIHALTKKEKFKKKYAQSLLERIINLEHKVYRFY
NKNLSNGGIIIKWITKNQK
>lcl|pl28_3314_3874_1 [CDS] (gene="ppap1", locus_tag="BDU_10005", product="plasmid partitioning associated protein-1", note="*protein_id: BDU:BDU_10005") Borrelia duttonii strain Ly
MDSVLERLKEKKFEIKEKKDKSIFIKIDKENNRKLYHTKIMKDFYAFGVDKRQTHKFFISFRGLFNQEKIEFFSLFSLKR
GDKFLGIFYGHRKPIKNVIIKYEENGLIKSSTFSKVYYIEFRFKKGSIYCYIKGIYRLLRKDKVYTKYCEALIEKLSKLE
KEVHMFYNKKLLEGGLITKWIEKNQK
>lcl|pl53_5642_6217_1 [CDS] (gene="ppap1_1", locus_tag="BRE_2007", product="plasmid partitioning associated protein-1", note="*protein_id: BRE:BRE_2007") Borrelia recurrentis A1
MQCPLERLRSKRIKIEPTNKNKKNDTFIKIEKINNRTMYHTKITKDFYVFGENKKQKNKFLICMRDIFKSERINAFNLFS
IKGDDRFLGMYYGYKDLEKPIIINYKNDAVGTNQSIKMFKVCYVEFRFKHGSVFCYIKCMKNLLKKEKKNQKYCEILFSH
LIDLEKKVYEFYDKTLPKGGIVVKWIEKNQK
>gi|51038641|ref|YP_063286.1| hypothetical protein BGA17 [Borrelia garinii PBi]
MHNLALLLRKKEKMTALLERLKQKQKELKLNIDNKPKFKKQKKANVFSKIEEVKGRKIYHTKIFNDFYTFGISKNEPTKF
FISLRGIFNIEDISMFHLFSLREDDEFMGIYYGIRKLDKAFIVKNFNKKETYTLRKCEYIEFRFKKGSVFCYLNGLHILL
KKDRVNSPYYNTLLNIILELETELYTFYNKELLKGGMIPEWIKKRQK
>gi|11496738|ref|NP_045551.1| hypothetical protein BBI20 [Borrelia burgdorferi B31]
MKSIIKSIKIEKPRIKCKNKDRFIKIEKENDKTMYHTKIMMDIYKLGIDNKRNECRISLRTLFNQMKVEEVRLYSIKEGD
KFLGIYYGYRKPIKNIFVKYEINGTIKSYGLSKAHYIEFRFKKGSVFCYFKGLFRLLKKEKENTPYNMACIDMFTKLEKH
VYEFYGKKYPEKGIIIRWIEKNQK
>lcl|pl31_11782_12342_1 [CDS] (gene="ppap1", locus_tag="BDU_9014", product="plasmid partitioning associated protein-1", note="*protein_id: BDU:BDU_9014") Borrelia duttonii strain Ly
MEHELNILEKKKAKLIPKEEKPLFVKIEEIENRKIYHTKIMMDLYSFGVYTKKRYVFFISLRGLFNQKKIEAFHLFPVRE
GDKFLGIYYGYRKPIKNVVRKYEENGISKAHSFSKAYYIEFRFKKGSVFCYIKGISRLVKKDKIDTKYCQILIDILTTLE
KEVYEYYAKKLPEGGLIEKWIKKNQK
>lcl|pl53_34477_35052_1 [CDS] (gene="ppap1_3", locus_tag="BRE_2041", product="plasmid partitioning associated protein-1", note="*protein_id: BRE:BRE_2041") Borrelia recurrentis A1
MNCSLRRLKTKMIEIRLKDNKNDVFNEIEKIDKRTLYHTKIFNDFFAFGISKKEENKFFISLRNLFNKGKRSRFHLFSIK
ENIDDKFLGMFYGFKRLRKPIYFKYKNNNTKDIETVPMYKIYYIEFRFKRGSIFCYIRAIHSLTKKEKFNKNYAQNLLKR
IINLEYEVYEFYNETPIAGGIITKWIKRNQK
>lcl|pl37_18860_19435_1 [CDS] (gene="ppap1", locus_tag="BRE_3016", product="plasmid partitioning associated protein-1", note="*protein_id: BRE:BRE_3016") Borrelia recurrentis A1
MNCSLRRLKTKMIEIRLKDNKNDVFNEIEKIDKRTLYHTKIFNDFFAFGISKKEENKFFISLRNLFNKGKRSRFHLFSIK
ENIDDKFLGMFYGFKRLRKPIYFKYKNNNTKDIETVPMYKIYYIEFRFKRGSIFCYIRAIHSLTKKEKFNKNYAQNLLKR
IINLEYEVYEFYNETPIAGGIITKWIKRNQK
>gi|117621684|ref|YP_854220.1| hypothetical protein BAPKO_2537 [Borrelia afzelii PKo]
MESVLKSTQIEKTRIKCKNKNRFIKIEKQNGKTIYHTKIMMDIYKLGIDNKRNECRISLRTLFNQMKVEEVRLYSVKEGD
QFLGIYYGYRKPIKNIFVKYETNGIIKSYGLSKAYYIEFRFKKGSVFCYFKGLLRLLKKEKSNTPYNIACIDMFTKLEKH
VYEFYDKEYPEEGILIRWIEKNQK
>lcl|pl165_129640_130203_1 [CDS] (gene="ppap1", locus_tag="BDU_1117", product="plasmid partitioning associated protein-1", note="*protein_id: BDU:BDU_1117") Borrelia duttonii strain Ly
MVALLELLKQKKKEIDPKNQKKGKNIFSKVEEINNRKIYHTKIFNDFYAFGISKNEPTKFFISLRGIFNIEDISMFHLFS
IRDDDNFLGIYYGIKKLDKAFLVKNFNKRETYTLRKCEYIEFRFKKGGVFCYLSGLHNLLKKGKIGSSYYQTLLSILLEL
ERELYAFYGKKLPEGGIVPRWIEKRQK
>lcl|pl33_9182_9784_1 [CDS] (gene="ppap1", locus_tag="BRE_5010", product="plasmid partitioning associated protein-1", note="*protein_id: BRE:BRE_5010") Borrelia recurrentis A1
VKETNKLLTEFERKNVICQLKNLESKPKKNFNDSFSKIEKEDARTIYHTKIFNDLFAFGVNRREEDKFFVALRGVFNSDK
KSTFRLFSIEKEEDRFLGMFYGFKRLKTSFILRYKDDTKKSDVTTKIYKPYYIEFRFKKGSIFCYIKAIHSLIKKEKFTK
KYVQTLLERIMKLEDEVYKFYNKRLPDGGIVTKWIEKNQR
>gi|11496913|ref|NP_045692.1| hypothetical protein BBA19 [Borrelia burgdorferi B31]
MTALLERLKQKQKELKLDADNKPKAKKGKKATVFSKIEEVKGRKIYHTKIFNDFYTFGISKNEPTKFFISLRGIFNIEDI
SMFHLFSVREDDEFMGIYYGIRKLDKAFIVKNFNKKETYTLRKCEYIEFRFKKGSVFCYLNGLHILLKKDRVNSPYYNTL
LNIILELETELYAFYSKKLSKGGIIPEWIKKRQK
>gi|117621590|ref|YP_853840.1| hypothetical protein BAPKO_2019 [Borrelia afzelii PKo]
MTALLERLKQKQKELKLNTNDKPKFKKEKKANVFSKIEEVKGRKIYHTKIFNDFYTFGISKNEPTKFFISLRGIFNIEDI
SMFHLFSLREDDEFMGIYYGIRKLDKAFIVKNFNKKETYTLRKCEYIEFKFKKGSVFCYLNGLHILLKKDRVDSPYYNTL
LNIILELETELYAFYNKKLSKGGIIPEWIKKRQK
>lcl|pl32_21053_21655_1 [CDS] (gene="ppap1", locus_tag="BDU_8021", product="plasmid partitioning associated protein-1", note="*protein_id: BDU:BDU_8021") Borrelia duttonii strain Ly
VKKTNKLLTEFERKNMICQLKNLESKPKKNFNDSFSKIEKEDARTIYHTKIFNDLFAFGVNRREEDKFFVALRGVFNSDK
KSTFRLFSIEKEEDRFLGMFYGFKRLKTSFILRYKDDTKKSDVTTKIYKPYYIEFRFKKGSIFCYIKAIHSLIKKEKFTK
KYVQTLLERIMKLEDEVYKFYDKRLPDGGIITKWIEKNQR
>gi|11497339|ref|NP_051443.1| hypothetical protein BBN31 [Borrelia burgdorferi B31]
MESAMEPIETIKKGKCKVECQNKERFILIEKENGKAMYHTKIMMDIYKFGVYEKKHEFRLSLRALFNGERIVEETHLYPI
KEGDKFIGIFYGYRKPIKKPLIKYKINGTRKAYALARAYYMEFRFKAGSVFCYFKGLYRLLDKKRTNNHYNKVLFSMFAD
LEQQVYKFYGKKYPEQGPLIKWIIKNLK
>lcl|pl42_17059_17619_1 [CDS] (gene="ppap1", locus_tag="BDU_3018", product="plasmid partitioning associated protein-1", note="*protein_id: BDU:BDU_3018") Borrelia duttonii strain Ly
MDNVLEQFEDREVDIKRKAKKRLFVQIESIRDRKIYHTKVMMDLYLFGIDKRQKHKFFIAFRGLFNQERIELFSLFALRD
DDEFLGIFYGYRKPIQNLVTRYEENGVMKAYTFSRVCYIEFKFKKGSVYCYIKGISCLLKKEKSNTKYYKSLTYRITDLE
KQVYEFYNKNLPSGGLINKWIKKNQR
>lcl|pl124_91748_92311_1 [CDS] (gene="ppap1", locus_tag="BRE_1086", product="plasmid partitioning associated protein-1", note="*protein_id: BRE:BRE_1086") Borrelia recurrentis A1
MVALLELLKQKKKEIDPKNQKKGKNIFSKVEEINNRKIYHTKIFNDFYAFGISKNEPTKFFISLRGIFNIEDISMFHLFS
IRDDDNFLGIYYGIKKLDKAFLVKNFNKRETYTLRKCEYIEFRFKKGGVFCYLSGLHNLLKKGKIGSSYYQTLLSILLEL
ERKLYAFYGKKLPEGGIVPRWIEKRQK
>lcl|pl36_16783_17343_1 [CDS] (gene="ppap1", locus_tag="BDU_6014", product="plasmid partitioning associated protein 1", note="*protein_id: BDU:BDU_6014") Borrelia duttonii strain Ly
MNSALERLKAKKADIKQIEKKRIFIRVENIQDRKIYHTKIMNDLYVFGVNKNQKHKFFISFRGLFDREKINEFNLFSLRE
DDKFLGIFYGYRKPIQNIITRYEENGIMKAYTFSKVCYIEFRFHKGSVFCYIKGIAKLLKKEKLETQYGKFLLELIISLE
KQVYEFYNKKLPSGGIITRWIEKKMK
>gi|11496608|ref|NP_045427.1| hypothetical protein BBE20 [Borrelia burgdorferi B31]
MKSVLEKLKNKKKEIIKKSRKPEIFIKKEILNERAIYHTKMLMDLYKFEINRYKKNKFLILFRKLFNQGKLEGLNLFSTK
ENDKFIGIFYGYRKPIKNIVIKYKINGTLKSYTFSKVYYIEFKFKKGSVFCYLRSLARLIKKEKINKKYFQTFIDMLNRL
EKKVYEFYCKELPDGGIINKWIEKTLK
>gi|11497283|ref|NP_051408.1| hypothetical protein BB_L31 [Borrelia burgdorferi B31]
METAPEPIETVKKGKCKVECQNKERFILIEKENGKAMYHTKIMMDIYKFGVYEKKHEFRLSLRALFNGERIVEETHLYPI
KEGDKFIGIFYGYRKPIKKPLIKYQINGARKAYALARAYYMEFRFKAGSVFCYFKGLYRLLDKKRTNNHYNKVLFSMFTD
LEQQVYKFYGKKYPEQGPLIKWILKNLK
>gi|11497081|ref|NP_051192.1| hypothetical protein BB_P31 [Borrelia burgdorferi B31]
MENAPEPIETVKKGKCKVECQNKERFILIEKENGKAMYHTKIMMDIYKFGVYEKKHEFRLSLRALFNGERIVEETHLYPI
KEGDKFIGIFYGYRKPIKKPLIKYQINGTKKAYALARAYYMEFRFKAGSVFCYFKGLYRLLDKKRTNNHYNKVLFSMFTD
LEQQVYKFYGKKYPEQGPLIKWILKNLK
>gi|11497396|ref|NP_051501.1| hypothetical protein BB_Q39 [Borrelia burgdorferi B31]
MENALEPIETVEKGKCKVECQNKERFILIEKENGKAMYHTKIMMDIYKFGVYEKKHEFRLSLRALFNGERIVEETHLYPI
KEGDKFIGIFYGYRKPIKKPLIKYQINGARKAYALARAYYMEFRFKAGSVFCYFKGLYRLLDKKRTNNHYNKVLFSMFTD
LEQQVYKFYGKKYPEQGPLIKWIIKNLK
>gi|11497238|ref|NP_051364.1| hypothetical protein BB_O31 [Borrelia burgdorferi B31]
MESAPEPIETVKKGKCKVECQNKERFILIEKENGKAMYHTKIMMDIYKFGVYEKKHEFRLSLRALFNGERIVEETHLYPI
KEGDKFIGIFYGYRKPIKKPLIKYQINGARKAYALARAYYMEFRFKAGSVFCYFKGLYRLLDKKRTNNHYNKVLFSMFTD
LEQQVYKFYGKKYPEQGPLIKWIIKNLK
>gi|11497206|ref|NP_051322.1| hypothetical protein BB_M31 [Borrelia burgdorferi B31]
MENAPEPIEAVKKGKCKVECQNKERFILIEKENGKAMYHTKIMMDIYKFGVYEKKHEFRLSLRALFNGERIVEETHLYPI
KEGDKFIGIFYGYRKPIKKPLIKYQINGARKAYALARAYYMEFRFKAGSVFCYFKGLYRLLDKKRTNNHYNKVLFSMFTD
LEQQVYKFYGKKYPEQGPLIKWIIKNLK
>gi|11497170|ref|NP_051279.1| hypothetical protein BB_R32 [Borrelia burgdorferi B31]
MENAPEPIETVKKGKCKVECQNKERFILIEKENGKAMYHTKIMMDIYKFGVYEKKHEFRLSLRALFNGERIVEETHLYPI
KEGDKFIGIFYGYRKPIKKPLIKYQINGTRKAYALARAYYMEFRFKAGSVFCYFKGLYRLLDKKRTNNHYNKVLFSMFTD
LEQQVYKFYGKKYPEQGPLIKWIIKNLK
>gi|11497115|ref|NP_051237.1| hypothetical protein BB_S34 [Borrelia burgdorferi B31]
MENAPEPIETVKKGKCKVECQNKERFILIEKENGKAMYHTKIMMDIYKFGVYEKKHEFRLSLRALFNGERIVEETHLYPI
KEGDKFIGIFYGYRKPIKKPLIKYQINGARKAYALARAYYMEFRFKAGSVFCYFKGLYRLLDKKRTNNHYNKVLFSMFTD
LEQQVYKFYGKKYPEQGPLIKWIIKNLK
>lcl|pl15_7799_8359_1 [CDS] (gene="ppap1", locus_tag="BDU_15009", product="plasmid partitioning associated protein-1", note="*protein_id: BDU:BDU_15009") Borrelia duttonii strain Ly
MKSILERLKEKKIKIAAQKDKLIFIKVENNSDLTFYHTKIMMDLYRFGVNKKQNHKFFISFRGLFNQEKIESFHLFAVRD
DDKFLGIFYGFRKPIKNVVRRYEENGVMKASTFSKVYYIEFRFKKGSVFCYLEGLAYFFKERKFGTKYCKSLIIKLSILE
DRVYKFYDKKLPNGGFISKWIKRNQK
>lcl|pl27_25618_26166_1 [CDS] (gene="ppap1", locus_tag="BDU_11035", product="plasmid partitioning associated protein-1", note="*protein_id: BDU:BDU_11035") Borrelia duttonii strain Ly
MDSVLERLREKKDEIKANIFIRLEVEDNKKIYHTKVMNDFYAFGIDNRYKGRFFISFRGLFNQKKIMSFNLFSIKGDDKF
LGIFYGYKKPIRNIIKKYEENGIIKTSFFSKIYYIEFRFRKGSVFCYIKGIHRLLQKDRFKTKYCQVLVEKLSKLEREVY
LFYNKKLPKGGLVHRWIKKNQR
>gi|11496668|ref|NP_045467.1| hypothetical protein BBG07 [Borrelia burgdorferi B31]
MQNMAKSIQLVKPIVRCSNKKDLFIKIEKDNDKTIYHTKIMMDIYKFGLNKKKNKYRISLRGLFNQSKVEEFNLFTLRAD
DKFLGIYYGYKKRIKKIFVKYQVGGIEKSYSLSKTYYMEVRFKKGSIFCYFKSLPRILKKENVNTTYNKALFSMFTTLER
QVYDFYDKKYPQKGPFIKWIEKSWLKNHIL
>lcl|pl40_22951_23511_1 [CDS] (gene="ppap1", locus_tag="BDU_5024", product="plasmid partitioning associated protein-1", note="*protein_id: BDU:BDU_5024") Borrelia duttonii strain Ly
MDNVLERLREKKIEIKEKENKSIFVKIENKNDRMLYHLKIMKDMYIFRINKNQKHKFFVSFRGLFNQEKIGFIHLFSLKG
DDKFLGIFYGYRKPIQNIVTRYEENGVMKASTFSKVYYIEFRFKKGSIFCYLKGISYLVRKDKIDTQYCKTFITILETLE
KQVYEFYNKKLPNGGIIRKWIEKNQK
>gi|11497049|ref|NP_047017.1| hypothetical protein BBC02 [Borrelia burgdorferi B31]
MENSLKVGQTYKEIIDIKRKKRFIKIEKKNNKTVYHTKIMMDIHKLGIVNVKKNQFRVSFRELYNQMEIQEIRLYPIRKK
DKFLGIFYGYRKPVKNVFVRYTMDGVKKVYSFSKTYYIEFRFKAGSVFCYLKGMRRLTKKEKIDTPYNKALFDKLIDLEK
HVYEFYNKKYPEQGLILKWILKNLK
>lcl|pl35_16454_17014_1 [CDS] (gene="ppap1", locus_tag="BRE_4017", product="plasmid partitioning associated protein-1", note="*protein_id: BRE:BRE_4017") Borrelia recurrentis A1
MEDSLRRLKEKKLEIEKNQNKKDVFLKVERAKDRTIYHTKIFRDFYAFGIDKNDSNKFFLIFRDLFKDKTCKFHLFSIKD
GDKFLGMYYGYRKPIKNVISKYKENGIIKTYTFPKVFYVEFRFKKGSVFCYIKGIYYFFRKEKSNTKYCKILFEIINRLE
KQIYAFYGKQLPSGGIIKRWLEKNQK
>gi|117621778|ref|YP_854369.1| hypothetical protein BAPKO_3534 [Borrelia afzelii PKo]
MESAPEPTKKGKCKVECQNKERFILIEKENGKAMYHTKIMMDVYKFGVYEKKNEFRVSLRALHNGERIVEETHLYPIKEG
DKFIGIFYGFRKPIKNAFVKYETNGNRKSYGFARAYYMEVRFKAGSVFFYFKGLYRLLDKQRMNNHYNKILFSMFTDLEK
QVYEFYGKKYPEQGPLTKWILKNLK
>gi|111074116|ref|YP_709245.1| hypothetical protein BAPKO_4041 [Borrelia afzelii PKo]
MESAPEPTKKGKCKVECQNKERFILIEKENGKAMYHTKIMMDVYKFGVYENKKKSKKKRMEFRVSLRALFNGERIVEETH
LYPIKEGDKFIGIFYGFRKPIKKAIVKYQLNGNRKSYGFARAYYMEVRFKAGSVFFYFKGLYRLLDKQRMNNHYNKILFS
MFTDLEKQVYEFYGKKYPEQGPLTKWILKNLK
>lcl|pl26_1111_1671_1 [CDS] (gene="ppap1", locus_tag="BDU_12002", product="plasmid partitioning associated protein-1", note="*protein_id: BDU:BDU_12002") Borrelia duttonii strain Ly
MEDALKRLKEKKLEIEKNRNKKDVFLKIERLKDRTIYHTKIFRDFYTFGIDKNDSNKFFLILRDLFKDQTCKFHLFSIKD
GDKFLGMHYGYRKPIKNVISKYKENGIIKTHTFPKVFYVEFKFKKGSVFCYIKGIYYFFRKAKSNTKYCKILFEIINRLE
KQIYEFYGKQLPSGGIITRWLEKNQK
>gi|11496836|ref|NP_045642.1| hypothetical protein BBJ18 [Borrelia burgdorferi B31]
MNDLLEKLKARKKEIISKKEAEYNNNINKGTKERTAFFRIEEIDNKKIYYTKIFKYLVKFRIANKDNKLSLTFQKLNNKK
NYYLFNLFPLKEDNKFLGIKYGWDKLEKPFFLRQNNKSYVIKKLYYLEFKFSKGSIKCYVQSLRTLLRKKDKESTKYYKF
NLEHIKRMENTVYKFYSKKLKNKGVIYKWIEKNQIL
>gi|11496638|ref|NP_045449.1| hypothetical protein BBF14 [Borrelia burgdorferi B31]
MNSIFRKLKQKKALMNIDENPIKNIFNKIEEKNGKKIYYTKIFYHLVNFRNNCKKQRLKLEFKKFNSKDKYSFNLFPIEG
KNKFLGIRYGYDRLEKPFLHKIGKNRNYAIKKLYYIEFIFKTGSIKCYLLSLRTLLRKRQKEDTKYYKYSLKHLKKMERK
VYKFYNKKLTNGGILDKWILKNQIL
>gi|11496705|ref|NP_045518.1| hypothetical protein BBH27 [Borrelia burgdorferi B31]
MSKLLEKLKQKKTLMKIDNILIKKDIFSKIEEIDGKKVYYTKIFKHLIDFKVTNKEQRLRLVFQEFNNNNKDYYFFNLFS
LGKNDKFLGIKYGWDYLEKPFFLKKEDNKIYAIKKLYYIEFRFKKGSVKSYILSLRTLLRKNEKESTEYYQFTLNHLEKM
ESKVYKFYNKKSPDGGILKKWILKNQIL
>gi|11497379|ref|NP_051473.1| hypothetical protein BB_Q09 [Borrelia burgdorferi B31]
MNNFTERFRNLKKKTKKRIFFYKIEEKENKKTYYSIIFKHLIKFEITRKGLRITFQKFNDTGGWNFFNLFPIKEDEKFLG
IKYGWDNLEKPFFIIGNNNIKYVVKKAYYIEYVFKKGSIKCYVQSLWTLLRKEKKQTKYYKFTLENIKNMEKTVYEFYNK
KIKEEGIINKWIEKNQTL
>gi|117621660|ref|YP_854191.1| hypothetical protein BAPKO_2513 [Borrelia afzelii PKo]
MSRLLEKLKQKKALIKISNISIKKDTFSKIEEIDGKKVYYTKIFKHLIGFRVTNKGQRLRLVFQEFNNLNKDYYFFNLFA
LEENDKFLGIKYGWDRLKNPLFLKKENNKIYAIKKLYYIEFRFKKGSIKSYILSLRTLLRKKEKEATEYYQFTLNHLEKM
ESKVYRFYNKKLPDGGILKKWILKNQIS
>gi|11496790|ref|NP_045596.1| hypothetical protein BBK22 [Borrelia burgdorferi B31]
MSNLLEKLRNKKSDIEKRIIFNRIEEIDSRKIYCTKIFKHLVSFKITNKGKRLRLTFQEFNNNEDFLFFNLFPLRENDKF
LEIKYKHDKLDRPFFLKKENNKTYAIKKLYYIEFVFKNGSIKAYVQSLRTLLRKNKETTEYYQFNLSHLKKMEKKVYEFY
NKKLKDGGVINKWIKKNQL
>gi|117621837|ref|YP_854472.1| hypothetical protein BAPKO_5502 [Borrelia afzelii PKo]
MKKPVERGIPTIRKQIPLKNNTFFKKEIVGDRTMYHTRLNNILRGFDVKSEKKVFVFFTNLFTKEKKYVTLFPTREGDEF
LGMFYGYKKIRNNPFYSDYTSVCNFSKKKFKTYNKSYFIEFRFKKGSVFCYLHTIAYLLAERQFACNRKLYKQILNLEKA
VFAFYSKDLIPGGVITKWIAKIKQKREERLDQIGNLINPPPHLRVRSRFSKF
>gi|117621720|ref|YP_854285.1| hypothetical protein BAPKO_3013 [Borrelia afzelii PKo]
MSNLLEKLKSRKKEIINKKEIEYNKNINKEEKEKTAFFRIEEIDNKKIYYTKLFKHLIKFRITNKDHKLSLIFQKLNNKK
NYYLFNLFPLKEDNKFLGIKYGWDKLEKPFFLKKDNKSYVIKKLYYLEFKFSKGSIKCYVQSLRTLLRKKDKKIPNITI
>gi|11496673|ref|NP_045491.1| hypothetical protein BBG31 [Borrelia burgdorferi B31]
MMNIYKGCRAYKHKFCAYFINTFSKERRFIMLYPIKEGDAFLGIFYGYNKVKNNPFYRDYTSVCSFSKKIFKSFNKSYFI
EFRFKKGSVFLYLHTIAYLLRDRDSYNREQKKLHMRLMELEKGVFKFYGRDLNPQGEGIITKWIDKINQKKLGKEDNPSL
LRSLLRSRLRRF
>gi|117621796|ref|YP_854387.1| hypothetical protein BAPKO_3552 [Borrelia afzelii PKo]
MKKSVERGIPTIRKQIPLKNNTFFSRKKSWAIEPCTTPY
FAMILY 5
>lcl|pl70_2176_2895_1 [CDS] (gene="bdr_1", locus_tag="BDU_2002", product="BdrQ-like protein", note="*protein_id: BDU:BDU_2002") Borrelia duttonii strain Ly
MDVAVAKEQLIDNNPINKSSIKSERVKKDYHNIPFDGQIISYYVLEEKFDLLQDRMMDNFHYLDDKINILKIDLSDKIDS
VKNDLNAKIDKLDAKIDSVKNDLNAKIDKLDAKIDSVKNDLNAKIDKLDAKIDSVKNDLNAKIDGVESRLNARMDKLDAR
MDKLDARMDKLDARMDKLDEKIEAVKSDVGQINSRLTFIESKLGFKGQLVSSLTVIATLAVSYFVVQMFVTLGKYLGIS
>gi|11497336|ref|NP_051440.1| BdrR [Borrelia burgdorferi B31]
MYNMTIRENFMETVSTNIASVTQEQIYKEFIRLGMEQLIAQDLSKRYYHNELTYRDLENLEKQFDIKFDNLISKIDSVKS
ELNTKIDNVEKNLNLKIDGLDTKIDTVEKNLNLKIDGLDTKIDTVEKNLNVKIDSVKSELNAKIDSVKNELTAKIDNVEK
NLMSLSEMLKWVLGIMGAMSITMIAGLIFAFISK
>gi|11497209|ref|NP_051325.1| BdrK [Borrelia burgdorferi B31]
MNNLAYKTYNIESIKNEFLNIGFSKEAIDFVFLHNDNYNFEFLKEKIIDIEKNLQKDISNLDAKIDNVEKNLNLKIDGLN
IKIDNVEKSLNAKIDSLDTKIDNVEKNLNIKIDSVKNELNSKIDSLDAKIDNVEKSLNAKIDSLDTKIDNVEKTLQKDIS
SLNTKIDSVEKTLQKDIFNLDNKINVLKNELTASNRTIQVILIMGITLAPIIYSIFNKYFLN
>gi|11497392|ref|NP_051496.1| BdrW [Borrelia burgdorferi B31]
MTIRENFMETVSTNIASVTQEQIYKEFIRLGMEQLIAQDLSKRYYHNELTYRDLENLEKQFDIKFDNLIFKIDSVEKNLQ
KDISNLDVKIDTVEKNLNAKIDGVEKNLNAKIDGVEKNLNAKIDSVEKNLNLKIDSLDTKIDTVEKNLQKDISNLDTKID
TVEKNLNVKIDTVKSELNTKIDNVEKNLQKDISNLDAKIDNVEKNLMSLTEMLKWVLGIMGAMSITMIAGLIFAFISK
>gi|11497241|ref|NP_051367.1| BdrM [Borrelia burgdorferi B31]
MTNLAYRTYNIESIKNEFLNIGFSEEAIDFVFLHNDNFNFEFLKEKIIDLEKNLRKDISNLDIKIDTVEKSLNLKIDTIE
KSLNLKIDFVEKSLNAKIDSLDTKINNVEKTLQKDISSLDTKIDSVKNELNSKIDSIEKTLQKDISSLDNKIDVLKNELN
ASNRTIQVILIMGITLAPIIYSIFNKYFFN
>gi|11497399|ref|NP_051504.1| BdrV [Borrelia burgdorferi B31]
MNSLTYRTYNIESIKNEFLKIGFSEEAIDFVFLHNDNYNFEFLKEKLINVEKNLQKDISNLDIKIDTVEKNLNTKIDNVE
KNLNTKIDNVEKNLNLKIDNLDSKIDTVEKNLNTKIDNVEKNLNLKMDGLNIKIDNVEKSLNQKLSMGNRLVHFMIITAA
ILGPILNALFMKYLQGGK
>gi|11497342|ref|NP_051446.1| BdrQ [Borrelia burgdorferi B31]
MRNLVHRTYDIESIKNEFLNIGFSEEAIDFVFLHNDNYNYEVLKEKIIDVEKNLQKDISSLDTKIDNVEKNLNVKIDNVE
KNLNIKIDSVKNELNSKIDSLDTKIDNVEKTLQKDISSLNTKIDSVEKTLQKDIFSLDNKINVLKNELTASNRTIQVILI
MGITLAPIIYSIFNKHFLN
>gi|11497261|ref|NP_051360.1| BdrN [Borrelia burgdorferi B31]
MYNMTIRENFMETVSTNIASVTQEQIYKEFIRLGMEQLIAQDLSKRYYHNELTYRDLENLEKQFDIKFDNLISKIDSVKS
ELNTKIDNVEKNLNLKIDSLDTKIDTVEKNLQKDISNLDIKIDAVEKNLHVKIDAIKSELNTKIDNVEKNLNAKIDTVEK
NLNTKIDNVEKNLMSLSEMLKWVLGIMGAMSITMIAGLIFAFISK
>gi|11497084|ref|NP_051195.1| BdrA [Borrelia burgdorferi B31]
MTNLAYKTYNIESIKNEFLNIGFSEEAIDFVLLHNENYSFEVLKEKLINVEKNLQKDISSLDIKIDTVEKNLQKDISNLD
IKIDAVEKNLQKDISNLDIKIDNVEKNLKKDISSLDTKIDVVEKNLNLKIDFVEKSLNAKIDSLDVKIDNVNNKVDYIKS
ELIAKIDSVEKGLNEKLNTGNRLIHFMILTAAILGPVLNALFMRYLQYIK
>gi|11497118|ref|NP_051240.1| BdrE [Borrelia burgdorferi B31]
MNSLTYRTYNIESIKNEFLKIGFSEEAIDFVFLHNDNYNFEFLKEKLINVEKNLQKDISNLDIKIDTVEKNLNTKIDNVE
KNLNLKIDNLDSKIDTVEKNLNTKIDNVEKNLNLKMDNLDSKIDTVEKNLNTKIDNVEKNLNLKMDGLNIKIDNVEKSLN
QKLSMGNRLVHFMIITAAILGPILNALFMKYLQGGK
>gi|117621798|ref|YP_854389.1| hypothetical protein BAPKO_3554 [Borrelia afzelii PKo]
MKVALTANITEEQIYKEFIRLGMEQLIAQDLSKRYYHNELTYRDLENLEKQFGLKFENLDFKIDTVKNELNTKIDNVEKN
LQKDISNLDAKIDSVEKNLDAKIDSVEKNLDAKIDSVEKNLDAKIDSVEKNLNTKIDNLSQDIKQNLDEKLEIFGKFLSE
KMETNNQLLSEKLKVSNRIITIAAIVVIPIAISILVPYVVSLIGSYLN
>gi|11496675|ref|NP_045493.1| hypothetical protein BBG33 [Borrelia burgdorferi B31]
MKSSVVTTSITEEQIYKEFLRLGMEQLIAQDLSKRYYHNELTYRDLENLEKQFGIKFDNLVTKIDTVKSELTTKIDNVEK
NLQKDISNLDVKIDTVKSELTTKIDNVEKNLQKDISNLDVKIDTVKSELTTKIDNVEKNLDTKIDNVEKNLDTKIDNVEK
NLDTKIDNVEKNLQKDMFSLEQRLEIKLEANNKLLLEKLEANNKLLLEKLEANSKVLLEKLEANNKVSSEKLKVSNRIVI
IAVVVVPTAISILTPFITSLISNYFK
>gi|11497110|ref|NP_051232.1| BdrF [Borrelia burgdorferi B31]
MTIRENFMETVSTNIASVTQEQIYKEFIRLGMEQLIAQDLSKRYYHNELTYRDLENLEKQFDIKFDNLVSKIDTVEKNLN
VKIDAVKSELNTKIDNVEKNLQKDISNLDTKIDNVEKNLQKDISNLDTKIDNVEKNLQKDISNLDTKIDNVEKNLNAKID
TVEKNLNAKIDNVEKNLMSLSEMLKWVLGIMGAMSITMIAGLIFAFISK
>lcl|pl70_24735_25412_1 [CDS] (gene="bdr_2", locus_tag="BDU_2025", product="bdr gene", note="*protein_id: BDU:BDU_2025") Borrelia duttonii strain Ly
MEHMIQPVVTRQMVLNELVKVGMDRDIADDLSYRYYKNELTTKDLELLKMAFKSDIRDLNNKIDTKFNELDNKIDTKFNE
LDNKIDIIENNLKSDIRDLNNKIDTVENNLNIKIDTKFNELDNKIDIIENNLKSDIRDLNNKIDTVENNLKSDIRDLNNK
IDTVENNLNIKIDTKFNELDNKIEINKTELNSKLKLNNWMLGTIITINVGILLTLISIINSIINK
>lcl|pl35_6301_6993_1 [CDS] (gene="bdr_1", locus_tag="BRE_4005", product="bdr gene", note="*protein_id: BRE:BRE_4005") Borrelia recurrentis A1
MEYMQMEPVITRQMVLNELVKAGINREIADDLSYRYYKNELTTKDLQYLESNFNLKLEMLERGLKAEIRELDTKIDTVEN
NLNIKIDIKFTELDNKIDIVENNLNNKIDKVRDELKSDIKELDNKIDTVENNLSNKIDAKFAELDNKIDVKFNELDNKID
TVRKDMEVNKMELDTKIDIKFNELDTKIDKFASDVKGTLKLHAWMFGTIITINVGIFLALISMLYALFIK
>gi|11497306|ref|NP_051404.1| BdrP [Borrelia burgdorferi B31]
MYNMTIRENFMETVSTNIASVTQEQIYKEFIRLGMEQLIAQDLSKRYYHNELTYRDLENLEKQFDIKFDNLVSKIDGVKN
ELNTKIDNVEKNLQKDISNLDIKIDNVEKNLQKDISNLDTKIDSVKTELNTKIDTVEKNLNAKIDSVEKNLNAKIDNVEK
NLMSLSEMLKWVLGIMGAMSITMIAGLIFAFISK
>lcl|pl33_22497_23315_1 [CDS] (gene="bdr_2", locus_tag="BRE_5023", product="bdr gene", note="*protein_id: BRE:BRE_5023") Borrelia recurrentis A1
LYNNYIRRFFMEYMQMEPVITRQMVLNELVKAGINREIADDLSYRYYKNELTTKDLQYLESNFNLKLEILERGLKADIKE
LDNKIDAGFTELDIKIDTVENNLNNKIDRVRDELKLDIKELDIKIDTVENNLNNKIDRVRNELKLDIKELDIKIDTVENN
LNNKIDKVRDELKLDIKELDTRIDTVENNLNNKIDKVRDELKLDIKELDTKIDIVRKDMEVNKMELDTKIDKFASDVKGT
FKLHAWMFGTIITINVGIFLALISMLYALFIK
>gi|11497286|ref|NP_051412.1| BdrO [Borrelia burgdorferi B31]
MNNLANRTFNIGNIKNEFLEIGFSEEAIDFVFLHNDNYNFEFLKEKLINLEKNLQKDISNLDIKINNVKNELNAKIDSVE
KNLQKDISSLDIKIDSVEKNLQKDISSLNTKIDSVEKNLQKDISSLNTKIDSVEKSLQKDISNLNTKIDSVEKSLNQKLS
MGNRLVHFMIITAAILGPILNALFMRYLQYIK
>gi|11497166|ref|NP_051274.1| BdrH [Borrelia burgdorferi B31]
MYNMTIRENFMETVSTNIAGVTQEQIYKEFIRLGMEQLIAQDLSKRYYHNELTYRDLENLEKQFDIKFDNLISKIDTVEK
NLNVKIDAVKSELNTKIDNVEKNLNLKIDSLDTKIDTVEKNLNLKIDSVKNELTAKIDNVEKNLMSLSEMLKWVLGIMGA
MSITMIAGLIFAFISK
>gi|11496699|ref|NP_045506.1| hypothetical protein BBH13 [Borrelia burgdorferi B31]
MKAVLATTNITEDQIYREFLRLGMEQLIAQDLSKRYYHNELTYRDLENLEKQFGIRFENLISEISFLEKNLQKDIFNLDA
KIDSVEKNLQKDIFNLDAKIDSVEKNLQKDIFNLDAKIDSVEKNLQKDIFNLDAKIDSVEKNLQKDIFNLDAKIDSVEKN
LQKDIFNLAQALKKEVQINSQFLLEKLKVSNRIIIIITVIIVPIAISSITNIVMLLIAKFFK
>gi|117621770|ref|YP_854361.1| hypothetical protein BAPKO_3526 [Borrelia afzelii PKo]
MKQLIAQDLSKRYYHNELTYKDLENLEKQFGIKFDNLAAKIDGVEKNLNTKMDFVEKNLDTKIDGLNAKIDTVEKNLNTK
MDFVEKNLDTKIDGLNAKIDTVEKNLNTKIDTVEKNLRQDMSNLEQNLKQNLDEKLKIHEKFLLEKLNISNRLIIIITII
IAPIAISSTANIIMSIINGLFSK
>gi|117621835|ref|YP_854470.1| hypothetical protein BAPKO_5500 [Borrelia afzelii PKo]
MKSVLTTNITEEQIYKEFLRLGMEQLIAQDLSKRYYHNELTYRDLENLEKQFGIKFDNLISEISFVEKNLDTKIDGIKNE
LNAKIDGLSIKVDNLDAKIDTVEKNLQKDMSNLAQDLRKDMSNLAQDLRKDMSNLAQDLRKDIQINSKLLSEKLKVSNRI
IILITVLVVPIAISSMANIVMSIIDSYLK
>lcl|pl36_26192_26848_1 [CDS] (gene="bdr", locus_tag="BDU_6020", product="bdr gene", note="*protein_id: BDU:BDU_6020") Borrelia duttonii strain Ly
MAQPQPIITQQMVLTELIKVGINRDIAADLSYRYYKNELTYKDLEYLENNFNSKIDKIEDKLKSEITSTKVELNNKIDTK
FNELDNKIDKIEDRLKSEITSTKVELNNKIDAKFNELDNKIDKTEDRIKSEIISTKIELNNKIDTKFSELDNKIDKIEDR
IKSEIISTKVELNNKIDAKFNELKNTGKLHNWMFGTIITLNIGIFLALFSIIYSILNK
>lcl|pl53_24197_24754_1 [CDS] (gene="bdr_3", locus_tag="BRE_2030", product="bdr gene", note="*protein_id: BRE:BRE_2030") Borrelia recurrentis A1
LYNNYIRRFFMEYIQMEPVITRQMVFNELVKAGINREIADDLSYRYYKNELTIKDLQYLESNFNLKLEILERGLKAEIRE
LDTKIDTVENNLNIKIDIKFTELDNKIDTVENNLKSDIKDLDTKIDAKFTELDNKIDIVRKDIELNKMELNSKLKLHAWM
FGTIITINVGIFIALISMLYALFIK
>lcl|pl42_24576_25178_1 [CDS] (gene="bdr", locus_tag="BDU_3025", product="bdr gene", note="*protein_id: BDU:BDU_3025") Borrelia duttonii strain Ly
LYNNYIRRFFMEYMQMEPVITRQMVLNELVKAGINREIADDLSYRYYKNELTTKDLQYLESNFNLKLEILERGLKAEIRE
LDTKIDTVENNLNNKIDTKFTELDNKIDIIENNLKSDIKELDNKIDKVRDELKSDISLVRKDMEVNKMELDTKIDIKFKE
LDTKIDKFASDVKGTLKLHAWMFGTIITLTIGILLTLIFK
>lcl|pl40_29099_29656_1 [CDS] (gene="bdr_2", locus_tag="BDU_5032", product="bdr gene", note="*protein_id: BDU:BDU_5032") Borrelia duttonii strain Ly
LYNNYIRRFFMEYMQMEPVITRQMVLNELVKAGINREIADDLSYRYYKNELTTKDLQYLESNFNLKLEILERGLKAEIRE
LDTKIDTVENNLNIKIDIKFTELDNKIDTVENNLKSDIKDLDTKIDAKFTELDNKIGIVRKDIELNKVELNSKLKLHAWM
FGTIITINVGIFIALISMLYALFIK
>lcl|pl35_34500_35099_1 [CDS] (gene="bdr", locus_tag="BDU_7032", product="bdr gene", note="*protein_id: BDU:BDU_7032") Borrelia duttonii strain Ly
MEHMIQPVVTRQMVLNELVKVGMDRDIADDLSYRYYKNELTTKDLELLKMAFKSDIRDLNNKIDTVENNLNIKIDTVENN
LKSDIRDLNNKIDTVENNLNIKIDTVENNLKSDIRDLNNKIDTVENNLNIKIDTVENNLKSEISLVRKDMDLIRKDMEMN
KTELNGKLKLNNWMLGTIITINVGILLTLISIINSIINK
>lcl|pl15_5700_6338_1 [CDS] (gene="bdr_2", locus_tag="BDU_15007", product="bdr gene", note="*protein_id: BDU:BDU_15007") Borrelia duttonii strain Ly
LENNFNSKLDKTEGILKSEIISFKLELCNEIDKVKVGLDNKIDNKFNELDNKVNKVEDRLKSEITSAKIELENKIDKVKV
GLDNKIDNKFNELDNKVNKVEDRLKSEITSAKVELENKIDKVKVELENKIDNKFSELDNKVDKIEDRLKSEITSVKVELE
NKIDKVKVGFDNKFNELKNTGKLHNWMFGTIITLNIGIFLALFSIIYSILNK
>lcl|pl53_850_1386_1 [CDS] (gene="bdr_1", locus_tag="BRE_2002", product="bdr gene", note="*protein_id: BRE:BRE_2002") Borrelia recurrentis A1
MEYMMQPVVTRQMVLNELVKVGINREIADDLSYRYYKNELTIKDLEYLKENFDIKLKHLEEKIFDIKEELISRIDNKFNE
VDNKIDNVRSELRSDIRDLDKKIDTVKHDLKSTIKELDNKMNTIENNFNIKIDTKFNELDTKIEINKMELNSKLKLHNWM
FGTIITITVGILLTLIFK
>lcl|pl31_20759_21397_1 [CDS] (gene="bdr_1", locus_tag="BDU_9025", product="bdr gene", note="*protein_id: BDU:BDU_9025") Borrelia duttonii strain Ly
MEYIQMEPVITRQMVLNELVKVGINKEIADDLSYRYYKNELTTKDLQYLESNFNLKLEILERGLRSDIEKVKDVLDNKID
NVENNLNNKIDTKFTELDNKIDTKFNELDNKIDIIENNLKSDIKELDNKIDKVRDELKSDISLVRKDMEVNKMELDTKID
IKFNELDTKIDKFSSEVKGTFKLHAWMFGTIITINVGIFIALISMLYALFIK
>gi|11496792|ref|NP_045612.1| hypothetical protein BBK40 [Borrelia burgdorferi B31]
MSNFACEAKPKYEYVKQVFLDKDFPEDVVDYVLLRSSNYVYENLESSMSMLEKEMNKARDEFRSGIGKLDERIGKLDEKV
EKVRSELSAEIKTVRSELKGEIVKLDERIEKVRSELKGEIVKLDERIGKLDEKINTNHKELIGLFKEIRSENNSHIKSLI
YPFYWILGIFIPSVVGMFLYLLQK
>lcl|pl70_29495_30097_1 [CDS] (gene="bdr_3", locus_tag="BDU_2029", product="bdr gene", note="*protein_id: BDU:BDU_2029") Borrelia duttonii strain Ly
LYNNYIRRFFMEYMQMEPVITRQMVLNELVKAGINREIADDLSYRYYKNELTTKDLQYLENNFNLKLEILERGLKAEIRE
LDTKIDTVENNLNIKIDIKFTELDNKIDAKFTELDNKIDVKFNELDNKIDTVRKDMEVNKMELDTKIDIKFNELDTKIDK
FASDVKGTFKLHAWMFGTIITINVGIFIALISMLYALFIK
>lcl|pl41_30827_31387_1 [CDS] (gene="bdr_3", locus_tag="BDU_4031", product="bdr gene", note="*protein_id: BDU:BDU_4031") Borrelia duttonii strain Ly
MEYMQMEPVITRQMVLNELVKAGINREIADDLSYRYYKNELTTKDLQYLESNFNLKLEILERGLKAEIRELDTKIDTVEN
NLNIKIDTKFTELDNKIDIIENNLKSDIKELDNKIDKVRDELKSDISLVRKDMEVNKMELDTKIDKFASDVKGTFKLHAW
MFGTIITINVGIFLALISMLYALFIK
>lcl|pl31_28021_28581_1 [CDS] (gene="bdr_2", locus_tag="BDU_9032", product="bdr gene", note="*protein_id: BDU:BDU_9032") Borrelia duttonii strain Ly
MEYMQMEPVITRQMVLNELVKAGINREIADDLSYRYYKNELTTKDLQYLESNFNLKLEILERGLKAEIRELDTKIDTVEN
NLNIKIDTKFTELDNKIDIIENNLKSDIKELDNKIDKVRDELKSDISLVRKDMEVNKMELDTKIDKFASDVKGTFKLHAW
MFGTIITINVGIFLALISMLYALFIK
>lcl|pl15_241_765_1 [CDS] (gene="bdr_1", locus_tag="BDU_15001", product="bdr gene", note="*protein_id: BDU:BDU_15001") Borrelia duttonii strain Ly
MEHMIQPVVTRQMVLNELVKVGMDRDIADDLSYRYYKNELTTKDLELLKMAFKSDIRDLNNKIDTVENNLNIKIDTKFNE
LDNKIDIIENNLNIKIDTKFNELDNKIDIIENNLKSEISLVRKDMDLIRKDMEINKTELNSKLKLNNWMLGTIITINVGI
LLTLISIINSIINK
>gi|11496641|ref|NP_045439.1| hypothetical protein BBF03 [Borrelia burgdorferi B31]
MSMEQLIAQDLSKRYYYNELTYRDLENLEKQFGIKFDNLVTKIDNVEKNLNLKIDNLDTKIDTVKSELTTKIDTVKSELT
TKIDNLEKNLQKDMFNLEQRLEAKLEANNKVLLEKLESNNKVLLEKLESNNKVLLEKLSVKNRVSVVIASVVSPIVLSIL
SSLIMTLIGNYFK
>gi|111074113|ref|YP_709242.1| hypothetical protein BAPKO_4038 [Borrelia afzelii PKo]
MNNLAYRTYNIESIKNEFLNIGFSEEAIDFVFLHNDNYSFEYLKEKIIDIEKTLRKDISNLDTKIDNEVKNLQKDISNLD
TKIDFVEKNLQKDLFILNTKIDNVKGEITNKIENEVKNLQKDISNLDTKIDNEVKNLRKDLNMGNRLIHFMILTAAILGP
ILNALFMKYLQFIK
>lcl|pl28_11682_12185_1 [CDS] (gene="bdr", locus_tag="BDU_10014", product="bdr gene", note="*protein_id: BDU:BDU_10014") Borrelia duttonii strain Ly
LYNNYIRRFFMEYMQMEPVITRQMVLNELVKAGIKRDIADDLSYRYYKNELTTKDLELLKMAFKSDIRDINNKIDTVENN
LNNKIDKVRDELKSDIKELDNKIDKVRDELKSDISLVRKDMEVNKMELDTKIDKFSSEVKGTLKLHAWMFGTIITLTIGI
LLTLIFK
>lcl|pl53_31680_32270_1 [CDS] (gene="bdr_4", locus_tag="BRE_2038", product="bdr gene", note="*protein_id: BRE:BRE_2038") Borrelia recurrentis A1
MAHPQPIITQQMVLKELIKAGINRDIAADLSYRYYKNELTYKDLEYLENNFNSKIEKIESILKSEITSAKLEVNNKIDKV
KVELDNKIDNKFNELDNQINKVEDRLKSEITSTKIELNNKIDKVEDKLKSEIISTKIELNNKIDKIKIELDNKIDNKFNE
IKNTGKLHNWMFGTIITLNIGIFLTLFSIIYSLLNK
>lcl|pl37_16063_16653_1 [CDS] (gene="bdr", locus_tag="BRE_3013", product="bdr gene", note="*protein_id: BRE:BRE_3013") Borrelia recurrentis A1
MAHPQPIITQQMVLKELIKAGINRDIAADLSYRYYKNELTYKDLEYLENNFNSKIEKIESILKSEITSAKLEVNNKIDKV
KVELDNKIDNKFNELDNQINKVEDRLKSEITSTKIELNNKIDKVEDKLKSEIISTKIELNNKIDKIKIELDNKIDNKFNE
IKNTGKLHNWMFGTIITLNIGIFLTLFSIIYSLLNK
>gi|117621670|ref|YP_854201.1| hypothetical protein BAPKO_2523 [Borrelia afzelii PKo]
MEQLIAKDLSKRYYHNELTYRDLENLEKQFNLKFDNLISEISFVEKNLNTKIDNLDAKIDTVEKNLQKDMSNLEQNLNKN
MSILEQNLNKNMSILEQNLNKNMSILEQNLKKELQVNSQIFLEKLKVSNRVISIIVVVVVPAAISILTPFVMSLISNYYK
>lcl|pl41_23804_24205_1 [CDS] (gene="bdr_2", locus_tag="BDU_4024", product="bdr gene", note="*protein_id: BDU:BDU_4024") Borrelia duttonii strain Ly
MVLNELVKAGINREIADDLSYRYYKNELTTKDLQYLESNFNLKLEILERGLKADIKELDNKIDKVRDELKSDISLVRKDM
EVNKMELDTKIDKFSSEVKGTLKLHAWMFGTIITINVGIFLALISMLYALFIK
>lcl|pl27_6372_6923_1 [CDS] (gene="bdr", locus_tag="BDU_11008", product="bdr gene", note="*protein_id: BDU:BDU_11008") Borrelia duttonii strain Ly
LLYNNYIRRFFMEYMQMEPVITRQMVFNELIKAGINREIADDLSYRYYKNELTTKDLEYLKENFDIKLEMLERGLRSDIE
KVKEALDNKIDTVENNLNNKIDTVENNLNNKIDKVRDELKSDISLVRKDMEVNKMELDTKIDKFSSEVKGTFKLHAWMFG
TIITINVGIFLALISMLYALFIK
>lcl|pl33_25763_26233_1 [CDS] (gene="bdr_3", locus_tag="BRE_5025", product="bdr gene", note="*protein_id: BRE:BRE_5025") Borrelia recurrentis A1
LYNNYIRRFFMEYMQMEPVITRQMVLNELVKVGINRDIADDLSYRYYKNELTTKDLQYLESNFKFKLEILERGLKADIKE
LDNKIDIVENNLNNKIDKVRDELKSDISLVRKDMEVNKMELNSKLKLHAWMFGTIITINVGIFLALMSMLYALFIK
>lcl|pl26_10024_10527_1 [CDS] (gene="bdr", locus_tag="BDU_12012", product="bdr gene", note="*protein_id: BDU:BDU_12012") Borrelia duttonii strain Ly
LYNNYIRRFFMEYMQMEPVITRQMVLNELVKAGIKRDIADDLSYRYYKNELTTKDLQYLKENFDIKLEMLERGLKAEIKE
LDNKIDTVENNLNNKIDKVRDELKSDIKELDNKIDIVRKDIELNKMELDTKIDKFASEVKGTLKLHAWMFGTIITLTIGI
LLTLIFK
>lcl|pl40_12350_12811_1 [CDS] (gene="bdr_1", locus_tag="BDU_5014", product="bdr gene", note="*protein_id: BDU:BDU_5014") Borrelia duttonii strain Ly
LYNNYIRRFFMEYMQMEPVITRQMVLNELVKAGINREIADDLSYRYYKNELTIKDLQYLESNFNLKLEILERGLKADIRE
LDTKIDTVENNLNNKIDTKFNELDTKIDTKFNELDTKIDKFALEVKGTLKLHAWMFGTIITLTIGILLTLIFK
>lcl|pl41_10260_10742_1 [CDS] (gene="bdr_1", locus_tag="BDU_4008", product="bdr gene", note="*protein_id: BDU:BDU_4008") Borrelia duttonii strain Ly
LYNNYIRRFFMEYMQMEPVITRQMVLNELVKAGIKRDIADDLSYRYYKNELTTKDLQYLKENFDIKLKHLEEKIFDTKEE
LINRMDSKFTELDNKINTVESNLKSEISLVRKDMELNKIELDTKIDKFASEVKGTFKLHAWMFGTIITLTIGILLTLIFK
>lcl|pl53_10520_11002_1 [CDS] (gene="bdr_2", locus_tag="BRE_2013", product="bdr gene", note="*protein_id: BRE:BRE_2013") Borrelia recurrentis A1
LYNNYIRRFFMEYMQMEPVITRQMVLNELVKAGIKRDIADDLSYRYYKNELTTKDLQYLKENFDIKLKHLEEKIFDTKEE
LINRMDSKFTELDNKINTVESNLKSEISLVRKDMELNKIELDTKIDKFASEVKGTFKLHAWMFGTIITLTIGILLTLIFK
>lcl|pl35_26002_26475_1 [CDS] (gene="bdr_2", locus_tag="BRE_4027", product="bdr gene", note="*protein_id: BRE:BRE_4027") Borrelia recurrentis A1
MEYMQMEPVITRQMVLNELVKAGINREIADDLSYRYYKNELTIKDLQYLESNFNLKLEILERGLKADIKELDNKIDIIEN
NLNNKIDTKFTELDNKIDKVRDELKSDITSVSHEVVLIRKDMEVNKMELNSKLKLHAWMFGTIITLTIGILLTLIFK
>gi|117621663|ref|YP_854194.1| hypothetical protein BAPKO_2516 [Borrelia afzelii PKo]
MLETKVNENDVYNELVRLGMNKILASDLATRFYHNEITIKDLEIVKLELQGFVRDEVGTVKDEINIVKGKIKSLKTEFDS
KLKLHNWMIGIVLASQGAIAGILVSLFFYIVNKL
>gi|21538986|ref|NP_660097.1| BdrG [Borrelia burgdorferi B31]
MSNLAYNALKIENIRLEFLNKGFSEEAIDFVLLQNDNYNFEVLKEKMNSLEQQIINVEKNFQKDIDSVNTKIDSVEKTLQ
KDISSLDNKIDI
>gi|117621781|ref|YP_854372.1| hypothetical protein BAPKO_3537 [Borrelia afzelii PKo]
MNNLAHRTYNIESIKNEFLNIGFSEEAIDFGFFHNNNYNFEFLKEKIIDAEKNLRKDIFNLDAKIDAVEKSLNTKIDVIE
KSL
FAMILY 6
>gi|117621777|ref|YP_854368.1| hypothetical protein BAPKO_3533 [Borrelia afzelii PKo]
MSISTNKKSPICYNKHQHKLIVLISTLKYVNKKYKKYTQQNILYYFNENLKRNGQNPVKLKTLQKYLYELEKKFKVTTNY
YKHLGINCGTEIYYKLNYPKKECHYMINKYFEDKKHSRFEKRAEIGLKDKFNKNRYVNLEECLSNKNNNIKEEKNKQIEN
FQIIKYANKCNFKCKEIFPFILNLDINKDSKIKMLKVSKIIEIKLLKHKNIHFNKSCLKDKQNKLKEILENTKKQLEKKG
YNAEQLETEFKKIYENYKLKPHFIIEHQKYNDLSKITLKLEKSIELKKENSQKNYENMKTNIFNILIEQLKEKANIEILK
PIIKTYLNSKKKLEYNKVFDTYNCELLELIKNENNSLMLKEVV
>gi|11497367|ref|NP_051455.1| hypothetical protein BBU01 [Borrelia burgdorferi B31]
MENYQYFFNLFFIFKIIFIYLYIMYKSVKEQQEKGIDHTCRILILTETIFEINLILENYSQKTLLKKYNENLKNKNLPPS
NISTMKKYLNQLEKEIKIIAKFYFKNDQSLIYYKLNYTLEKIWLKLIELFYKELKQFIQKNTTT
>gi|11496764|ref|NP_045532.1| hypothetical protein BBI01 [Borrelia burgdorferi B31]
MENYQYFFNLFFIFKIIFIYLYIMYKSVKEQQEKGIDHACRILILTETIFEINLILENYSQKTLLKKYNENLKNKNLPPS
NISTMKKYLKQLEKEIKIIAKFYFKNDQSLIYYKLNYTLEKIWLKLIELFYKELKQFIQKNTTT
>gi|11497450|ref|NP_051538.1| hypothetical protein BB_T01 [Borrelia burgdorferi B31]
MGNYQYFFNLFFIFKIIFIYLYIMYKAIKEQQEIEIDHACRILILTATIFEINSIFENYYQKTLLKKYNENLKNKNLPPS
NISTMKKYLNQLEKEIKIIAKFYFKNDQSLIYCKLNYTLEKICLKLIKFYKKFYKELKQFTQKNITT
>gi|11497361|ref|NP_051458.1| hypothetical protein BBU04 [Borrelia burgdorferi B31]
MLISFVKESLPMHKIKTTNNNPRNCYNKVQYKLIVLISTICYLNKTHKKYTQKTILYYFNENLRKNGQTISTLRTMQKYI
YRLQKEIKVTTNYYQHMGVNSGTEIYYKLNYPKKDCYHKINQHFKEKKETRFQNRVTNYFNKNSDSKMGSVQCESCNSNK
NNIKEERKINEIEKYQVINYFNKCNFSCKEILSILLNLNVDKDTMIKIIKTIKRTDIKAKNKNIYFPKSCSKEKQEKLKK
ILCNTQKELEKSGYNSEQLETNFQKIYENYKYKPHFIIENHKYSDLSYIKRKLEKSIERKKENSKQDYKNLRTNIFNILI
EQLKKETNIEILKPIIKEYLNNQKKIEYKKVFRIYYSELLEIINGKHYSNLKKFRKKSVG
>gi|11497447|ref|NP_051541.1| hypothetical protein BB_T04 [Borrelia burgdorferi B31]
MNSKTTNKTNRNCYNKVQHKLIVLISTICYLNKTHKKYTQKTILYYFNENLRKNGQTISTLRTMQKYIYRLQKEIKVTTN
YYQHMGVNSGTEIYYKLNYPKKDCYHKINQHFKEKKEERYQNRVANYFNKNSDSKMGSVQLGECNNNNNNIKEERKINEI
EKYQVIKYFNKCDFSCKEILPVLLTLNIDKENIIKIIKILKITEINSKNKNIRPTKSCIKKKQEKLKGILCNTQKELEEN
GYNPKQLEINFQKIYENYKYKPHFIIENHKYSDLNNIKRKLEKSIERKKENSQQDYENLKINVFNILIEQLKKETNIEIL
KPIIKEYLNNQKKIKYNKIFGIYYLELLEIIKNRKHDLNLEKFSKKVV
>gi|117621589|ref|YP_853839.1| hypothetical protein BAPKO_2018 [Borrelia afzelii PKo]
MKTSKQKSPNTTKRVKKTTKNFQHNLIVLISTLNFINLNLKKYTQKNILYFLNKNLERNKQNPIKLKTLQNYLYTLEKKF
KITLNYCKHLGKNSGSETYYKLKYEKEKCYSIINTYFKEKTNNKINEFLQRIKKFNQINSSVKWECINNTNNNIYKYKEY
RNIYKNSKKTTPEKILNKYLSKCNFKTEIPSLIMNLETTHKIKIYHLRNLKHIENDLKEIDPKKIEKYLSNAIKENINNP
GYLCKFFKNNGYKKLINKIKETNKKYKNKTEILKKILKEKIKELENEQYKKEDLEKFFNKTYEIYKIKPHFIIEYKKYPD
LDKLVQRAKKEICKIQDKMIQLKSIKNNIFSILLEQLRHKVDNDKLIPTLKKFIENEPDLKYSKVFDNSYYNNLIKIVS
>gi|11496667|ref|NP_045466.1| hypothetical protein BBG06 [Borrelia burgdorferi B31]
MKKVFTFLKKLCIIYNINPIRSSTMINNSKKPNCHNKLQQKLIVLLSTLAYVNSKYNKYTQKNILYCFNENLKRNGQPTT
TLRTMQNYLYKLEKVFKVTTNYYKHLGINFGTEIYYKLNYSKKECYLKINQHFREKKDYRFKARVDNYLNDKFNKNGSVD
LVECLNNKNNNIKEERKIIQIEKYQVIKYFNKCNFSLLKEILPILNLDINKDELIKILKIIKRIEINLTKNKNTYLNVSY
FKEKQNKLKKILSNTQQQLEKNGYNPEQLEISFQKIYENYKTKPHFIIENHKYKDLSHIKRKLEKSIERKKENLQKDCEN
MRTNIFNILIEQLKKEVKIDVLKPILKIYLNSKNKLEYNKVFNNNYYYELLEIIKKEKNLQLKEVV
>gi|117621701|ref|YP_854239.1| hypothetical protein BAPKO_2554 [Borrelia afzelii PKo]
MIEVSINKKIPNCHNKHQRKLIVLISTLAYINTKYKKYTQKTILYYFNENLKRNGQATTTLRTMQKYLYKLGKEIKVTTN
YYKHMGINCGTEIYYHLNCEKNECHFKINQYFQEKKQFRFTSRANNYIKDKSTKKGSVELGECFNNKNNNIKEEKNKKIE
NYQIIKYANKCNFKCKEIILSILNLNINKDLKIKMLKVLKIIEIKLLKNKNLFLNKSCFKDKQNKLKEILENTKKELEKK
GYNAEQLEIEFKKIYENYKNKPHFIIEHQKYSDLSKINFKLEKSIELKKENTQKDYEHIKVNIYNILIDQLKEKVNIEIL
KPIIKTYLNSKKKLEYNKVFGTYHNELLELIKNENIFLMLKEISNKAV
>gi|11496737|ref|NP_045550.1| hypothetical protein BBI19 [Borrelia burgdorferi B31]
MLLFKYCAINVFIKIKITRSINMQNAFTNRKNTPCQNKLQHKLIVFISTLKYINSKYKKYTQSNILYYFNENLKRNGQPT
VKLKTMQNYLYKLEKEIKVTTNYHKHLGVNFGTEIYYKLNYPKKECYLKINQHFKEKKDIRFQARVNNYLKDKFNKKGNL
NLEECNNNNNNKEEEEEDIRNNKIEKCQIKKYFNKCNFLSEEAKSILELNISKNKTIEIIKIIKKIETDLTKNKNKVCFK
KKQKMLKEILSKTKKQLEKKGYDTKQLKLKIENIYKSYKTKPHFIIENKKYKDLDKIRLKLEKSIEIKKESITKKYIHIK
VNIFNILIEQLKKELEIKTLKPIIKNYLNSKKTLEYDKVFNTYYYELLETIKKTKNSLYKDCQTKMLYKDNV
>gi|11497237|ref|NP_051363.1| hypothetical protein BB_O30 [Borrelia burgdorferi B31]
MKGFPKNTKSPTCHNKHQHKLISLTSTLDYLNKKDKKYNQKNILYYYNENLKRNGLAPTTLRTMQNYLYKLEKVLKVTTN
YYQHMGVNCGTEIYYKLKYPKKECYQKINKYFKERKNSRFKSRVNTHFKDNVSKNSSVNSVECLSNKNNIKEERKIKEIE
KYQLRNYFNNCNFKTEEALSILYLNIDKDTKIEAINILKQNEIALIKKFNIKKSCMKEKQKKLKEILYNTRKKLEENGYN
PKQLEINLQKVYENYKYKPHFIIENHKYSDLNNIKRKLEKSIERKKENSQQNYQNLKENIFNILIEQLKKETNIEILKPI
VKEYLNNQKKIEYNKVFGTYHLELSEIIKNEKNSLTTEEFSIKAV
>gi|111074117|ref|YP_709246.1| hypothetical protein BAPKO_4042 [Borrelia afzelii PKo]
MEDLPNNTKNPKYHNKLQHKLIVLISTLAYINTKHKKYTQKTILYYFNENLKRNGQTPTTLRTLQKYLYRLEKDFKVTTN
YYKHLGVNLGTEIYYHLNFEKNECHFKINRYFQEKRHSRFKSRVSNYLIDKSLKKGNVELGECLCNKNNIKEEINFNKIE
EYKKTKYFNKCNFFDKKTLSKILKLDIKTDLTIEIFKTVKRYENSLKKNKHISFNKSCFKDKQNKLKEILENTKKQLEKK
GYNPEQLEINIQKVYEIYKNKPHFIIEHQKYNDLSVIKRKLEKSIELKKENSQKDYEHIKVNIYNILIEQLKEKVNIEII
KPIIKTYLNSKNNLAYNKIYNTYYYELLELIKNENNSLMLKEVV
>gi|11497169|ref|NP_051278.1| hypothetical protein BB_R31 [Borrelia burgdorferi B31]
MKDFLITTKNPTCHNKHQHKLIYLTSTVDFLNKKDKKYTQQNILYYYNKNLKRNGLAPTTLRTMQNYLYKLEKVLKVTTN
YYQHMGVNCGTEIYYKLKYPKKECYQKINKYFKERKNSRFKSRVNNHFKDNVSKNSSVNSVECLSNKNNIKEERKIKEIE
KYQLRNYFNNCNFKTEEALSILYLNTDKDTKIEAINILKQNEIALIKKFNIKKSCMKEKQKKLKEILYNTRKKLEENGYN
PKQLEINLQKVYENYKYKPHFIIENHKYNDLGYIKRKLEKSIERKKENSQQNYQNLKENIFNILIEQLKKEVNIEILKPI
IKEYLNNQKKIEYNKVFGIYHLELLEIIKNEKNSLTTEEFSIKAV
>gi|11497114|ref|NP_051236.1| hypothetical protein BB_S33 [Borrelia burgdorferi B31]
MKGFSNTTKNPTCYNKHQHKLIYLTSTVDFLNKKDKKYTQQNILYYYNKNLKRNGLAPTTLRTMQNYLYKLEKVLKVTTN
YYQHMGVNCGTEIYYKLKYPKKECYQKINKYFKERKNSRFKSRVNNHFKDNVSKNSSVNSVECLSNKNNIKEERKIKEIE
KYQVIKYFNKSNFLCKEILPFLLTLNVDKDTMIKIIKNTKRVENKLLKNTNLNKSCFKEKQEKLKKILNNTQKEFEQNGY
NPEQLKTNLQKVYENYKFKPHFIIERHKYSDLNNIKRKLEKSIEREKQNSQQNYQNLKENIFNILIEQLKKETNIEILKP
IIKKYLNNQKKIEYNKVFGIYHLELLEIIKNEKNSLTTEEFSIKAV
>gi|11497395|ref|NP_051500.1| hypothetical protein BB_Q38 [Borrelia burgdorferi B31]
MKDFPNITKIPTCHNKHQHKLISLTSTLDYLNKKDKKYTQQNILYCFNENLKRNGLAPTTLRTMQNYLYKLEKVLKVTTN
YYQHMGVNCGTEIYYKLKYPKKECYQKINKYFKEQKNSRFKSRVNKHFKDNVSKNSSVNSVGCLSNKNNIKEERKIKEIE
KYQLRNYFNNCNFKTEEALSILYLNIDKDTKIEAINILKQNEIALIKKFNIKKSCMKEKQKKLKEILYNTRKKLEENGYN
PKQLEINLQKVYENYKYKPHFIIENHKYSDLNNIKRKLEKSIERKKENSQQNYQNLKANIFNILIEQLKKETNIEILKTI
VKEYLNNQKKIEYNKVFGIYYLELLEIIKNEKNSLTTEEFSIKAV
>gi|11497282|ref|NP_051407.1| hypothetical protein BB_L30 [Borrelia burgdorferi B31]
MKGFLNNAKSPTCYNKHQHKLISLTSTLDYLNKKDKKYTQQNILYYFNENLKRNGLAPTTLRTMQNYLYKLEKVLKVTTN
YYQHLGVNCGTEIYYKLKYPKKECYQKINKYFKERKNSRFKSRVNKHLKDNVSKNGSVNSVECLSNKNNIKEERKIKEIE
KYQLRNYFNNCNFKTEEALSILYLNIDKDTKIEAINILKQNEIALIKKFNIKKSCMKEKQKKLKEILYNTRKKLEENGYN
PKQLEINLQKVYENYKYKPHFIIENHKYSDLNNIKRKLEKSIKRKKENSQQNYQNLKENIFNILIEQLKKETNIEILKPI
VKEYLNNQKKIEYNKVFGTYHLELSEIIKNEKNSLTTEEFSIKAV
>gi|51038640|ref|YP_063285.1| hypothetical protein BGA16 [Borrelia garinii PBi]
MKTSKQKSPNTTKKVKKTTKNFQHNLIVLISTLNFINLNLKKYTQKNILYFLNKNLERNQQKPIKLKTLQNYLYILDKKF
KVTLNYCKHLGKNSGSETYYKLKYEKERCYSIINTHFKEKTTNKINEFIKRIKKLNQINSSVKWECINNPNNNIYKYIEY
RNIHKNFKKTTNNEILNKYLSKCNFKTEIPSLIIDLKTTNKIKIYHLRNLKHIENDLKETDPKEIERHLSDAIKANINNP
GYLCKFFKNNGYKRLINKIKETNKKHKNKKEILKNILKEKIKKLENEQYKKEDLEQFFKKTYDIYKIKPHFIIEYKKYPD
LDKLVKRIKIEIPKIQDKMTKLKSIKNNIFSILLEQLRHKVDEDKLIPTLKKFIENEPDLKYSKVFDNSYYNNLIKIVN
>gi|11496912|ref|NP_045691.1| hypothetical protein BBA18 [Borrelia burgdorferi B31]
MKTLKKKSPNTTKRVKKTTMNFQHNLIVLISTLNFINLNFKKYTQKNILYLLNKNLERNKQKLIKLKTLQNYLYILEKKF
KVTLNYCKHLGKNSGSETYYKLKYEKEKCYLIINTYFKEKIINKINEFTQRIKKFNQINSSVKWECINNTNNIYKYKEYR
NIHKNSKKTTNNEIIKKYLSKCNFKTEIPALIMNLKTTNSTKIYHLRNLKHIENDLKEIDPKKIEKHISNVIKENINNPG
YLCKFFRNSGYKRIIHKIKEPEKKYKNKNEILKKILEEKIKELEKEQYKKEDLEKFFGKTYEIYKIKPHFIIEHKKYPDL
EKLVKRAKTEIPKIQDKMVRQKSIKNNIFSILLEQLRHKVDNDKLIPTLKKFIENEPDLKYSKVFDNSYYNNLIKIVS
>gi|11497338|ref|NP_051442.1| hypothetical protein BBN30 [Borrelia burgdorferi B31]
MQNFPNKTKIPTCHNKHQHKLISLTSTLDFLNKKDKKYTQQNILYCFNENLKRNGLAPTTLRTMQNYLYKLEKVLKVTTN
YYQHMGVNCGTEIYYKLKYPKKECYQKINKYFKERKNSRFKSRVNNHFKDNVSKNSSVNSVECLNNKNNNTKEERKIKEI
EKYQLRNYFNNCNFKTEEALSILYLNIDKDTKIEAINILKQNEIALIKKFNIKKSCMKEKQKKLKEILHNTRKKLEENGY
NPKQLEINLQKVYENYKYKPHFIIENHKYSDLNNIKRKLEKSIERKKENSQQNYQNLKENIFNILIEQLKKETNIEILKP
ITKKYLNNQKKIEYNKVFGTYYLELLEIIRKQKNSLTTEEFNIKAI
>gi|11497057|ref|NP_047016.1| hypothetical protein BBC01 [Borrelia burgdorferi B31]
MENSKKNTLCQNKTQHKSIVLISTLEYINKTHNKYTQKNILYYFNENLKRNGQLPVKIKTLQNYLYKLEKEIKVTTNYHK
HLGVNCGTEIYYQLNFSKKECYQKIYKYFQEKKDLRFQNRATRGLKDRFTKNGSVDLKECLNNKNNIKEERKINEIEKYQ
VRNYFNKCNFLCKKILSIFLTILFNLDIDKDNIIKILKIIKIIEIKLLKNKNIHFTKSCMKEKQEKLKKILCNTQKEFEK
NEYNPKQLEISFQKIYENYKFKPHFIIESHKYSDLNNIKRKLEKSIERKKENSQQNYQDLKTNIFNILIEQLKKEVNIEL
LKPIIKEYLNNQKKIEYNKVFCTYYCELLELIKNQKSLLNLKELDRKAI
>gi|117621685|ref|YP_854221.1| hypothetical protein BAPKO_2538 [Borrelia afzelii PKo]
MQNILINPKDTPCQNKLQHKLIVFISTLKYINSKYKKYTQSNILYYFNENLKRNGQLTVKLKTMQNYLYKLEKEIKVTTN
YHKHLGVNCGTEIYYKLNYPKKECYLKINKYFKEKKDIRFQTRVNRYLKDKFTKEGNLNLEECINNNNNIKEEKENGEIE
KYQLKKYFNKCNFLSKKVLPILNLNISKDKLIEIMKIIKRIEINLIKNNNNNINKICFKKKQTKLKKILYNIQKELEIKG
YNVQQLKTHIQNIYKNYKFKPHFIIENQKYKDLNNIKQKLEKSIERKKESSLKNYNHIKINIFSILIEQLKKESTIEILK
PIIKTYLNSIKKLEYNKVFDTYYYELLETIKKEKIS
>gi|117621763|ref|YP_854354.1| hypothetical protein BAPKO_3519 [Borrelia afzelii PKo]
MYNKHQHKLIVLISTLKYINTKYKKYTQKIILYYFNENLKLNGQATTTLRTMQKYLYKLQKEIKVTINYYKHLGVNCGTE
IYYHLNCEKNECHFKINQYFQEKNNFDLHLELTTTLKINLLKRVV
>gi|11497205|ref|NP_051321.1| hypothetical protein BB_M30 [Borrelia burgdorferi B31]
MKDFLNNIKSLTCYNKHQHKLISLTSTLDFLNKKDKKYTQQNILYYFNENLKRNGLAPTTLRTMQNYLYKLEKVLKVTTN
YYQHMGVNCGTEIYYKLKYPKKECYQKINKYFEERKNSRFKSRVNNHFKDDISKNGSVNSVECLSNKNNIKEERKIKEIE
KYQVIKYFNKSNLLCKEILPFLLTLNVDKDTMIKIIKNIKRVENKLLKNTNLNKSCFKEKQEKLKRILNNTQKEFKQNGY
NPEQLKINLQKVYESYKFKPHFIIENHKYSDLNNIKSKLEKSIERKKENPQQNYQNLKENIFNILIEQLKKETNIEILKP
IIKKYLNNQKKIEYNKVFGTYHLELLEIIKNEKNSLTTEEFNIKAV
>gi|11497080|ref|NP_051191.1| hypothetical protein BB_P30 [Borrelia burgdorferi B31]
MKGFSNTTKNPTCHNKHQHKLIYLASTLDFLNKKDKKYTQQNILYYYNENLKRNGLAPTTLRTMQNYLYKLEKVLKVTTN
YYQHMGVNCGTEIYYKLKYPKKECYQKINKYFKERKNSRFKSRVNNHFKDNVSKNSSVNSVECLSNKNNIKEERKINEIE
KYQVIKYFNKSNFLCKEILPFLLTLNVDKDTMIKIIKNIKRVENKLLKNTNLNKSCFKEKQEKLKKILNNTQKEFEQNGY
NPEQLKTNLQKVYENYKFKPHFIIERHKYNDLNNIKRKLEKAIEREKQNSQQNYQNLKENIFNILIEQLKKETNIEILKP
IIKKYLNNQKKIEYNKVFGIYHLELSEIIKNEKNSLTTEEFSIKAV
>lcl|pl15_6683_7789_1 [CDS] (gene="ppap2", locus_tag="BDU_15008", product="ORFe-like protein, plasmid partitioning associated protein-2", note="*protein_id: BDU:BDU_15008") Borrelia duttonii strain Ly
VVLNMRNTNKHQHKLIVLISTICYVNNRFKKYTQNDILYYFNGNIKRNGQKEVKLKTLQSYLYKLKKELKVTDNYHRHLG
INMGTEIYYKLKYSKKECYRKINKYFRNKKEDKFQKRITKNYKKIDNKNGSVEKWECIYNIYNNKKEDKYKKLKEKLQVK
KYAKKCLFKSKEFLSVLNLDINKDDKIKILKAMKRTENYLMKNFSEKINNFTISRNKLKPKQEELKKVLSGIKIQLESEK
YDSEQVEMQIQETYERYKNKPHFIIESDKYDDCKRVITKIKNSVKNLNTNVEKDEQAVRVNIFSILFEQLKSKFETNIFI
PMLKDYLDRQDKLEYNKAFNNQYYYELLKLIKNKDNYSRVQGFKEIVN
>lcl|pl31_12352_13518_1 [CDS] (gene="ppap2", locus_tag="BDU_9015", product="plasmid partitioning associated protein-2", note="*protein_id: BDU:BDU_9015") Borrelia duttonii strain Ly
MIIISNTNRSAKMKTIKAIKKLETQCKNKYQHKLIVLISTIDYTNHKYEKYTQGDLLYYFNGNLKRNGQKETTIKTLQKY
IYKLGKEFKVTNNYYQHLGINMGTEVYYELKYNKKECHRLINKNFKIKKEKRFQKRVNEHFKSKFNKEGSVEKAESLYNK
YNKNKKEEKCTSQIEDFQLRKYANKCNFKTNFFYDLLKLNLEKEVKVELLRKLKNAENAIKRCSIGDIKKKGDKRCVTLK
EKQEKLSLVLENVITELKSKGYDSADLEAKMGFIYEKYRNKPHFIIEEEKYGDLSVIVANLKKTVKKTENLKSQYDDLKN
NIFSILLDQLRQKVKIEILIPKLKEYLIKQKKLEYKKVFNNQYYYELLDLIENQKEHLKHSEFKEAVT
>gi|11496644|ref|NP_045459.1| hypothetical protein BBF26 [Borrelia burgdorferi B31]
MKSIKTSTNKYQHKLIILISTLNYVNSNLEQYTQNDILYYFNNNIRRNCQKEVKLKTLQNYLYKLEKVFKVTSNYHRHLG
INMGTEVHYKLKYPKKVCYHLINKHFKEIKKKKYKSRVDSYFNKNCIENSSVKNRECFYNISNNKEEKRNSRKSIEKLQI
RKYIEKCNFKSNIFSLILNLGLKKDATIEVCKMIKKAENLIEKNIFEKLNVVKVIEVNKLKNKQQKLKRILKEVKIKLEN
ENYKSEQLEIEIKDIYEQYKNKPHFIIEKNKYEDLEKITEKLKNKFKQEKINIKENDTNIRNNIFNILIEQLRHKIKIEI
LIPILKDYLDKQKRLEYSKVFSNYYYYEILETVEPNKWCSQLEACK
>lcl|pl42_17629_18699_1 [CDS] (gene="ppap2", locus_tag="BDU_3019", product="ORFe-like protein, plasmid partitioning associated protein-2", note="*protein_id: BDU:BDU_3019") Borrelia duttonii strain Ly
MISKKKPINKYQHKLIVLISTLNYVNSNFKKYNQNKILYYFNNNLKNNGQKKTTLKTLQSYLYKLEKEFQVTSNYYRHLG
ENCGTEIHYKLRFSKKVCHYKVNKHFRDKKEERFQQRANSYHQQTCTNNGSVEKWECNNNNNNKDKKKKEREKAQLERYI
NKCKFKDDRYLSILNLETTKEDKIKKLIELKKEENRRKKEQNKSSKSIEKQNELEKTLRQTKKELKQEGYDEKQLETEIQ
KAYENYKDKPHFIVESSKYDDLGQIVKRIKKTVECKKKIPKEDHQQIRNNIFSILIDQLKNKVEVKVLAPMLKNYLDKQV
DLKYSQVFNNHYYYEILEMVGGKENLRIEEYEKIVD
>lcl|pl41_17121_18269_1 [CDS] (gene="ppap2", locus_tag="BDU_4017", product="plasmid partionning associated protein 2", note="*protein_id: BDU:BDU_4017") Borrelia duttonii strain Ly
LRYYRLQQFTLKELDMKGQKKNINNKYQHKLIVLISTLNYVNSKFKKYNQNKILYYFNNNLSNNGQKKATLKTLQSYLYK
LEKEFQVTSNYYRHLGENCGTEIHYKLRFSKKECHYKINKHFKDKKEERFQQRANSYHQQTCTNNGSLKKNGSAEKWECI
NNKNNKKKKKELKKTERENAQLKKYIKKCEFKDDKYLSILNLETTKEIKIAKLIELKKEENRKEREQNKSKKLVDKRKEL
EKALAEKKEELEKEGYNEKQLETEIQKAYDKYKDKPHFIVESSKYGDLGQIVKRIKKTVEYKKKGEKEDHEQIRNNIFSI
LLDQLKNKVEVKVLAPILRNYLSNQVDLKYSQVFNNHYYYEILEMVEGKEHLRIEEYEKIVD
>lcl|pl28_3884_4996_1 [CDS] (gene="ppap2", locus_tag="BDU_10006", product="plasmid partitioning associated protein 2", note="*protein_id: BDU:BDU_10006") Borrelia duttonii strain Ly
MRTIKKPINKYQHKLIVLISTLNYINSKFKQYNQNKILYYFNNNLNNNGQKKATLKTLQSYLYKLEKEFHVTSNYYRHLG
ENCGTEIHYKLRFSKKVCHYKINRHFKDKKEERFQQRANSYHQQTCTNNGSLKKNGSAEKWECINNNSNNKNNKKKKKEL
EKTEREKAQLEKYIKKCEFKDDKYLSILNLETTKEIKIKKLIELKKEENRIEREQNKNKKLVDKQNKLEKILEETKEGLR
KEGYNERQLETEIQKAYEKYKDKPHFIVESSKYGDLGQIVKRIKKTVECKKKGKKEDHKQIRNNIFSILIDQLKNKVEVK
VLAPILRNYLNKQVDLKYSQVFNNHYYYEILEMVKGKENLKIGEYEKIVN
>lcl|pl27_26176_27288_1 [CDS] (gene="ppap2", locus_tag="BDU_11036", product="plasmid partitioning associated protein-2", note="*protein_id: BDU:BDU_11036") Borrelia duttonii strain Ly
MENIKKPINKYQHKLIVLISTLNYINSKFKQYNQNKILYYFNNNLNNNGQKKATLKTLQSYLYKLEKEFQVTSNYYRHLG
ENCGTEIHYKLRFSKKVCHYKINKHFRNKKEDRFQQRANAYHQQTCTNNGSLKKNGSAEKWECINNNSNNKNNKKKKKEL
EKIERENAQLEKYIKKCEFKDDKYLSILNLETTKEIKIEKLIELKKEENRIERECNKNKKLVDKQQELEKALAETKEGLR
KEGYNEKQLETEIQKAYEKYKDKPHFIVESSKYGDLGQIVKRIKKTVEREKKGQKEDHKQIRNNIFSILIDQLKNKVEVK
VLVPMLRNYLNKQVDLKYSQVFNNHYYYEILEMVEGKEHLRIEEYEKIVD
>lcl|pl36_15703_16773_1 [CDS] (gene="ppap2", locus_tag="BDU_6013", product="plasmid partitioning associated protein 2", note="*protein_id: BDU:BDU_6013") Borrelia duttonii strain Ly
MKNMKKTTNKHQHKLIVLISTLNYVNVKLKKYNQSDILYYFNNNLENNQQKKVTLKTLQSYLYKLEKEFQVTSNYYKHLG
ENRGTEIHYKLKHHKKVCHYKINKYFKEKKEERFQKRANSYHTKSCNNNGNVEKWESIYNYNNKEEEKKEREQKQLEKYA
KKCKFKDDKYLSILNLETTKEIKIKKLIELKKEENKRKKEQNKSRKLVEKQRELEETLAAKKEDLAKEGYDKKQLEIEMQ
KAYEKYKDKPHFIIESSKYRDLGQMVKRIKRTVECKKKEKKEDLQQIKDNIFSILLDQLRDKIEVKVLASMLKNYLNKQN
DLKYSKVFNNHYYYELLTIIKEKDYLGVGKYKKIVD
>lcl|pl70_36477_37607_1 [CDS] (gene="ppap2", locus_tag="BDU_2038", product="plasmid partionning associated protein 2", note="*protein_id: BDU:BDU_2038") Borrelia duttonii strain Ly
MVVIKEFNMGSTKRPINNKYQHKLIVLISTLNYINSHFKQYNQNKILYYFNNNLNNNGQKKATLKTLQSYLYKLEKEFHV
TSNYYRHLGENCGTEIHYKLRFSKKVCHYKINRHFKEKKEDRFQQRANLYHQQTCTNNGSLKKNGSAEKWECINNNSNNN
KKKKELEKIERENAQLEKYIKKCEFKDDKYLSILNLETTKEIKIEKLIELKKEENKRERERNKNNRLIGRQQELEKTLAE
TKEVFKKEGYNEKQLEIEIQKAYDKYKNKPHFIVESSKYGDLGQIVKRIKKTVECKKKGKKEDYKQIRNNIFSILLDQLK
NKVEVKVLAPILRNYLSNQIDLKYSQVFNNHYYYEILEMVEGKEHLRIAEYEKIVD
>lcl|pl53_17452_18582_1 [CDS] (gene="ppap2", locus_tag="BRE_2022", product="plasmid partionning associated protein 2", note="*protein_id: BRE:BRE_2022") Borrelia recurrentis A1
MAVIKEFNMGSTKRPINNKYQHKLIVLISTLNYINSHFKQYNQNKILYYFNNNLNNNGQKKATLKTLQSYLYKLEKEFHV
TSNYYRHLGENCGTEIHYKLRFSKKVCHYKINRHFRNKKEDRFQQRANLYHQQTCTNNESLKKNGSVEKWECINNNSNNN
KKNKELEKIEKEKAQLEKYIKKCEFKDDKYLSVLNLETTKEIKIEKLIKLKKEENKRERERNKSNRLIGRQQELEKALAE
TKEVLKKEGYNEKQLETEIQKAYKKYKHKPHFIVESSKYGDLGQIIKRIKKTVECKKKGKKEDHKQIRNNIFSILLDQLK
NKVEVKILAPILRNYLSNQIDLKYSQVFNNHYYYEILEMVEGKEHLRIEEYEKIVD
>lcl|pl40_21697_22941_1 [CDS] (gene="ppap2", locus_tag="BDU_5023", product="plasmid partitioning associated protein 2", note="*protein_id: BDU:BDU_5023") Borrelia duttonii strain Ly
LSTFCYNIYNFFYKKIFLLRIGLLFSNNCVIMNSSKTEFLRSLVMEDIKKPINKYQHKLIVLISTLNYINSTFKQYNQNK
ILYYFNNNLNNNGQKKATLKTLQSYLYKLEKEFQVTSNYYRHLGENCGTEIHYKLRFSKKICHYKINRHFKDKKEERFQQ
RANSYHQQTCTNNGSLKKNGSAEKWECINNNSNNKNNKKKKKELKKTERENAQLEKYIKKCEFKDDKYLSILNLETTKEI
KIEKLIELKKEENKRERERNKSNRLIGRQQELEKALAETKEVLKKEGYDEKQLETEIQKAYEKYKDKPHFIVESSKYGDL
GQIVKRIKKTVECKKKGKKEDHKQIRNNIFSILIDQLKNKVEVKVLVPMLRNYLSNQVDLKYSQVFNNHYYYEILEMVEG
KEHLKIEEYEKIVD
>gi|11496609|ref|NP_045428.1| hypothetical protein BBE21 [Borrelia burgdorferi B31]
MLYYVRVYKKPSEVEEAEVKVNKSLQIQSKYQHKLIALIATLEYINKNKKKYNQSDILYCFNSNLRRNGQKEVSIKTLRN
YFYKLEKLNITINYYRHLGINMGTEIYYALRHSKKDCYNLLNQHFRNKKTERFQRRVNVYIKINYDKKDNVKNGECLNNK
YKKEERETERKKRINKLKLKKYAKKCNFDNEISSFIINLNLKKETTIKLFKFIIKEKYYFKKENKCNLQKTLQNKKRDLI
SILRKTQKILIKEGCDKKKIKTQIQNTYQKYKNKPHFILESNKYKDFDQIIKKIKDDTNKTEPQKHKDNIETNIYNILLD
QLHRKTNTTNLRSKIKEYLNKQNKLEYKKIFNNQYYNEIIKLIESQNIYKNSYIN
>lcl|pl165_130231_131340_1 [CDS] (gene="ppap2", locus_tag="BDU_1118", product="plasmid partionning associated protein 2", note="*protein_id: BDU:BDU_1118") Borrelia duttonii strain Ly
MEIKKIKGKTNRYQYNLIVLISTLNFMNLKLKQYTQTNILYFFNGNLTRNKQQKVKIKTLQNYLYELEKKYKITLNYCKH
LGKQCGSEIYYKLKYPKKTCHTKINQYFRNIKKEKIDKFTKRIETYIQENGSPKWECINNINNNKKIEERIIKKYISKCH
FKIDLPLVLLNSKIEKDLKIELIKEIKKHERAIEVLSLDEINLLKGKLIEGTPNCVKGFLEGMGYLKNTESKIQKQEIKQ
KELKEILDLKRKELESQNYKEDVLNQEINKIYERYKNKPHFIIEQDKYRDLDLLIQKIKKNTEKCKSKTKERDDIKNNIF
SILLEQLRHKFDIGILVPTLKKFINAQDELKYSKVVDNTYYYELLDTIK
>lcl|pl124_92339_93448_1 [CDS] (gene="ppap2", locus_tag="BRE_1087", product="plasmid partionning associated protein 2", note="*protein_id: BRE:BRE_1087") Borrelia recurrentis A1
MEIKKIKGKTNRYQYNLIVLISTLNFMNLKLKQYTQTNILYFFNGNLTRNKQQKVKIKTLQNYLYELEKKYKITLNYCKH
LGKQCGSEIYYKLKYPKKTCHTKINQYFRNIKKEKIDKFTKRIETYIQENGSPKWECINNINNNKKIEERILKKYISKCH
FKIDLPLVLLNSKIEKDLKIELIKEIKKYERAIEALSLDEINLLKGKLIEGTPNCVKGFLEGMGYLKNIESKIKRQEIKQ
KELKEILDLKRKELESQNYKEDVLNQEINKIYERYKNKPHFIIEQDKYRDLDLLIQKIKKNTEKCKSKTKERDDIKNNIF
SILLEQLRHKFDIGILVPTLKKFINAQDELKYSKVVDNTYYYELLDTIK
>gi|11497364|ref|NP_051461.1| hypothetical protein BBU07 [Borrelia burgdorferi B31]
MIEILKTIKRTEIKAKNKNIHFTKSCSKEKQEKLKEILCNTQKELEKSGCNSEQLETNFQKIYENYKYKPHFIIENHKYS
DLSYIKRKLEKSIEIKKENPQKDYESLKINIFHIFIEQLKKEINIETLKPLVKEYLNNQKKIKYTKVFDTYYTR
>gi|11496596|ref|NP_045390.1| hypothetical protein BBD06 [Borrelia burgdorferi B31]
MQKYIYRLQKEIKVTTNYYQHMGVNSGTEIYYKLNYPKKDCYHKINQHFKEKKEKRFQNRVANYFNKNSDTKMGSVQLEN
CNNNIKEERKINEIEKYQVIKHFNKCDFLCKEIISILLTLNIDKENMIKIIKILKITEIKSKNKNIRFTKSCIA
>gi|117621764|ref|YP_854355.1| hypothetical protein BAPKO_3520 [Borrelia afzelii PKo]
MGECFNNKNINIKEEKNKQIENFQIIKYANKCNFKCKEIFPFILNLDINKDSKINMLKVSKIIEIKLLKHKNIHFNISCL
KDKQNKLKEILENTKKQLEKKGYNAEQLETEFKKIYENYELKPHFIIEHQKYNDLSKITLKLEKSIELKKENSQKDYENI
KINIFNRLYFVT
>gi|11497371|ref|NP_051464.1| hypothetical protein BBU10 [Borrelia burgdorferi B31]
MVFLIEQLKKETNIEILKPIIKEYLNNQKKIKYNKIFGIYYLELLEIIKNRKHDLNLEKFSKKVV
>gi|117621713|ref|YP_854278.1| hypothetical protein BAPKO_3006 [Borrelia afzelii PKo]
MENQLISKLHIELGILVLTIELANTQFSQYSPKVILKHYNDKLKISGLTDTTLTIMEKYLDKLKEIKIIAKFYTKDRDCG
ILCYYKLNCSAKQAQSKISDYLLLKKI
>gi|117621821|ref|YP_854433.1| hypothetical protein BAPKO_4521 [Borrelia afzelii PKo]
MVVFNKKQIKLEILVFAIEIVNNQFGQYPIENVLKLYNCGLSKANLAPVKLTTMRKYLKKLKEFQIINKCYTRKTTYCGF
LVHYKLNYTTEQACAIIRLYIFYEISSLAD
FAMILY 7
>lcl|pl27_9080_9634_1 [CDS] (locus_tag="BDU_11011", product="uncharacterized conserved protein", note="*protein_id: BDU:BDU_11011") Borrelia duttonii strain Ly
MADIAKLKKEYEDKLNEIKSYMKNPSVDPGLFSNNTEFRDKNLHFAASGGTTTSSVDIIENMPSKGYPYKRGVKLDFSDA
KYEPVVVPGGGSDLYGICIDIDDYTETAQVIPINNNFQGWLIAKKDNATSISIGDTLKFNNFGELEKDTSSSRLINAVAL
SEAVKLNENLHIIHVSIFGNRAKS
>lcl|pl28_14321_14875_1 [CDS] (locus_tag="BDU_10017", product="uncharacterized conserved protein", note="*protein_id: BDU:BDU_10017") Borrelia duttonii strain Ly
MADIAKLKKEYEDKLNEIKSYMKNPSVDPGLFSNNTEFRDKNLHFAASGGTTTSSVDIIENMPSKGYPYKRGVKLDFSDA
KYEPVVVPGGGSDLYGICVDIDDYTEIAQVVPINNNFQGWLIAKKDNATSISIGDTLKFNNFGELEKDTSSSRLINAVAL
SKAVKLNENLYIIHVSIFGNRAKS
>lcl|pl26_12673_13227_1 [CDS] (locus_tag="BDU_12015", product="uncharacterized conserved protein", note="*protein_id: BDU:BDU_12015") Borrelia duttonii strain Ly
MADIAKLKKEYEDKLNEIKSYMKNPSVDPGLFSNNTEFRDKNLHFAASGGTTTSSVDIIENMPSKGYPYKRGVKLDFSDA
KYEPVVVPGGGSDLYGICVDIDDYTEIAQVVPINNNFQGWLIAKKDNATSIAIGDKLKFNSFGELEKDTSSSRLINAVAL
SKAVKLNENLHIIHVSIFGNRAKS
>gi|11497314|ref|NP_051380.1| hypothetical protein BB_L03 [Borrelia burgdorferi B31]
MSDITKIKQEFDKKVAEIQALMKNPQQDSGLLSNSIDFRDQNLIFSNSGGVCTSSKDKIENYPAKGYPYKRGVKLSFGDG
TTELEVEAGGGDDLYGVCSDIDEFSGMATVIPITNNFTGYLTLKKDGQNGVNPGDKLNFNQHGELEKVTGAQKSVNAIAL
SKAHKLTEDLFIVLASVFGNRAIKG
>gi|11497092|ref|NP_051164.1| hypothetical protein BB_P03 [Borrelia burgdorferi B31]
MSDITKIKQEFDKKVAEIQALMKNPQQDSGLLSNSIDFRDQNLIFSNSGGVCTSSKDKIENYPAKGYPYKRGVKLSFGDG
TTELEVEAGGGDDLYGVCSDIDEFSGMATVIPITNNFTGYLTLKKDGQNGVNPGDKLNFNQHGELEKVTGAQKSVNAIAL
SKAHKLTEDLFIVLASVFGNRAIKG
>gi|11497269|ref|NP_051336.1| hypothetical protein BB_O03 [Borrelia burgdorferi B31]
MSDITKIKQEFDKKVAEIQALMKNPQQDSGLLSNSIDFRDQNLIFSNSGGVCTSSKDKIENYPAKGYPYKRGVKLSFGDG
TTELEVEAGGGDDLYGVCSDIDEFSGMATVIPITNNFTGYLTLKKEGQNGVNPGDKLNFNQHGELEKVTGAQKSVNAIAL
SKAHKLTEDLFIVLASVFGNRAIKG
>gi|11497138|ref|NP_051206.1| hypothetical protein BB_S03 [Borrelia burgdorferi B31]
MSDITKIKQEFDKKVAEIQALMKNPQQDSGLLSNSIDFRDQNLIFSNSGGVCTSSKDKIENYPAKGYPYKRGVKLSFGDG
TTELEVEAGGGDDLYGVCSDIDEFSGMATVIPITNNFTGYLTLKKEGQNGVNPGDKLNFNQHGELEKVTGAQKSVNAIAL
SKAHKLTEDLFIVLASVFGNRAIKG
>gi|11497423|ref|NP_051514.1| hypothetical protein BB_Q53 [Borrelia burgdorferi B31]
MSDGITKIKEEFDKKVAEIKALMKNPQQDAGLLSNSIDFRDKNLIYSNSDGVFTSSKDKIENYPAKGYPYKRGVKLSFSA
DGTTELEVEAGGGDDLYGICTDIDEFTGMATVVPITNNFTGYLTFKKNGQNGVNPGDKLHFNAQGELEKNGGNDKSVNAI
ALSKVHKLTEELSIVLASVFGNRALKGN
>gi|111074101|ref|YP_709230.1| hypothetical protein BAPKO_4026 [Borrelia afzelii PKo]
MSDITKIKEEFDKKVAEIKALMKNPQQDAGLLSNSIEFRDKNLIYSNSGGVWTSSKDKIENYPVKGYPYKRGVKLSFSID
GTSELEVEAAGGGGDDLYGVCTDIDEFSGMATVMPITNNFTGYLTFKKPGSDIKPGDKLHFNQHGELEKTTGTEKSINAI
ALSKVHKLTEELFIGLASVFGNRALKG
>gi|11497227|ref|NP_051294.1| hypothetical protein BB_M03 [Borrelia burgdorferi B31]
MSDGITKIKEEFDKKVAEIKALMKNPQQDTGLLSNSVDFRDKNLIYSNSDGVFTSSKDKIENYPAKGYPYKRGVKLSFSA
DGTTELEVEAGGGDDLYGICTDIDEFTGMATVVPITNNFTGYLTFKKNGNGVNPGDKLHFNAQGELEKNGGNDKSVNAIA
LSKVHKLTEELSIVLASVFGNRALKGN
>gi|11497350|ref|NP_051423.1| hypothetical protein BBN03 [Borrelia burgdorferi B31]
MSDGITKIKEEFDKKVAEIKALMKNPQQDAGLLRNSVDFRDKNLIYSNSDGVFTSSKDKIENYPAKGYPYKRGVKLSFSA
DGTTELEVEAGGGDDLYGICTDIDEFTGMATVVPIINNFTGYLTFKKNGQNGVNPGDKLHFNAQGELEKNGGNDKSVNAI
ALSKVHKLTEELSIVLASVFGNRALKGN
>gi|11497180|ref|NP_051250.1| hypothetical protein BB_R03 [Borrelia burgdorferi B31]
MSDGITKIKEDFDKKVAEIKALMKNPQQDAGLLSNSVDFRDKNLIYSNSDGVFTSSKDKIENYPAKGYPYKRGVKLSFSA
DSTTELEVEAGGGDDLYGICTDIDEFTGMATVVPITNNFTGYLTFKKNGNGVNPGDKLHFNAQGELEKNGGNDKSVNAIA
LSKVHKLTEELSIVLASVFGNRALKGN
>gi|11497409|ref|NP_051475.1| hypothetical protein BB_Q12 [Borrelia burgdorferi B31]
MVKPWAIKGVKQMADTTQLLKDYQDKRSKLEKFMKNPQYDAGLLSNSVEFRDKNIQFFASGGTRTSKFDKLENHPFSGYP
YKRGIKRVIQEEKADQIHYEPHVEAGGEDDLYGICIDIDEFSKTATIVPITNNFEGYLVAKDSTLKVKDKLVFNKDGALE
KVTGAPPNKATINAIALSDAKQISNDVYLIKVAVFGNKAVSKN
>gi|11497229|ref|NP_051296.1| hypothetical protein BB_M05 [Borrelia burgdorferi B31]
MVKPWAIKGVKQMADTTQLVKDYQEKRSKLEKFMKNPQHDAGLLSNSVEFRDKNIQFFASGGTRTSKFDKLENHPFSGYP
YKRGVKRVIQEEKADQIHYEPHVEAGGEDDLYGICIDIDEFSKTATIVPITNNFEGYLVAKDSTLKVKDKLVFNKDGALE
KVTGAPPNKATINAIALSDAKQISNDVYLIKVAVFGNKAVSKN
>gi|11497271|ref|NP_051338.1| hypothetical protein BB_O05 [Borrelia burgdorferi B31]
MGDTTQLVKEYQEKRSKLEKFMKNPQHDASLLSNSNEFRDKNVEFFASGGTRTSKFDKLENHPFLGYPYKRGVKRVIQEA
QDNQSHYEPHVEAGGGEDLYGICIDIDEFSKTATIVPITNNFEGYLVAKDSTVKVKDKLVFNKDGALEKVTGAPNKATIN
ATALSDAKQISNEVYLVKVAVFGNKAMSRN
>gi|11497182|ref|NP_051252.1| hypothetical protein BB_R05 [Borrelia burgdorferi B31]
MVKPWAIKGVKQMADTTQLLKDYQEKRSKLEKFMKNPQHDAGLLSNSVEFRDKNIQFFASGGTRTSKFDKLENHPFSGYP
YKRGVKRVIQEEKADQIHYEPHVEAGGKDDLYGICIDIDEFSKTATIVPITNNFEGYLVAKDSTLKVKDKLVFNKDGALE
KVTGAPPNKATINAIALSDAKQISNDVFLIKVAVFGNKAVSKN
>gi|11497316|ref|NP_051382.1| hypothetical protein BB_L05 [Borrelia burgdorferi B31]
MGDTTQLVKEYQEKRSKLEKFMKNPQHDASLLSNSNEFRDKNVEFFASGGTRTSKFDKLENHPFLGYPYKRGVKRVIQEA
QDNQSHYEPHVEAGGGEDLYGICIDIDEFSKTATIVPITNNFEGYLVAKDSTVKVKDKLIFNKDGALEKVTGAPNKATIN
ATALTDAKQISNEVYLVKVAVFGNKAMSRN
>gi|11497140|ref|NP_051208.1| hypothetical protein BB_S05 [Borrelia burgdorferi B31]
MGDTTQLVKEYQEKRSKLEKFMKNPQHDASLLSNSNEFRDKNVKFFASGGTRTSKFDKLENHPFLGYPYKRGVKRVIQEA
QDNQSHYEPHVEAGGGEDLYGICIDIDEFSKTATIVPITNNFEGYLVAKDSTVKVKDKLVFNKDGALEKVTGAPNKATIN
ATALTDAKQISNEVYLVKVAVFGNKAMSRN
>gi|11497094|ref|NP_051166.1| hypothetical protein BB_P05 [Borrelia burgdorferi B31]
MGDTTQLVKEYQEKRSKLEKFMKNPQHDASLLSNSNEFRDKNVEFFASGGTRTSKFDKLENHPFLGYPYKRGVKRVIQEA
QDNQSHYEPHVEAGGGEDLYGICIDIDEFSKTATIVPITNNFEGYLVAKDSTVKVKDKLIFNKDGALEKVTGAPNKATIN
ATALTDAKQISNEVYLVKVAVFGNKAMSRN
>gi|111074099|ref|YP_709228.1| hypothetical protein BAPKO_4024 [Borrelia afzelii PKo]
MGDTTQLVKDYQEKRSKLEKFMKNPQHDASLLSNSLEFRDKNIQFFASGGTRTSKFDKLENHPFLGYPYKRGVKRVIQEA
KANEIHYEPHVEAGGGEDLYGICTDIDEFSKTATIVPITNNFEGYLVAKDATPKAKDKLIFNKDGALEKVARAANKTTIN
AIALSDAKQISNDVYLIKVAVFGNKAVSKN
>lcl|pl26_14026_14586_1 [CDS] (locus_tag="BDU_12017", product="uncharacterized conserved protein", note="*protein_id: BDU:BDU_12017") Borrelia duttonii strain Ly
MPDMKQLIKDYEDKRKALAAVIKGGSKEVELKSNTFDFRNKGPSVGDGGFTSSSSNTKIENWPSKNYPYKCGVKITTNQI
KANEVHYESCVQPGGGSDLYGICIDIDDYTETAQVVPITSGGYQAWLFAKDATIKRGDKIKFNDKGEAEKSSGSNTIYNA
IALEDTVSLPNNTYLVHVKFVGNSVQ
>lcl|pl28_15674_16234_1 [CDS] (locus_tag="BDU_10019", product="uncharacterized conserved protein", note="*protein_id: BDU:BDU_10019") Borrelia duttonii strain Ly
MPDMKQLIKDYEDKRKALAAVIKGGSKEVAVRSNTFDFRNKGPSVGDGGFTSSSSNTKIENWPSKNYPYKCGVKITTNQI
KANEVHYESCVQPGGSSDLYGICIDIDDYTETAQVVPITSGGYQAWLFAKDATIKRGDKIKFNDKGEAEKSSGSNTIYNA
IAVEDTVSLPNNTYLVHVKFVGNSVQ
>lcl|pl27_9634_10347_1 [CDS] (locus_tag="BDU_11012", product="uncharacterized conserved protein", note="*protein_id: BDU:BDU_11012") Borrelia duttonii strain Ly
MSGKVNDVESSSQVDDTKEQADLEIESEVHVNQDSSSHTPKSRKRRGAEDVSQNLDNRFGAEKEKQYRLAYLKLKKYTKT
TTEDLAVRSCAKNGFQGSADFPYILTQTISSSVDKYENYPYKGFPYKRAVKLSFDTDRSVFVETSDDSNVYGICVDVDEY
TETAQVVPITSGGYQAWLFAKDATIKRGDKIKFNDKGEAEKSSGSNTIYNAIALEDTVSLPNNTYLVHVKFVGNSVQ
>lcl|pl28_14875_15651_1 [CDS] (locus_tag="BDU_10018", product="uncharacterized conserved protein", note="*protein_id: BDU:BDU_10018") Borrelia duttonii strain Ly
MSGKVNDVELSSQVDDTKEQADLEIESEIQVNQDSSSHTPKSRKRRGAEDVSQNLDSRFGAEKEKQYRLAYLRLKKYTKT
TTEDLAVRSCAKNGFQGSADFPYILTQTISSSVDKYENYPYKGFPYKRAVKLSFDTDGSVFVETSDDSNVYGICVDVDEY
TETAQVVPITNNVSGYFICADSSIQCGDHLDFNSEGELVKASSNLPTSINIIALSNTYKHDFRTPAEQSDSSFSSSSDFI
IHFVKVTIFGNKAIQRKS
>lcl|pl26_13227_14003_1 [CDS] (locus_tag="BDU_12016", product="uncharacterized conserved protein", note="*protein_id: BDU:BDU_12016") Borrelia duttonii strain Ly
MSSKVNDLELSSQVDDTKEQADLEIESEIQVNQDSSSHTPKSRKRRGAEDVSQNLDSRFGTEKEKQYRLAYLRLKKYTKT
TTEDLAVRSCAKNGFQGSADFPYILTQTISSSVDKYENYPYKGFPYKRAVKLSFDTDGSVFVETSDDSNVYGICVDVDEY
TETAQVVPITNNVSGYFICADSSIQCGDHLDFNSEGELVKASSNLPTSINIIALSNTYKHDFRTPAEQSDSSFSSSSDFI
IHFVKVTIFGNKAIQRKS
>gi|117621609|ref|YP_853872.1| hypothetical protein BAPKO_2038 [Borrelia afzelii PKo]
MSDSVDFKKEIEKLKASKVELESQLESLKKNQAQKIVLDKLQSVNANSCPVFESNSKFQDEGFYFAQKGGLKRSSADKFE
NYQAQDFCYKCGVKLIVNGSHLQIARGGGSDLYGVCVDFDDFSRTGTVVPITCSFECVLIAKDKTIKAGDKLIINSEGFL
EKAFENASIIHALALGSAEEFKDKRDVYGVRVLFLVKQIKDAI
>lcl|pl165_102445_103038_1 [CDS] (locus_tag="BDU_1095", product="uncharacterized conserved protein", note="*protein_id: BDU:BDU_1095") Borrelia duttonii strain Ly
MADKSALEASVERLTREKDRLESELASLKLGKQSEVLMRLKDHTTYPAVFDREVQFGSLDIYFAHRGGLQYSLADKFENY
QDIGFCYKRGVKLVVQNGMSTCVTRGGGSDLYGICIDYDDLTRTATVISIANSFECILLSDMNVKSGDKLVFDDMGVLSK
VKANGTYMQALALSDALEFKDKSGFYGAKVMLISKPL
>gi|11496943|ref|NP_045713.1| hypothetical protein BBA40 [Borrelia burgdorferi B31]
MSDSIDFQKEIEKLKASKVELESQLESLKKNQAQKIVLDKLQSVNASSYPVFESHKFQDEGLYFAQKGGLKSSSADKFEN
YQALDFCYKCGVKLIVNGSNLQIAKGGGSDLYGVCVDFDDFSRTGTVVPITCSFECVLITKDKTIKAEDKLIINSEGVLE
KSSKNASVIHALALGPALEFKDRRDVYGVRVLFLVKQIKDSI
>gi|11497181|ref|NP_051251.1| hypothetical protein BB_R04 [Borrelia burgdorferi B31]
MALKGKGQAKSPNVDDNPQLGLESEIPVAPRSKRQTRQAEEVQAKDPYLDSVKELDDVLLKFKKYSKSMSSIENKVFSSS
GGCFKSKNERVNAYSFTCSSFADKIEEYSYDPANSFPYKRGVKLVLKESSIYVEVGADTDMYGICVDVCEFSSTAYVLPI
TNNFEGYLVTRNPSIKMGEILDINNNGVIIKAGGGPPTVINAYALSDSFTINFAPEDEHQDQARYPKQEYSINLIKVAIF
GNRGLEKTVTPEAGG
>gi|11497228|ref|NP_051295.1| hypothetical protein BB_M04 [Borrelia burgdorferi B31]
MALKGKGQAKAPNVDDNPQLGLESEIPVAPRSKRQTRQAEEVQAKDPYLDSVKELDDVLLKFKKYSKSMSSIENKVFSSS
GGCFKSKNARVNAYSFTCSSFADKIEEYLYDPANSFPYKRGVKLVPKENSIYVEVGADTDMYGICVDVCEFSSTAYVLPI
TNNFEGYLVTRNPSIKMGEILDINNNGVIIKAGGGPPTVINAYALSDSFTINFAPEDEYQDQARYPKQEYSINLIKVAIF
GNRGLEKTVTPEAGG
>gi|11497351|ref|NP_051424.1| hypothetical protein BBN04 [Borrelia burgdorferi B31]
MALKGKGQAKSPNVHDNPQLGLESEIPVAPRSKRQARQAEEAQAKDPYLDSVKELDDVLLKFKKYSKSMSSIENKVFSSS
GGCFKSKNERVNAYSFTYSSFADKIEEYLYDPANSFPYKRGVKLVPKENSIYVEVGADTDMYGICVDVCEFSSTAYVLPI
TNNFEGYLVTRNPSIKMGEILDINNNGVIIKAGGGPPTAINAYALSDSFTINFAPEDEHQDQARYPKQEYSINLIKVAIF
GNRGLEKTVTPEAGG
>gi|11497315|ref|NP_051381.1| hypothetical protein BB_L04 [Borrelia burgdorferi B31]
MALKGNMQVENLEAVEDPQVDLGAQVSAAPRAKRQARQAEDVQGEDPYLESISELDDVLLKFKKYSKSMSSIENKVFSSS
SGCFKSKNERVDAYSFACSSYTDKIEEYLYDPANSFPYKRGVKLVPKENSIYVEVGADTDMYGICVDVCEFSCTAYVLPI
TNNFEGYLVTRNPSIKIGEILDINNNGVIIKAGGGPPTAINIYALSDSFTINFAPEDGNQDQNRYPRQEYSINLIKVAIF
GNRGLEKTVNPDGG
>gi|11497093|ref|NP_051165.1| hypothetical protein BB_P04 [Borrelia burgdorferi B31]
MALKGNMQVENLEAVEDPQVDLGAQVSAAPRAKRQARQAEDVQGEDPYLESISELDDVLLKFKKYSKSMSSIENKVFSSS
SGCFKSKNERVDAYSFACSSYTDKIEEYLYDPANSFPYKRGVKLVPKENSIYVEVGADTDMYGICVDVCEFSCTAYVLPI
TNNFEGYLVTRNPSIKIGEILDINNNGVIIKAGGGPPTAINIYALSDSFTINFAPEDGNQDQNRYPRQEYSINLIKVAIF
GNRGLEKTVNPDGG
>gi|11497139|ref|NP_051207.1| hypothetical protein BB_S04 [Borrelia burgdorferi B31]
MALKGNMQVENLEAVEDPQVDLGAQVSAAPRAKRQARQAEDAQGEDPYLEAINELDDVLLKFKKYVKSMSSIENKVFGGL
SSCFKSKNERVDAYSFACSSYTDKIEEYLYDPANSFPYKRGVKLVPKENSIYVEVGADTDMYGICVDVCEFSCTAYVLPI
TNNFEGYLVTRNPSIKIGEILDINNNGVIIKAGGGPPTVINIYALSDSFTINFAPEDGNQDQNRYPRQEYSINLIKVAIF
GNRGLEKIVIPDGG
>gi|11497270|ref|NP_051337.1| hypothetical protein BB_O04 [Borrelia burgdorferi B31]
MALKGNMQVENLEAVEDPQVDLGAQVSAAPRAKRQARQAEDAQGEDPYLEAINELDDILLKFKKYVKSMSSIENKVFGGL
SSCFKSKNERVDAYSFACSSYTDKIEEYLYDPANSFPYKRGVKLVPKENSIYVEVGADTDMYGICVDVCEFSCTAYVLPI
TNNFEGYLVTRNPSIKIGEILDINNNGVIIKAGGGPPTAINIYALSDSFTINFAPEDGNQDQNRYPRQEYSINLIKVAIF
GNRGLEKIVIPDGG
>gi|111074100|ref|YP_709229.1| hypothetical protein BAPKO_4025 [Borrelia afzelii PKo]
MALKGKGQVVDNPQLGLQAEAPAAPRAKRQARQAEDAQSEDSYLDSIQELDDILLKFKKYAKSMSSIENQVFGSSIGCFK
SKNERADVYSFACSSFADKIEEYFYDPKNSFLYKRGVKLVPKETAIYVEVGADTDMYGICVDVCEFSCTAYVLPITNNFE
GYLVTRNPSIKAGEILDINNNGVIIKAGGGPPTVINAYALSDSFTINFAPEDENQEQSQDRYPRIDYSINLIKVAIFGNR
GLEKIINPDAGG
>gi|11497424|ref|NP_051515.1| hypothetical protein BB_Q54 [Borrelia burgdorferi B31]
MALKGKGQAKSPNVDDNPQLGLESEIPAAPRSKRQTRQAEEVQAKDPYLDSVKELDDVLLKFKKYSKSMSSIENRVFSSS
GGCFKLKNERVNAYSFTCSSFADKIEEYLYDPANSFPYKRGVKLVPKENSIYVEVGADTDMYGICVDVCEFSSTAYVLPI
TNNFEGYLVTRNPSIKMGEILDKSAFFRVFSGDCVHATIFFIFSKREFLEFLLLFFINFLLYTVTFLDFNFSLFDFIFLD
NSSLILEK
>gi|51038660|ref|YP_063305.1| hypothetical protein BGA36 [Borrelia garinii PBi]
MLTVILCLRVIVNFKMRDFISLKKVYLKALLLISLKIIKLKIFAMNVGVKLIVNGAHLQIAKGGGSDLYGVCVDFDDFSR
TGTVVPMSCSFECVLIAKNKTIKAEEMFAE
>gi|51038659|ref|YP_063304.1| hypothetical protein BGA35 [Borrelia garinii PBi]
MSDSIDFKKEIEKLKASKVELESQLESLKKSSSKNCFRQITKC
FAMILY 8
>gi|15594491|ref|NP_212280.1| glycine betaine, L-proline ABC transporter, ATP-binding protein (proV) [Borrelia burgdorferi B31]
MSRVAVKIKDCYKVFSYYVNKKQISRAIKDYEDGKDRMQIYKESSIFIANANINLDVYENEILVIMGMSGCGKSTLVRCL
NGIYKIDSGSILVNNMEMNAINRKDLSNLRKDKFAMVFQNFGLFPHMNVLRNVTYGLEVKHIPRKIREERAIEVLNLVGL
EDSKYKYINELSGGMKQRVGIARALVVNPDILLMDEAFSALDPLIKGEMQEELLRLVAKLKKTVVFITHDLNEAFKLGHR
IAFMRDGKIIQVGKPLEILANPSTDFISDFIKNLPVLNILKIKDILKDDFDLNSGGDNGLNVIIKCQGENFSLYDKALNK
RYDNLVSLNLDLNDEIKKIVEYLNKQDYLIIKEKGTVVGYISLNEISYLLSR
>gi|51598408|ref|YP_072596.1| glycine betaine, L-proline ABC transporter, ATP-binding protein [Borrelia garinii PBi]
MSRVTVKIKDCYKVFSYYVGKKQIIQAIKDYEDGKDRMQIYKESSIFIANANINLDVYENEILVIMGMSGCGKSTLVRCL
NGIYKIDSGSILVNNMEMNAINRKDLSNLRKDKFAMVFQNFGLFPHMNVLRNVTYGLEVKHIPRKIREERAIEVLNLVGL
EDSKYKYINELSGGMKQRVGIARALVVNPDILLMDEAFSALDPLIKGEMQEELLRLVAKLKKTVVFITHDLIEAFKLGHR
IAFMRDGKIIQVGKPLEILANPSTDFISHFIKNLPVLNILKIKDILKDDFDLNSGSDNGLNVVIKYQGENFSLYDKVLNK
KYENLVSLDLELNDEIKKIVEYLNKQDYLIIKEKGAIVGYINLNEISDLLSR
>gi|111114969|ref|YP_709587.1| glycine betaine, L-proline ABC transporter, ATP- binding protein [Borrelia afzelii PKo]
MDRVTVKIRDCYKVFSYYVDKKQISQVIKDYEDGKDRMQIYKETSIFIANANINLDVYENEILVIMGMSGCGKSTLVRCL
NGIYKIDSGSILVNNMEMNAINRKDLSNLRKDKFAMVFQNFGLFPHMNVLRNVTYGLEVKHIPRKIREERAIEVLNLVGL
EDSKYKYINELSGGMKQRVGIARALVVNPDILLMDEAFSALDPLIKGEMQEELLRLVAKLKKTVVFITHDLIEAFKLGHR
IAFMRDGEIIQVGKPLEILANPSTDFISHFIKNLPVLNILKIKDILKDDFNLNSDIDNGLNVIIKYQDENFSLYDKALNK
RYDNLVSLDLELNDEIKKIVEYLNKQDYLIIKERGTVIGYINLNEISDLLSR
>lcl|BDU_158036_159154_1 [CDS] (gene="proV", locus_tag="BDU_149", product="glycine betaine/L-proline transport system ATP-binding protein", note="*protein_id: BDU:BDU_149") Borrelia duttonii strain Ly
LYKASVTVRNLYKTFSYNRNKKQIFKAINNYKNGKDRSDIYKEFSVFIANANINLDIYENEILVIMGMSGCGKSTFVRCL
NGIHKIDSGSILVDNIEMNDINQKDLSALRKDKFAMVFQNFGLFPHMNVLRNVTYGLEVKSVPKKVRIQRALDILRLVGL
EDSKYKYISELSGGMKQRVGIARALVVNPDILLMDEAFSALDPLIRGEMQCELLRLVDKLKKTVVFITHDLIEAFKLGNR
IAFMRDGEIIQVGRPLEILREPKTEFITNFIKNLPVLNILKIKDIIKVDFDHYGYNDQFNVIIKKENDSFILHDISIGKK
YSNVVSLNLDLSDEIKSVVKYLNKLDYLIVTKEQGDIIGYIDLGEIAALLAR
>lcl|BRE_158914_160032_1 [CDS] (gene="proV", locus_tag="BRE_148", product="glycine betaine/L-proline transport system ATP-binding protein", note="*protein_id: BRE:BRE_148") Borrelia recurrentis A1
LYKASVTVRNLYKTFSYNRNKKQIFKAINNYKNGKDRSDIYKEFSVFIANANINLDIYENEILVIMGMSGCGKSTFVRCL
NGIHKIDSGSILVDNIEMNDINQKDLSALRKDKFAMVFQNFGLFPHMNVLRNVTYGLEVKSVPKKVRIQRALDILRLVGL
EDSKYKYISELSGGMKQRVGIARALVVNPDILLMDEAFSALDPLIRGEMQCELLRLVDKLKKTVVFITHDLIEAFKLGNR
IAFMRDGEIIQVGRPLEILREPKTEFITNFIKNLPVLNILKIKDIIKVDFDHYGYNDQFNVIIKKENDSFILHDISIGKK
YSNVVSLNLDLGDEIKSVVKYLNKLDYLIVTKEQGDIIGYIDLGEIAALLAR
>gi|111115475|ref|YP_710093.1| spermidine/putrescine ABC transporter, ATP- binding protein [Borrelia afzelii PKo]
MDNCILEIKNLSHYYDNNGNKTLDNINLKIKKNEFITLLGPSGCGKTTLIKILGGFLSQKNGEIYFLSKEISKTNPNKRE
INTVFQNYALFPHMNVFDNISFGLRMKKTPKDTIKEKVKTSLSLIGMPKYAYRNINELSGGQKQRVAIARAMVMEPKLLL
LDEPLSALDLKMRQEMQKELKKIQRQLGITFIYVTHDQEEALTMSDRIVVMNEGIILQVGTPEEIYNEPKTKFVADFIGE
SNIFDGTYKKELVVSLLGHEFECLDKGFEAEEAVDLVIRPEDIKLLPKGKGHLSGTITSAIFQGVHYEMTLEIQKTNWIV
QSTRLTKVGEEVDIFLEPDDIHVMHKE
>gi|51598897|ref|YP_073085.1| spermidine/putrescine ABC transporter, ATP-binding protein [Borrelia garinii PBi]
MDNCILEIRNLSHYYDNNGNKTLDNINLKIKKNEFITLLGPSGCGKTTLIKILGGFLSQKNGEIYFFSKEISKTSPNKRE
INTVFQNYALFPHMNVFDNISFGLRMKKTPKDIIKEKVKTSLSLIGMPKYAYRNINELSGGQKQRVAIARAMVMEPKLLL
LDEPLSALDLKMRQEMQKELKKIQRQLGITFIYVTHDQEEALTMSDRIVVMNEGIILQVGTPEEIYNEPKTKFVADFIGE
SNIFDGTYKKELVVSLLGYEFECLDKGFEAEEAVDLVIRPEDIKLLPKGKGHLSGIITSAIFQGVHYEMTLEIQKTNWIV
QSTRLTKVGEEVDIFLEPDDIHVMHKE
>gi|15594987|ref|NP_212776.1| spermidine/putrescine ABC transporter, ATP-binding protein (potA) [Borrelia burgdorferi B31]
MDNCILEIKNLSHYYDNNGNKTLDNINLKIKKNEFITLLGPSGCGKTTLIKILGGFLSQKNGEIYFFSKEISKTSPNKRE
INTVFQNYALFPHMNVFDNISFGLRMKKTPKDIIKEKVKTSLSLIGMPKYAYRNINELSGGQKQRVAIARAMVMEPKLLL
LDEPLSALDLKMRQEMQKELKKIQRQLGITFIYVTHDQEEALTMSDRIVVMNEGIILQIGTPEEIYNEPKTKFVADFIGE
SNIFDGTYKKELVVSLLGHEFECLDKGFEAEEAVDLVIRPEDVKLLPKGKGHLSGTITSAIFQGVHYEMTLEIQKTNWIV
QSTRLTKVGEEVDIFLEPDDIHVMHKE
>lcl|BDU_692046_693089_1 [CDS] (gene="potA", locus_tag="BDU_645", EC_number="3.6.3.31", product="spermidine/putrescine ABC transporter, ATP-binding protein", note="*protein_id: BDU:BDU_645") Borrelia duttonii strain Ly
LDNYILEIKNLKHYYTDSNNKTLDSINLKIKKNEFITLLGPSGCGKTTLIKIIGGFLNQKEGEIYFLSKEISKITPNKRE
INTVFQNYALFPHMNVFDNISFGLRIKKLNKNLIKEKVKTVLSLIGMQKYAYRNINKLSGGQKQRVAIARAIIMEPKLLL
LDEPLSALDLKMRQEMQRELKKIQRKLGITFIYVTHDQEEALTMSDRIVVMNEGIILQIGTPEEIYNEPKTKFVASFIGE
SNIFEGTYEKEFVVKMFGKTFQCLDKGFKNNESVDLVIRPEDVKILPKGQGHLSGVITSAIFQGVHYEMTLEIQKSNWLV
QSTKLTKVGEEVDISLGPDDIHVMCKE
>lcl|BRE_698678_699721_1 [CDS] (gene="potA", locus_tag="BRE_648", EC_number="3.6.3.31", product="spermidine/putrescine ABC transporter, ATP-binding protein", note="*protein_id: BRE:BRE_648") Borrelia recurrentis A1
LDNYILEIKNLKHYYTDSNNKTLDSINLKIKKNEFITLLGPSGCGKTTLIKIIGGFLNQKEGEIYFLSKEISKITPNKRE
INTVFQNYALFPHMNVFDNISFGLRIKKLNKNLIKEKVKTVLSLIGMQKYAYRNINKLSGGQKQRVAIARAIIMEPKLLL
LDEPLSALDLKMRQEMQRELKKIQRKLGITFIYVTHDQEEALTMSDRIVVMNEGIILQIGTPEEIYNEPKTKFVASFIGE
SNIFEGTYEKEFVVKMFGKTFQCLDKGFKNNESVDLVIRPEDVKILPKGQGHLSGVITSAIFQGVHYEMTLEIQKSNWLV
QSTKLTKVGEEVDISLGPDDIHVMCKE
>gi|51598593|ref|YP_072781.1| oligopeptide ABC transporter, ATP-binding protein [Borrelia garinii PBi]
MSSKKEIILKVENLIQTFTTGEDFLFWKNKQKVNAVNNVSFEVEKNKTLGLVGESGCGKSTTLRSIMQLYTPTSGNIYFN
GKNITKLSKKELLKTKKDMQMVFQDPHTSLDPRMTIKEIIAEPLEIYNENKILPKTKQEIEQRVTELTDIVGLHKSMLAR
YPHEFSGGQRQRIGIARALALNPKLLLLDEAVSALDVSIRAQILNLLKTLQKEFNLSYLFISHDLAVVKYMSDKIAVMYL
GVILELASRETLFSNPIHPYTKMLIASIPEINPEKRKNKNIKLDEQTLANIRKIHLSTQAHPKLEEVEKDHFVSKYLFDE
MNK
>gi|15594680|ref|NP_212469.1| oligopeptide ABC transporter, ATP-binding protein (oppF) [Borrelia burgdorferi B31]
MSSKKEIILKVENLMQTFTTGEDFLFWKNKQKVNAVNNVSFEVEKNKTLGLVGESGCGKSTTLRSIMQLYTPTSGNIYFN
GKNITKLSKKELLKTKKDMQMVFQDPHTSLDPRMTIKEIIAEPLEIYNENKILPKTKQEIEQRVNELTDIVGLHKSMLTR
YPHEFSGGQRQRIGIARALALNPKLLLLDEAVSALDVSIRAQILNLLKALQKEFNLSYLFISHDLAVVKYMSDKIAVMYL
GVILELAPRETLFSNPIHPYTKMLIASIPEINPEKRKNKNIKLDEQTLANIRKIHLSTQVHPKLEEVEKDHFVSKYLFDE
MNR
>lcl|BDU_357426_358409_1 [CDS] (gene="oppF", locus_tag="BDU_334", product="oligopeptide transport system ATP-binding protein", note="*protein_id: BDU:BDU_334") Borrelia duttonii strain Ly
MTNEKDIILKVENLVQTFTIGENFLFWKNKRKVNAVNGISFEVERNKTLGLVGESGCGKSTTLRTIMQLYTPTSGRIYFN
GKDITKLSKKELLKTKKDMQMVFQDPHTSLNPRMTIREIIAEPLVIYNENKIIPRTKQEIEQRVNELMDITGLSKSMLSR
YPHEFSGGQRQRIGIARALALNPKLLLLDEAVSALDVSIRAQILNLLKDLQKELSLSYLFISHDLAVVKYMSDKIAVMYQ
GIILEIAPREILFSNPKHPYTKTLIASIPEIDPEKIKNKTIKLDEPSLTNIRNTYSPTENEILEEVEKDHFVSKYLFDEM
NSLLNKN
>gi|111115159|ref|YP_709777.1| oligopeptide ABC transporter, ATP-binding protein [Borrelia afzelii PKo]
MSSKKEIILKVENLMQTFTTGEDFIFWKNKQKVNAVNNVSFEVEKNKTLGLVGESGCGKSTTLRSIMQLYTPTSGNIYFN
EKNITKLSKKELLKTKKDMQMVFQDPHTSLDPRMTIKEIIAEPLEIYNENKILPKTKQEIEQRVNELTDVVGLHKSMLSR
YPHEFSGGQRQRIGIARALALNPKLLLLDEAVSALDVSTRAQILNLLKALQKEFNLSYLFISHDLAVVKYMSDKIAVMYL
GVILELAPRETLFSNPVHPYTKMLIASIPEINPEKRKNKNIKLDEQTLASIRKIHLSTQVHPKLEEIEKDHFVSKYLFDE
MNK
>lcl|BRE_365153_366136_1 [CDS] (gene="oppF", locus_tag="BRE_338", product="oligopeptide transport system ATP-binding protein", note="*protein_id: BRE:BRE_338") Borrelia recurrentis A1
MTNEKDIILKVENLVQTFTIGENFLFWKNKRKVNAVNGISFEVERNKTLGLVGESGCGKSTTLRTIMQLYTPTSGRIYFN
GKDITKLSKKELLKTKKDMQMVFQDPHTSLNPRMTIREIIAEPLVIYNENKIIPRTKQEIEQRVNELMDITGLSKSMLSR
YPHEFSGGQRQRIGIARALALNPKLLLLDEAVSALDVSIRAQILNLLKDLQKELSLSYLFISHDLAVVKYMSDKIAVMYQ
GIILEIAPREILFSNPKHPYTKTLIASILEIDPEKIKNKTIKLDEPSLTNIRNTYSPTENEILEEVEKDHFVSKYLFDEM
NSLLNKN
>gi|111114901|ref|YP_709519.1| ABC transporter, ATP-binding protein [Borrelia afzelii PKo]
MDLKMENILIIKNLCKAYKKNKTKIQVIENLNLTVTKGEFISIQGKSGCGKSTLFNMISGIDKIDSGEIISCGIYLKNAN
EKTLSLYKNKQIGLVFQNYNLINEFNVIENIILPKIISGQETKNTINKKALDLMKILKIENRAKHYPSELSGGESQRVAI
ARALINEPNIILCDEPTGNLDLSTAKTVENLLINTAKNFKKTLILVSHNPQFANKADSKYEFKDRTLKKL
>gi|51598340|ref|YP_072528.1| ABC transporter, ATP-binding protein [Borrelia garinii PBi]
MENILIIKNLCKAYKKNKTKIQVIENLNLTVTKGEFISIQGKSGCGKSTLFNMISGIDKIDSGEIISCGIVLKNANEKTL
SLYKNRQIGLVFQNYNLINEFNVTENIILPKIISGQETKETVNKKALDLMKILKIENRAKHYPSELSGGESQRVAIARAL
INEPDIILCDEPTGNLDLSTAKTVENLLINTTKNFRKTLILVSHNPQFANKADSKYEFKDRTLKKL
>gi|15594426|ref|NP_212214.1| ABC transporter, ATP-binding protein [Borrelia burgdorferi B31]
MEVKKTLKLLMDSKMENILIIKNLCKAYKKNKTKIQVIENLNLTVEKGEFISIQGKSGCGKSTLFNMISGIDKIDSGEII
SCGIFLKNANEKTLSLYKNRQIGLVFQNYNLINEFSVIENIILPQIISGQKTKETINKKALDLMKILKIENRANHYPSEL
SGGESQRVAIARALINEPNIILCDEPTGNLDLSTAKTVENLLINTAKNFKKTLILVSHNPQFANKADSKYEFKDRTLKKL
>lcl|BDU_233985_234749_1 [CDS] (gene="pstB", locus_tag="BDU_219", EC_number="3.6.3.27", product="phosphate transport system ATP-binding protein", note="*protein_id: BDU:BDU_219") Borrelia duttonii strain Ly
MNQDKAIIQTENLNLFYTDFKALSNINISILRNSITALIGPSGCGKSTFLRTLNRMNDLVEGVKIEGKVMYEGKSIYSNN
FDVLELRRKIGMVFQTPNPFLMSVYDNISYGPKIHGIKDKKKLDEIVEKSLIKSALWNEVKDKLNRNALSLSGGQQQRLC
IARTLAIEPNVILMDEPTSALDPISTGKIEELIINLKESYTIIIVTHNMQQAGRISDRTAFFLNGYIEEESKTDELFFNP
KNIKTEEYITGKFG
>lcl|BRE_234942_235706_1 [CDS] (gene="pstB", locus_tag="BRE_218", EC_number="3.6.3.27", product="phosphate transport system ATP-binding protein", note="*protein_id: BRE:BRE_218") Borrelia recurrentis A1
MNQDKAIIQTENLNLFYTDFKALSNINISILRNSITALIGPSGCGKSTFLRTLNRMNDLVEGVKIEGKVMYEGKSIYSNN
FDVLELRRKIGMVFQTPNPFLMSVYDNISYGPKIHGIKDKKKLDEIVEKSLIKSALWNEVKDKLNRNALSLSGGQQQRLC
IARTLAIEPNVILMDEPTSALDPISTGKIEELIINLKESYTIIIVTHNMQQAGRISDRTAFFLNGYIEEESKTDELFFNP
KNIKTEEYITGKFG
>gi|15594679|ref|NP_212468.1| oligopeptide ABC transporter, ATP-binding protein (oppD) [Borrelia burgdorferi B31]
MEKENILEIKNLTIEFRLKHTTIHPVSNVNLSVKRGEIRAIVGESGSGKSVTSMAILKLLPELTTVYKSGEILFENQDLL
KLSEKELLKIRGNKISMIFQDPMTSLNPFLRISTQLEETIILHQGLGKKEAKEKAIEMLKTVGVVNAEERIKHFPHQFSG
GMRQRVMIAMALSCHPSLLIADEPTTALDVTIQEQILLLIKNLSKKFNTSTIFITHDLAVVAEICDTVSVMYQGKIVEEG
TVEEIFNNPKHPYTIGLLKSILTLEHDPNKKLYSTKENPMKITKTSTEEF
>gi|51598592|ref|YP_072780.1| oligopeptide ABC transporter, ATP-binding protein [Borrelia garinii PBi]
MEKENILEIKNLAIEFRLKHTTIHPVRNINLSVKRGEIRAIVGESGSGKSVTSMAILKLLPELTTVYKSGEILFENQDLL
KLSEKELLKIRGNKISMIFQDPMTSLNPFLRISTQLEETIILHQGLGKKDAKEKAIEMLKTVGVVNAEERIRHFPHQFSG
GMRQRVMIAMALSCHPSLLIADEPTTALDVTIQEQILLLIKNLSKKFNTSTIFITHDLAVVAEICDTVSVMYQGKIVEEG
TVEEIFNNPKHPYTIGLLKSILTLEQDPNKKLYSIKENTINITKTSIEEF
>gi|111115158|ref|YP_709776.1| oligopeptide ABC transporter, ATP-binding protein [Borrelia afzelii PKo]
MEKENILEIKNLAIEFRLKHTTIHPVNNINLSVKRGEIRAIVGESGSGKSVTSMAILKLLPELTTVYKSGEILFENQDLL
KLSEKELLKIRGNKISMIFQDPMTSLNPFLRISTQLEETIILHQRLGKKEAKEKAIEMLKTVGVVNAEERIKHFPHQFSG
GMRQRVMIAMALSCHPSLLIADEPTTALDVTIQEQILLLIKNLSKKFNTSTIFITHDLAVVAEICDTVSVMYQGEIVEEG
TVEEIFNNPKHPYTIGLLKSILTLEHDPSKKLYSMKENPIKITKTSIEEEF
>lcl|BDU_356553_357425_1 [CDS] (gene="oppD", locus_tag="BDU_333", product="oligopeptide transport system ATP-binding protein", note="*protein_id: BDU:BDU_333") Borrelia duttonii strain Ly
MNENYMLEIKNLTIEFQLKHTTIYPVNNINLKMKRGEIRAIVGESGSGKSVTSMAILKLLPESTTIYKTGEIIFENQDLL
KLKEKELQSIRGNKIAMIFQDPMTSLNPYLKISTQIEETIMLHQKLNKKQAKQKAIEMLKTVGVINAEERIKHYPHQFSG
GMRQRVMIAMALSCHPSLLIADEPTTALDVTIQEQILLLIKNLSRKFNTSTILITHDLGVVAEICDTVSVMYQGKFVEEG
TVQEIFKNPKHPYTIGLLKSILTLDKNPNEKLYSIKDYPIETITNNNEGI
>lcl|BRE_364280_365152_1 [CDS] (gene="oppD", locus_tag="BRE_337", product="oligopeptide transport system ATP-binding protein", note="*protein_id: BRE:BRE_337") Borrelia recurrentis A1
MNENYMLEIKNLTIEFQLKHTTIYPVNNINLKMKRGEIRAIVGESGSGKSVTSMAILKLLPESTTIYKTGEIIFENQDLL
KLKEKELQSIRGNKIAMIFQDPMTSLNPYLKISTQIEETIMLHQKLNKKQAKQKAIEMLKTVGVINAEERIKHYPHQFSG
GMRQRVMIAMALSCHPSLLIADEPTTALDVTIQEQILLLIKNLSRKFNTSTILITHDLGVVAEICDTVSVMYQGKFVEEG
TVQEIFKNPKHPYTIGLLKSILTLDKNPNEKLYSIKDYPIETITNNNEGI
>lcl|BDU_86760_87449_1 [CDS] (locus_tag="BDU_83", product="ABC transporter, ATP-binding protein", note="*protein_id: BDU:BDU_83") Borrelia duttonii strain Ly
MHNTQNIICIKEIYKTYTKNKTKIQVLENLNLNVKNGDFISIQGKSGCGKSTLFNIISGIDKMDSGDIISCGISLKNANE
KTLSLYKNTKIGLVFQNHNLIDEFNVFENIILPKIIEGKDNFAEIKKKALRLMKILDIETRKEHYPSELSGGEAQRAAIA
RALINEPNIILCDEPTGNLDINTAKTVESLLIETSKTFNKTLLLVSHNPEFSNKADIKYELRDKTLKRI
>lcl|BRE_87644_88333_1 [CDS] (locus_tag="BRE_82", product="ABC transporter, ATP-binding protein", note="*protein_id: BRE:BRE_82") Borrelia recurrentis A1
MHNTQNIICIKEIYKTYTKNKTKIQVLENLNLNVKNGDFISIQGKSGCGKSTLFNIISGIDKMDSGDIISCGISLKNANE
KTLSLYKNTKIGLVFQNHNLIDEFNVFENIILPKIIEGKDNFAEIKKKALRLMKILDIETRKEHYPSELSGGEAQRAAIA
RALINEPNIILCDEPTGNLDINTAKTVESLLIETSKTFNKTLLLVSHNPEFSNKADIKYELRDKTLKRI
>gi|111115042|ref|YP_709660.1| phosphate ABC transporter, ATP-binding protein [Borrelia afzelii PKo]
MVKEKDKPKNEIIIETENLNLFYTDFKALNEINIKILKNSITALIGPSGCGKSTFLRTLNRMNDLVEGIKIEGNVIYEGK
NIYSNNFDILELRRKIGMVFQTPNPFLMSIYDNISYGPKIHGTKDKKKLDEIVEQSLKKSALWDEVKDKLNTNALSLSGG
QQQRLCIARTLAIEPNVILMDEPTSALDPISTGKIEELIINLKESYTIIIVTHNMQQAGRISDRTAFFLNGCIEEESPTD
ELFFNPKNTKTEEYISGKFG
>gi|51598479|ref|YP_072667.1| phosphate ABC transporter, ATP-binding protein [Borrelia garinii PBi]
MVKEKEKPKNEIIIETENLSLFYTDFKALNEINIKILKNSITALIGPSGCGKSTFLRTLNRMNDLVEGIKIEGNVIYEGK
NIYSNNFDILELRRKIGMVFQTPNPFLMSIYDNISYGPKIHGTKDKKKLDEIVEQSLKKSALWDEVKDKLNTNALSLSGG
QQQRLCIARTLAIEPNVILMDEPTSALDPISTGKIEELIINLKESYTIIIVTHNMQQAGRISDKTAFFLNGCIEEESPTD
ELFFNPKNTKTEEYISGKFG
>gi|15594563|ref|NP_212352.1| phosphate ABC transporter, ATP-binding protein (pstB) [Borrelia burgdorferi B31]
MIKEKDTPKNEVIIETENLNLFYTDFKALNKINMKILKNSITALIGPSGCGKSTFLRTLNRMNDLVEGIKIEGNVIYEGK
NIYSNNFDILELRRKIGMVFQTPNPFLMSIYDNISYGPKIHGTKDKKKLDEIVEQSLKKSALWNEVKDKLHTNALSLSGG
QQQRLCIARTLAIEPNVILMDEPTSALDPISTGKIEELIINLKESYTIIIVTHNMQQAGRISDRTAFFLNGCIEEESSTD
ELFFNPKNTKTEEYISGKFG
>gi|11496838|ref|NP_045650.1| ABC transporter, ATP-binding protein [Borrelia burgdorferi B31]
MGNVNLDLKLVNKKYKIGQEIIHANKDISLNLKSRDMVWISGPTGSGKTTLMNLLSGIDSLDTGEIRFNSTLLSSMNEKD
RTLFRRYNVGLIFQHFELIPSLTGFDNISLPLRFSRESAKRLKSKAEELIEFFKLSKFVNKKPRYMSGGQRQRIGIARAF
VYDPKLIIGDEITSHLDKETAIFVYTSIQKYLKEKNAIGIFVSHDYNLKNLANKLYRIEDGVLSLVGGECV
FAMILY 9
>lcl|BRE_415875_416921_1 [CDS] (gene="bmpD", locus_tag="BRE_383", product="basic membrane protein D", note="*protein_id: BRE:BRE_383") Borrelia recurrentis A1
LGGGLYMRWLTKVVLLFLLLSCSDSQDKVSFSNTVSVIVDGIFDDRGFNENSSKAMTQIKEEFKVNIIQKESKASSYLSD
IGGLEESGSDLIWGVGFKFSDVFLRKALENANVNYGIIEGSYLEDVKLPQNLVNINFRSEEGAFLVGYLAAKISNTGKIG
FLGGIEGVVLNAFRYGYEAGAKYANKDIEVSFQYVGTFSDLSLGRSIASKMYSSGVDIIFAAAGLSGLGAIEVSKELGDG
HYIIGVDQNQSYLAPGNVLVSYVKCIDIVIFDLIKSYLKFDNWRGGNLEFGLKDGALDLIFNETINLDLIRNPDFLLEIK
EKIINNEITVPKDEKSYNYFISDHLHKR
>lcl|BDU_408143_409189_1 [CDS] (gene="bmpD", locus_tag="BDU_379", product="basic membrane protein D", note="*protein_id: BDU:BDU_379") Borrelia duttonii strain Ly
LGGGLYMRWLTKVVLLFLLLSCSDSQDKVSFSNTVSVIVDGTFDDRGFNENSSKAMTQIKEEFKVNIIQKESKASSYLSD
IGGLEESGSDLIWGVGFKFSDVFLRKSLENANINYGIIEGSYLEDVKLPQNLVNINFRSEEGAFLVGYLAAKISKTGKIG
FLGGIEGVVLNAFRYGYEAGAKYANKDIEVSFQYVGTFSDLSLGRSIASKMYSSGVDIIFAAAGLSGLGAIEVSKELGDG
HYIIGVDQNQSYLAPGNVLVSYVKCIDIVIFDLTKSYLKFDNWRGGNLEFGLKDGALDLIFNETINLDLIRNPDFLLEIK
EKIINNEITVPKDEKSYNYFISDHLHKR
>gi|111115214|ref|YP_709832.1| basic membrane protein D [Borrelia afzelii PKo]
MLKKVYYFLFFLFIIACSGSDDNKSESKTVSLIVDGTFDDKGFNESSSNAIRKLKTDFNINIIEKASTGNSYLGDISNLE
DGNSNLIWGVGFRLSDMLLQRAGENVSINYAIIEGVYNEIQIPKNLLNISFRSEEVAFLAGYFAAKASKTGKIGFIGGVK
GEVLESFMYGYEAGAKYANSNIKVVSQYVGTFGDFGLGRSTASNMYRDGVDIIFAAAGLSGIGVIEAAKELGSDHYIIGV
DQDQAYLAPNNVLISAVKKVDSLMYSLTKKYLETGVWDGGKTMLFGLKEDGLGLVLNENLKSNYSEIYDESLKIGQSIIN
GIIKAPYDKASYDNFVLQIAN
>gi|51598642|ref|YP_072830.1| basic membrane protein D [Borrelia garinii PBi]
MLNKVYCFIVFLFIIACSGSDDVKLESKTVSLIVDGAFDDKGFNESSSKAIRKLKTDFNINIIEKASTGNSHLGDIATLE
DGNSNLIWGIGFRLSDVLLQRASENISINYAIMEGVYNEIQMPKNLLNISFRSEEVAFLAGYFASKTSKTGKIGFIGGVK
GKVLESFMYGYEAGAKYANSTIKVISQYVGTFGDFGLGRSTASNMYRDGVDIVFAAAGLSGIGVIEAAKELGPDHYIIGV
DQDQSYLAPNNVLVSAVKKVDSLMYSLTKKYLETGIWDGGKNIFFGLKEDGLGLVLNENLKSNYSEIYNKSLEIGQSIME
GIIKVPYDKASYDNFVLQIAN
>gi|15594730|ref|NP_212519.1| basic membrane protein D (bmpD) [Borrelia burgdorferi B31]
MYYEIYFLYFFIKSKEDIFMLKKVYYFLIFLFIVACSSSDDGKSEAKTVSLIVDGAFDDKGFNESSSKAIRKLKADLNIN
IIEKASTGNSYLGDIANLEDGNSNLIWGIGFRLSDILFQRASENVSVNYAIIEGVYDEIQIPKNLLNISFRSEEVAFLAG
YFASKASKTGKIGFVGGVRGKVLESFMYGYEAGAKYANSNIKVVSQYVGTFGDFGLGRSTASNMYRDGVDIIFAAAGLSG
IGVIEAAKELGPDHYIIGVDQDQSYLAPNNVIVSAVKKVDSLMYSLTKKYLETGVLDGGKTMFLGLKEDGLGLVLNENLK
SNYSEIYNKSLKIGQSIMNGIIKVPYDKVSYDNFVLQMEN
>gi|15594728|ref|NP_212517.1| basic membrane protein A (bmpA) [Borrelia burgdorferi B31]
MNKILLLILLESIVFLSCSGKGSLGSEIPKVSLIIDGTFDDKSFNESALNGVKKVKEEFKIELVLKESSSNSYLSDLEGL
KDAGSDLIWLIGYRFSDVAKVAALQNPDMKYAIIDPIYSNDPIPANLVGMTFRAQEGAFLTGYIAAKLSKTGKIGFLGGI
EGEIVDAFRYGYEAGAKYANKDIKISTQYIGSFADLEAGRSVATRMYSDEIDIIHHAAGLGGIGAIEVAKELGSGHYIIG
VDEDQAYLAPDNVITSTTKDVGRALNIFTSNHLKTNTFEGGKLINYGLKEGVVGFVRNPKMISFELEKEIDNLSSKIINK
EIIVPSNKESYEKFLKEFI
>gi|51598639|ref|YP_072827.1| basic membrane protein A [Borrelia garinii PBi]
MNKLLLLILFECIIFLSCSGKGSLESEIPKVSLIIDGTFDDKSFNESALNGIKKVKEEFKIEPVLKESSTNSYLSDLEGL
KDTGSNLIWLIGYKFSDVAKSVSLQNPEIKYAIIDPVYSDEPIPANLVGMTFRSQEGAFLTGYIAAKVSKTGKIGFLGGI
EGEIVDAFRYGYEAGAKYANKDIKISAYYIGSFADLEAGRSVATKMYSDGIDIIHHAAGLGGIGAIEVAKELGSGHYIIG
VDGDQSYLAPNNIITSATKDVGRSLNIFTSNYLKTNTFEGGRLINYGLKEGVVGFIKNPKMIPFELEKEIDNLSSKIINQ
EIIVPYNKESYEKFIKE
>gi|111115206|ref|YP_709824.1| basic membrane protein A [Borrelia afzelii PKo]
MNKLLLLILFEGVIFLSCSGKSGLESGIPKVSLVIDGTFDDKSFNESALNGVKKLKEEFEIELVLKESSTNSYLSDLEGL
KDAGSNLIWLIGYKFSDVAKAVSLQNSEMKYAIIDPVYSNEPIPANLVGMTFRAQEGAFLTGYIAAKVSKTGKIGFLGGI
EGDIVDAFRYGYEAGAKYANKDIKIFSQYIGSFSDLEAGRSVATKMYSDGIDIIHHAAGLGGIGAIEVAKELGSGHYIIG
VDEDQSYLAPNNVITSTTKDVGRSLNLFTSNYLKTNTFEGGKLINYGLKEGVVGFVRNPKMIPFEVEKEIDSLSSKIINK
EVIVPYNKESYEKFLKEFI
>gi|51598640|ref|YP_072828.1| basic membrane protein A [Borrelia garinii PBi]
MNKLLLLILFECIIFLSCSGKGSLESGIPKVSVIVNGTFDDKSFNESALNGIKKVKEEFKIELVLKESSTNSYLSDLEGL
KDAGSNLIWLIGYRFSDVAKAVSLQNPEIKYAIIDPVYSEEPIPTNLVGMTFRAQEGAFLTGYIAAKVSKTGKIGFLGGI
EGEIVDAFRYGYEAGAKYANKDIKISAHYIGSFNDVEAGRSVATKMYSDGIDIIHHAASLGGIGAIEVAKELGSGHYIIG
VDEDQSYLAPNNIITSATKDVGRSLNIFTSNYLKTNTFEGGRLINYGLKEGVVGFVKNPKMIPFELEKEIDNLSSKIINQ
EIIVPYNKESYEKFLKE
>gi|111115212|ref|YP_709830.1| hypothetical protein BAPKO_0398 [Borrelia afzelii PKo]
MSKLLLLILFEGIIFLSCSGKDGIENRIPKVSLIVDGTFDDKSFNESALNGVKKIKEEFEIELVLKESSTNSYLSDLEGL
KDAGSNLIWLIGYRFSDVAKAVSLQNSEMKYAIIDPVYSNEPIPANLVGMTFRAQEGAFLTGYIAAKVSKTGKIGFLGGI
EGDIVDAFRYGYEAGAKYANKDIKIFSQYIGSFSDIEAGRSVATKMYSDGIDIIHHAASLAGIGAIEVAKEFGSGHYIIG
VDEDQSYLAPNNVITSTTKDVGRSLYLFTSNYLKTNTFEGGKSINYGLKEGVVGFVRNPNMIPFEVEKEIDSLSSKIINK
EVIVPYNKESYEKFLEEFI
>gi|111115209|ref|YP_709827.1| hypothetical protein BAPKO_0395 [Borrelia afzelii PKo]
MNKLLLLILFEGIIFLSCSGKDGIENRIPKVSLIVDGTFDDKSFNESALNGVKKIKEEFEIELVLKESSTNSYLSDLEGL
KDAGSNLIWLIGYRFSDVAKAVSLQNSEMKYAIIDPVYSNEPIPANLVGMTFRAQEGAFLTGYIAAKVSKTGKIGFLGGI
EGDIVDAFRYGYEAGAKYANKDIKIFSQYIGSFSDIEAGRSVATKMYSDGIDIIHHAASLAGIGAIEVAKEFGSGHYIIG
VDEDQSYLAPNNVITSTTKDVGRSLYLFTSNYLKTNTFEGGKSINYGLKEGVVGFVRNPNMIPFEVEKEIDSLSSKIINK
EVIVPYNKESYEKFLEEFI
>lcl|BRE_414823_415851_1 [CDS] (gene="bmpA-2", locus_tag="BRE_382", note="Probable lipoprotein (SpLip)", product="basic membrane protein A; lipoprotein", note="*protein_id: BRE:BRE_382") Borrelia recurrentis A1
MNKFMVLICVILIFLGCSKKTSILGTSGKALISLIVDGTFDDKSFGEDAWRGAKVLEDEFEVEIVGRASTSSAYAGDLES
LKDRGSDIIWGVGFRLQESIEHAALLNRDIIYGAVDVIYEDNTSIPDNLLGLSFKVEEASFLAGYLAAKISKTGKIGFLG
GMDGMVINAFRYGYQAGAKYANKDVGLTSQYLGSFVDLSLARTIALKMYKDDVDIIFVSAGLAGLGAIEVSKELGDGHYI
IGVDQDQSYLAPDNVLTSVIKNVGNSIYEITKDYLNTKSFNGGKLLKLGLKDKAVSIVKNGFKITDELRSEIQIIENKIV
NSDIIVPSNFDKYNNFLNIHIY
>lcl|BDU_407091_408119_1 [CDS] (gene="bmpA-2", locus_tag="BDU_378", note="Probable lipoprotein (SpLip)", product="basic membrane protein A", note="*protein_id: BDU:BDU_378") Borrelia duttonii strain Ly
MNKFMVLICVILIFLGCSKKTSILGTSGKALISLIVDGTFDDKSFGEDAWRGAKVLEDEFEVEIVGRASTSSAYAGDLES
LKDRGSDIIWGVGFRLQESIEHAALLNRDIIYGAVDVIYEDDTSIPDNLLGLSFKVEEASFLAGYLAAKISKTGKIGFLG
GMDSMVINAFRYGYEAGAKYANKDVGLTSQYLGSFVDLSLARTIALKMYKDDVDIIFVSAGLAGLGAIEVSKELGDGHYI
IGVDQDQSYLAPDNVLTSVIKNVGNSIYEITKDYLNTKSFNGGKLLKLGLKDKAVSIVKNGFKITDELKSEIQIIENKIV
NSDIIVPSNFDKYNNFLNIHIY
>gi|51598638|ref|YP_072826.1| basic membrane protein B [Borrelia garinii PBi]
MRIVIFILGILLTSCFAGNEIESGSSKIKISMLVDGVLDDKSFNSSANRALLRLEEDFPENIEKVFSSAASGVYSSYVSD
LDNLKMNGSDLIWLVGYMLTDASLSVSLENPKISYGIIDPVYSDDVQIPKNLIGVVFRIEQGAFLAGYIAAKKSVSGKIG
FIGGVKGDIVDAFRYGYEAGAKYADKGIEIVSEYSNSFSDVNIGRAIANKMYAKGIDIIHFAAGLAGIGVIEAAKELGDG
YYVIGADQDQSHLAPRNFITSVIKNVGDALYLVTSEYLKNNNTWEGGKIIQMGLRDGVVGLSNANKFEYIKVIERKIVNE
EIIVPYNHEGYEIFIKQILKL
>gi|15594727|ref|NP_212516.1| basic membrane protein B (bmpB) [Borrelia burgdorferi B31]
MRIVIFIFGILLTSCFSRNGIESSSKKIKISMLVDGVLDDKSFNSSANEALLRLKKDFPENIEEVFSCAISGVYSSYVSD
LDNLKRNGSDLIWLVGYMLTDASLLVSSENPKISYGIIDPIYGDDVQIPENLIAVVFRVEQGAFLAGYIAAKKSFSGKIG
FIGGMKGNIVDAFRYGYESGAKYANKDIEIISEYSNSFSDVDIGRTIASKMYSKGIDVIHFAAGLAGIGVIETAKNLGDG
YYVIGADQDQSYLAPKNFITSVIKNIGDALYLITGEYIKNNNVWEGGKVVQMGLRDGVIGLPNANEFEYIKVLERKIINK
EIIVPCNQEEYEIFIKQILKL
>gi|111115205|ref|YP_709823.1| basic membrane protein B [Borrelia afzelii PKo]
MRIAIFIFGILLTSCFSKNGIESGSSKIKISMLVDGVLDDKSFNSSANEALLRLKKDFPENIEKVFSSAVSGVYSSYVSD
LDNLKMNGSGLIWLVGYMLADVSLSVSLENPEINYGIIDPIYGDDVQIPKNLIGVVFRIEQGAFLAGYIAAKKSVSSKIG
FIGGVKGDIVDAFRYGYEAGAKYANKGIEIVSEYSNSFSDIDIARVMANKMYSKGIDIIHFAAGLAGVGVIEAAKELGDG
YYVIGADQDQSHLAPKNFITSVIKNVGDALYLITSESLKNDNVWEGGKIVQMGLRDGVVGLSNANEFEYIKDLERKIINK
EIIVPCNQEGYEIFIKQILKL
>lcl|BDU_404795_405805_1 [CDS] (gene="bmpA-1", locus_tag="BDU_376", product="basic membrane protein A", note="*protein_id: BDU:BDU_376") Borrelia duttonii strain Ly
VINLLLVLCLLYFSCFTSEVDGEPVKVGVLVDGFFDDESFNKSALNGIKKVEKEFGLEVAIKESSPNSYLSDLNSLKADG
SNFIWLIGYRFSDVALKIAMENPEIKYVVVDFIYDSDLSIPKNLSAITFRVEEVAFLVGYIAASISKTGKIGFLGGMDDD
FINIFRYGYEAGAIYANQNINIDNKYVGSFINSESGEILANEMYVDGIDIIYHASGLSGLGVIEAAKKLGAGHYVIGVDQ
DQSYLLPEHIITSSVKDIGRILSLVISNYLKTRAFEGGQLLNYGLKEGLLYFVKNPKKISFNLEKELDDIYSKIINGKII
VPNNKDAYNRFLKIFF
>lcl|BRE_412519_413538_1 [CDS] (gene="bmpA-1", locus_tag="BRE_380", product="basic membrane protein A", note="*protein_id: BRE:BRE_380") Borrelia recurrentis A1
VINLLLVLCLLYFSCFTSEVDGEPVKVGVLVDGFFDDESFNKSALNGIKKVEKEFGLEVAIKESSPNSYLSDLNSLKADG
SNFIWLIGYRFSDVALKIALKNPEIKYVVVDFIYDSDLSIPKNLSAITFRVEEVAFLVGYIAASISKTGKIGFLGGMDDD
FINIFRYGYEAGAIYANQNINIDNKYVGSFVNSESGEILANEMYVDGIDIIYYAAGLSGIGVIEAAKKLGAGHYVIGVDQ
DQSYLLPEHIITSSVKDIGRILSLVISNYLKTRAFEGGQLLNYGLKEGLLYFVKNPKKISFNLEKELDDIYSKIINGKII
VPNNKDAYNRFLKIFFNQY
>lcl|BDU_405862_406932_1 [CDS] (gene="bmpC", locus_tag="BDU_377", note="Probable lipoprotein (SpLip)", product="basic membrane protein C", note="*protein_id: BDU:BDU_377") Borrelia duttonii strain Ly
MSKNLSFILLFVLMFISCFFSKNKFARSVDDQIVIGLVAPGSFDDEGYFQSFLDGVMDIKNEFGTKVIPKVITPYPSEEK
MLMTASELLSEDVFALQNKGANLVWFIGASFSDSVIRFAHENFNVLYGIIDPLHYENILIPQNFVAINFRSEEGSFLAGY
LASKMSKSNRIGFVTGVNMDYVERFVIGFRAGAFYANPTTRVIVKRMLDEVDKVAGKLFAEHMYVEDGVDIIFPVMGPAS
LGMFKAAKELGVGHYIIGVNKDQSYLAPGHVITSVIKDVGQAIHDYSANLIKNHKFAGGKVFDLGLEDNVIDIIKDPDII
DSGLIDVLIEIQTKIIKKELIVPSTEHEFDLFKARL
>lcl|BRE_413594_414664_1 [CDS] (gene="bmpC", locus_tag="BRE_381", note="Probable lipoprotein (SpLip)", product="basic membrane protein C; lipoprotein", note="*protein_id: BRE:BRE_381") Borrelia recurrentis A1
MSKNLSFILLFVLMFISCFFSKKKFAKSVDDQIVIGLVASGSFDDEGYFQNFLDGVIDIKNEFGTKVIPKVITPYPSEEK
MLMTASELLLEDVCELQNKGANLVWFIGASFSDSVIRFAHENFNVLYGIIDPLHYENILIPQNFVAINFRSEEGSFLAGY
LASKMSKSNRIGFVTGVNMDYVERFVIGFRAGAFYANPTTRVIVKRMLDEVDKVAGKLFAEHMYVEDGVDIIFPVMGPAS
LGMFKAAKELGVGHYIIGVNKDQSYLAPGHVITSVIKDVGQAIHDYSANLIKNHKFAGGKVFDLGLEDNVIDIVKDPDII
DSGLIDVLIEIQTKIIKKELIVPSTEHEFDLFKARL
>gi|51598641|ref|YP_072829.1| basic membrane protein C [Borrelia garinii PBi]
MFKRFVFIALSLLVLACFKSNKKSVKSDKVIIGVLANGSFYDKGYNQSVYDGVVKLKDDFGIKLITKSLRPYPIEGKRLL
TVNEAMAEDAYEVQKNPLNLFWLAGYQFSSLSVKLSYERPDIYYGIIDAFDYGDIQVPKNSLAIKFRNEEAAFLAGYIAA
KMSRKEKIGFLTGPESEYLNDFKFGFKAGIFYANPKLRLVSKKAPSLFDKEKGKEMARFMYKEDKVGVIFPIAGITGLGV
YDAAKELGPKYYVIGLNQDQSYIAPQNVITSVLKDIGKVIYSVSSDYIKNGVFKGGVVIDRGLKEGVIEIVKDPDVLNNR
LVNEVVELENKIISGEIIVPDSEYAFDLFKSKL
>gi|111115213|ref|YP_709831.1| basic membrane protein C [Borrelia afzelii PKo]
MFKRFIFIALFLLVLACFQSNGKSAKSDKVVIGVLANGSFYDKGYNQSVYDGVVKLRDDFGVKLITKSLRPYPIEGKRLL
TVNEAMTEDAYEVQKNPLNLFWLVGYQFSSLSVRLSYERPDICYGIIDAFDYGDIQVPKNSLAIKFRNEEAAFLAGYIAA
KMSRKEKIGFLTGPTSEYLNDFKFGFKAGIFYANPKLRLVSKKAPSLFDKEKGKEMARFMYKEDKVGVILPIAGITSLGV
YDAAKELGPKYYVIGLNQDQSYIAPQNVITSILKDIGKVIYSVSSDYIKNGVFKGGVVIDRGLKEGVIEVVKDPDVLNNR
LVDEVINLENKIINGEIIVPDSEYAFDLFKSKL
>gi|15594729|ref|NP_212518.1| basic membrane protein C (bmpC) [Borrelia burgdorferi B31]
MFKRFIFITLSLLVFACFKSNKKSIKSDKVVVGVLAHGSFYDKGYNQSVHDGVVKLRDNFGIKLITKSLRPYPIEGKRLL
TVDEAMTEDAYEVQKNPLNLFWLIGYRFSDLSVKLSYERPDIYYGIIDAFDYGDIQVPKNSLAIKFRNEEAAFLAGYIAA
KMSRKEKIGFLTGPMSEHVKDFKFGFKAGIFYANPKLRLVSKKAPSLFDKEKGKAMALFMYKEDKVGVIFPIAGITGLGV
YDAAKELGPKYYVIGLNQDQSYIAPQNVITSIIKDIGKVIYSISSEYINNRVFKGGIIIDRGLKEGVIEIVKDPDVLNNR
LVDEVIDLENKIISGEIIVPDSEYAFDLFKSKL
>gi|111115211|ref|YP_709829.1| hypothetical protein BAPKO_0397 [Borrelia afzelii PKo]
MLVDGVIDDKFFNSSVNKALLRLKKDFS
>gi|111115208|ref|YP_709826.1| hypothetical protein BAPKO_0394 [Borrelia afzelii PKo]
MLVDGVIDDKFFNSSVNKALLRLKKDFS
>gi|111115210|ref|YP_709828.1| hypothetical protein BAPKO_0396 [Borrelia afzelii PKo]
MNGLELIWLVGYNMLTDVSLSVSLDYIKNGVFKRRVVINQMLKEEVIEVVKDPDVLNNRLVDEVINLENKIINREIIVPD
SEYAFDLFKSKL
>gi|111115207|ref|YP_709825.1| hypothetical protein BAPKO_0393 [Borrelia afzelii PKo]
MLKEEVIEVVKDPDVLNNRLVDEVINLENKIINREIIVPDSEYAFDLFKSKL
FAMILY 10
>lcl|pl41_24817_25425_1 [CDS] (gene="vsp", locus_tag="BDU_4025", product="vsp gene", note="*protein_id: BDU:BDU_4025") Borrelia duttonii strain Ly
MMVMMGCNSGGGIKEGGEEGQVKKGDGSVIDLKGVSKRIKDAVEFAGKVKEVHVLVKSVDELAKAIGKKIDANGSLADEA
GQNGSLIAGVHSVISAVNTKLKGLETTDNISDELKGKIVAVETEGKAFLDKLKSGNAELGKKDASDDDTKKAIDRIGKTD
GDKGVAELIKLNTAIDALLKLAIDAIEASIGELTVKSAVSNN
>lcl|pl31_22011_22619_1 [CDS] (gene="vsp", locus_tag="BDU_9026", product="vsp gene", note="*protein_id: BDU:BDU_9026") Borrelia duttonii strain Ly
MMVMMGCNSGGGIKEGGEEGQVKKGDGSVIDLKGVSKRIKDAVEFAGKVKEVHVLVKSVDELAKAIGKKIDANGSLADEA
GQNGSLIAGVHSVISAVNTKLKGLETTDNISDELKGKIVAVETEGKAFLDKLKSGNAELGKKDASDDDTKKAIDRIGKTD
GDKGVAELIKLNTAIDALLKLAIDAIEASIGELTVKSAVSNN
>lcl|pl40_32738_33331_1 [CDS] (gene="vsp_1", locus_tag="BDU_5035", product="vsp gene", note="*protein_id: BDU:BDU_5035") Borrelia duttonii strain Ly
MMGCNSGGVSGEGTGEEGKGRKGDGSVIDLKGVSKRIKDAVEFAGKVKEVHVLVKSVDELAKAIGKKIDANGSLADEAGQ
NGSLIAGVHSVISAVNTKLKGLETTDNISDELKGKIVAVETEGKAFLDKLKSGNAELGKKDASDDDTKKAIDRIGKTDGD
KGVAELIKLNTAIDALLKLSTDAIEALIGELTVKPAV
>lcl|pl53_44365_44946_1 [CDS] (gene="vsp_4", locus_tag="BRE_2049", product="vsp gene", note="*protein_id: BRE:BRE_2049") Borrelia recurrentis A1
MGCNSGGVGEGSQAKATKADGSVIDLKVVSKKIKDAVEFAEKVKEVHVLVKSVDELAKAIGKKIDANGSLAAEAGQNGSL
IAGVHSVISAVNTKLKGLETTDNISDELKGKIVAVETEGKAFLDKLKSGNAELGKKDASDDDTKKAIDRIGKKDGDKGVA
ELIKLNTAIDALLKLSTDAVEASIGELTVKPAV
>lcl|pl37_28749_29330_1 [CDS] (gene="vsp_3", locus_tag="BRE_3024", product="vsp gene", note="*protein_id: BRE:BRE_3024") Borrelia recurrentis A1
MGCNSGGVGEGSQAKATKADGSVIDLKVVSKKIKDAVEFAEKVKEVHVLVKSVDELAKAIGKKIDANGSLAAEAGQNGSL
IAGVHSVISAVNTKLKGLETTDNISDELKGKIVAVETEGKAFLDKLKSGNAELGKKDASDDDTKKAIDRIGKKDGDKGVA
ELIKLNTAIDALLKLSTDAVEASIGELTVKPAV
>lcl|pl33_31362_31943_1 [CDS] (gene="vsp_2", locus_tag="BRE_5030", product="vsp gene", note="*protein_id: BRE:BRE_5030") Borrelia recurrentis A1
MGCNSGGVGEGSQAKATKADGSVIDLKVVSKKIKDAVEFAEKVKEVHVLVKSVDELAKAIGKKIDANGSLAAEAGQNGSL
IAGVHSVISAVNTKLKGLETTDNISDELKGKIVAVETEGKAFLDKLKSGNAELGKKDASDDDTKKAIDRIGKKDGDKGVA
ELIKLNTAIDALLKLSTDAVEASIGELTVKPAV
>lcl|pl36_27404_27886_1 [CDS] (gene="vsp_1", locus_tag="BDU_6021", product="vsp gene", note="*protein_id: BDU:BDU_6021") Borrelia duttonii strain Ly
VEFLGKVKEVHTLVKLVDELAKAIGKKIDANGSLAAEVGQNGSLIAGVYSVILAVNTKLKGLETTDNISDKLKREIVAVE
TEGKTFFDKLKSGNVELGKKDASDDDTKKAIDRIGKKDGDKGVAELIKLNTAIDALLKLAIDAIEASIGELTVKSAVSNN
>lcl|pl70_56077_56736_1 [CDS] (gene="vsp_3", locus_tag="BDU_2055", note="Probable lipoprotein (SpLip)", product="vsp gene", note="*protein_id: BDU:BDU_2055") Borrelia duttonii strain Ly
MRREKKEEGRIRVIILMMVMMMVMMMMGCNSGGGIKEGEEGKARKGDGSVIDLKVVSKKIRDAVAFAESVKEVHTLVKSV
EELAKAIGKKIDANGSLTAEADYNGSLLAGVHSVISAVNTKLKGLETTDNISDELKVKIVAVGKEGKAFLDKLKEKNADL
GKEGAKDTDAKSAIDVTDNTKDKGATELAKLNGTIDELLKASNKILSDVIAELVVKPTT
>lcl|pl36_33423_34094_1 [CDS] (gene="vsp_2", locus_tag="BDU_6025", product="vsp gene", note="*protein_id: BDU:BDU_6025") Borrelia duttonii strain Ly
MRAIELSFLFAVLCMLYKASFLCFLLLNKSYKVAIKKGKNKEARRMKKEKVVGEKIKSAVEFLGKVKEVETLVKSVDELA
KAIGKKIQNDDTLGSLQDKNGSLLAGVHSVVSSIKTKLEALEQTVGVSDELKKKVSTVKTESKSFLDKLKEGNAELGIEG
ATDENAKKAIDRIGKNDGDKGVVELLRLNKVVDELVISIKAEVDKAVKELTSSVKSEPVQSSN
>lcl|pl32_12291_12935_1 [CDS] (gene="vsp", locus_tag="BDU_8011", note="Probable lipoprotein (SpLip)", product="vsp gene", note="*protein_id: BDU:BDU_8011") Borrelia duttonii strain Ly
MKRGKKGEMINRVMIMMMVMVMGCNNGGVKEGEEGKAKKGDGSVIDLKAVSKKIRDAVEFAGKVKEVRVLVKSVDELAKA
IKKKIDQNGGLVDGDADKNGSLLAGAHSVISAVKVKVELLEKTSEISNNLKTKVTEVKNKVEAFLDKLKDNHSDLGKEGA
TDAHAKSAIDVTANTKDKGAKELVELNKEVDELLKASNKIVSDAIAELVVKPTT
>lcl|pl53_8261_8842_1 [CDS] (gene="vsp_1", locus_tag="BRE_2010", product="vsp gene", note="*protein_id: BRE:BRE_2010") Borrelia recurrentis A1
MGCNSGGGIKEGEEEKARKGDGSVIDLKVVGEKIKSAVEFAGKVKEVHTLVKSVDELAKAIGKKVEGAGNLSDDGGQNGS
LISAAYSIISSVSTKLDALEQQAEVSTELKAKITIVKTASKKFTDTVKGASADLGKKDASDENAKKALLKSDAVGDKGAK
DLVALNTAIDELLKNAEVAVASAIKELTISSNN
>lcl|pl23b_14511_15158_1 [CDS] (gene="vsp", locus_tag="BDU_14011", note="Possible lipoprotein (SpLip)", product="vsp gene", note="*protein_id: BDU:BDU_14011") Borrelia duttonii strain Ly
MNREKKVEGKIRVVIIMVMMMGCNNGGGIKEGEEGKGMKGDGSVIDLKVVGEKIKSAVEFSESVKEVYTLVKSVDELSKA
IGKKIKDSAAELAVQADKNASILAGAFNVVLYVKTKLEQLEKREGISEELKAKVIATTTANTAFLNKLKEENAYLGKDGV
TDDNAKKAIDRIGQPNGNKGAKELGELNKAIDELLRASNKIVSDAMTELVVKPTI
>lcl|pl70_54601_55206_1 [CDS] (gene="vsp_2", locus_tag="BDU_2054", product="vsp gene", note="*protein_id: BDU:BDU_2054") Borrelia duttonii strain Ly
MVMGCNSGGVGGVEEGQVKKGDGSVIDLKGVSKKIRDAVEFLGKVKEVHVLVKSVDTLAGAIGKKIKSDGKFDTMAGKNG
SLLAGAYNIALDINGKLTVLEGKVGLSATLKAKVIAAKTSGESFSNKLKTEHTDLGKEDASDDNAKAALLVTNATKNKGV
TELESLNTAVDELITAAQAAVEAAINELTNPVNVAATDGQS
>lcl|pl35_3114_3941_1 [CDS] (gene="vsp", locus_tag="BDU_7003", product="vsp gene", note="*protein_id: BDU:BDU_7003") Borrelia duttonii strain Ly
VQWEDILAAIAAAKNGINASAGQISAAKNAYDIAEVAIKNSIDAGVDVTKGEIKGKREIGRENIMDRMRVKGIILMMMIV
MGCNSGGGIKEGEEGKARKGDGSVIDLKVVGEKIKSAVEFAGKVKEVHTLVKSVDELAKAIGKKIQENTDTLGTDGAHNG
SLVAGAFQMVLTIKTKLETLAALDGISSDLKAKVDDTKGKAESFISKVKTKHSDLGKEGVTDDHAKEAIDYKTKANGDKG
AKELGELNTLIDTLLSFANKSVEASIAELVIKPTT
>lcl|pl53_38550_39194_1 [CDS] (gene="vsp_2", locus_tag="BRE_2044", note="Probable lipoprotein (SpLip)", product="vsp gene", note="*protein_id: BRE:BRE_2044") Borrelia recurrentis A1
MGRIVKGIIMGMMVVVMGCNSGGVSGEGTGGDGKVRKGDGSVIDLKVVGEKIKSAVEFAGKVKEVHVLVKSVDELAKAIG
KKIKDSDQELDALDGKNGSLMAGVFQIILTVKGGLTKLETDSSSVTEKIKTKITDAKTKSVNFLKKLQEKNTDLGKEDVS
NADAEKAIDYVKQKDGDKGAKELGELNKAVDELLVSSNKIVSDAIAELVVKPIT
>lcl|pl37_22933_23577_1 [CDS] (gene="vsp_1", locus_tag="BRE_3019", note="Probable lipoprotein (SpLip)", product="vsp gene", note="*protein_id: BRE:BRE_3019") Borrelia recurrentis A1
MGRIVKGIIMGMMVVVMGCNSGGVSGEGTGGDGKVRKGDGSVIDLKVVGEKIKSAVEFAGKVKEVHVLVKSVDELAKAIG
KKIKDSDQELDALDGKNGSLMAGVFQIILTVKGGLTKLETDSSSVTEKIKTKITDAKTKSVNFLKKLQEKNTDLGKEDVS
NADAEKAIDYVKQKDGDKGAKELGELNKAVDELLVSSNKIVSDAIAELVVKPIT
>lcl|pl40_36212_36892_1 [CDS] (gene="vsp_2", locus_tag="BDU_5038", note="probable lipoprotein (SpLip)", product="vsp gene", note="*protein_id: BDU:BDU_5038") Borrelia duttonii strain Ly
MRREKKEEGKVRVVILMMMMVMMMIVMGCNSGGVSGEGTGEEGKGRKGDGSVIDLKVVSKKIRDAVEFAESVKEVHTLVK
SVDELAKAIGKKVGAAGLGDIADHNGALIAGAYSVIEAVDAKLATLAGKVGLSSDLSTKVNDAKVKSTAFLNKLKSSTAE
FDKEGASDADSKKALLKDNADKTKGRDELDKLNTSIDILMASSKKELDDSIKKLIEEPVRPDTVGN
>lcl|pl53_40852_41463_1 [CDS] (gene="vsp_3", locus_tag="BRE_2046", product="vsp gene", note="*protein_id: BRE:BRE_2046") Borrelia recurrentis A1
MVVVMVMGCNSGGVSGGEEGQAKKGDGSVIDLKVVGEKIKSAVEFVEKVKEVHTLVKSVDELAKAIGKKVGAAGLGDIAD
HNGSLIAGAYSVIEAVDAKLATLAGKVGLSSDLSTKVNDAKVKSTAFLNKLKSSTAEFDKEGASDADSKKALLKDNADKT
KGRDELDKLNTSIDILMASSKKELDDSIKNLIEEPVRPDTVGN
>lcl|pl37_25266_25847_1 [CDS] (gene="vsp_2", locus_tag="BRE_3021", product="vsp gene", note="*protein_id: BRE:BRE_3021") Borrelia recurrentis A1
VGEVSGGEEGQAKKGDGSVIDLKVVGEKIKSAVEFVEKVKEVHTLVKSVDELAKAIGKKVGAAGLGDIADHNGSLIAGAY
SVIEAVDAKLATLAGKVGLSSDLSTKVNDAKVKSTAFLNKLKSSTAEFDKEGASDADSKKALLKDNADKTKGRDELDKLN
TSIDILMASSKKELDDSIKNLIEEPVRPDTVGN
>lcl|pl33_27849_28460_1 [CDS] (gene="vsp_1", locus_tag="BRE_5027", product="vsp gene", note="*protein_id: BRE:BRE_5027") Borrelia recurrentis A1
MVVVMVMGCNSGGVSGGEEGQAKKGDGSVIDLKVVGEKIKSAVEFVEKVKEVHTLVKSVDELAKAIGKKVGAAGLGDIAD
HNGSLIAGAYSVIEAVDAKLATLAGKVGLSSDLSTKVNDAKVKSTAFLNKLKSSTAEFDKEGASDADSKKALLKDNADKT
KGRDELDKLNTSIDILMASSKKELDDSIKNLIEEPVRPDTVGN
>lcl|pl15_12569_13282_1 [CDS] (gene="vsp", locus_tag="BDU_15013", product="vsp gene", note="*protein_id: BDU:BDU_15013") Borrelia duttonii strain Ly
MKEEGIKGIKGKEELGNIEECRMGRRVKGIVMVMVVMMGCNSGGVSGEGTGEEGKGRKGDGSVIDLKGVSKKIRDAVEFA
GSVKEVETLVKSIDALAKAIGKKIQAAGATAANANQNDSLVVGAYNIISDAKAKLEVLEAKAGKFSGIKEKVASAKSSSK
SLLDKWAESHGDLGKGGAEDSAVKKAMDKSDATGGKGKKELEDLNKEIVSLIIDVTNVVEDEIKKLTEKPVKPAFGD
>lcl|pl70_45556_46215_1 [CDS] (gene="vsp_1", locus_tag="BDU_2048", note="Probable lipoprotein (SpLip)", product="vsp gene", note="*protein_id: BDU:BDU_2048") Borrelia duttonii strain Ly
VNRMKRIVKGIMVMVVMVVMGCNSGGGIKEGEEGKAKKGDGSVIDLKVIGEKIKSVVEFVEKVKEVETLVKSVDELAKAI
GAKIKNAYELDTTNSNHNGSLIAGVFQVILTAETKLKALKQSVETDSLKAKVIVAEQSSKKFLDKLKSENIALGKEDASD
VDSKAAFLKSDAAGAKGAKELIELNTAIDELLKSVNGALEIAISELTTSSKAATLIQNK
>lcl|pl35_28035_28739_1 [CDS] (gene="vsp", locus_tag="BRE_4030", product="vsp gene", note="*protein_id: BRE:BRE_4030") Borrelia recurrentis A1
MKREVKEGEIKGKRDKKVEGKRRVVILMMVMMIVMGYNSGEGIKEGEEGKARKGDGSVIDLKVVSKKIGEAVVFVEDVKE
VYTLVKSIDELAKAIKKRIQAGGLQDDNDNLNGTLLAGAYQIMSDAESKLATLEGKAEKFVGMKDKVTSAKQKSTAFLNK
LKSENATLGVASAAVSSANAKEAIDRNNGSKTKGAQELVDLNIEIDGLLATAKSFVSDVIKELTTSAKDVVVNP
>lcl|pl42_33587_34315_1 [CDS] (gene="vsp", locus_tag="BDU_3033", product="vsp gene", note="*protein_id: BDU:BDU_3033") Borrelia duttonii strain Ly
MKIEGVEGEIKGKRGKERVKRMDKRGNRMRIKGIILMIMIVMGCNSGGVKEGAENGTGENKNGNKGIVTRKDGTVLDLVK
ISQKIKEVSDFVVGVTEVDALVKSIDNLVAALGKKISAQGTADIANKNASLVVGAYNIIASVETKLTVLEQIVGAISTDL
KAKVADAKTKSTAFLTKVKQSSADIGKDDTSAADAQKALKRDNNDKQKGADELDKLYLAIVDLVKAANNLLEATINDLVQ
TS
>gi|51038615|ref|YP_063261.1| outer surface protein C [Borrelia garinii PBi]
MKKNTLSAILMTLFLFISCNNSGGDSASTNPDESAKGPNLTVISKKITDSNAFLLAVKEVEALLSSIDELSKAIGKKIKN
DGTLDNEANRNESLIAGAYEISKLITQKLSVLNSEELKEKIKEAKDCSEKFTTKLKDSHAELGIQSVQDDNAKKAILKTH
GTKDKGAKELEELFKSLESLSKAAQAALTNSVKELTNPVVAETPKKP
>gi|111074137|ref|YP_709265.1| outer surface protein C [Borrelia afzelii PKo]
MKKNTLSAILMTLFLFISCNNSGKGGDSASTNPADESAKGPNLTEISKKITDSNAFVLAVKEVETLVLSIDELAKKAIGQ
KIDNNNGLAALNNQNGSLLAGAYAISTLITEKLSKLKNLEELKTEIAKAKKCSEEFTNKLKSGHADLGKQDATDDHAKAA
ILKTHATTDKGAKEFKDLFESVEGLLKAAQVALTNSVKELTSPVVAESPKKP
>gi|11497024|ref|NP_047005.1| outer surface protein C (ospC) [Borrelia burgdorferi B31]
MKKNTLSAILMTLFLFISCNNSGKDGNTSANSADESVKGPNLTEISKKITDSNAVLLAVKEVEALLSSIDEIAAKAIGKK
IHQNNGLDTENNHNGSLLAGAYAISTLIKQKLDGLKNEGLKEKIDAAKKCSETFTNKLKEKHTDLGKEGVTDADAKEAIL
KTNGTKTKGAEELGKLFESVEVLSKAAKEMLANSVKELTSPVVAESPKKP
FAMILY 11
>gi|11496781|ref|NP_045589.1| antigen, P35, putative [Borrelia burgdorferi B31]
MRGEKNELLSWINNFVEVNNKAIDNSFEKFKSEPSNQYNLPFKNVSWYTLRKTLADNVEESKKARGCLYAVLDYNESELK
ELGLILNSNLHSIKKIANKIMQNAGIEFQFRFEAIMRLLLDKKNNLMLLNIPDLKRIKICLENFLSLRTTFRELVKQLLN
DYNSNKESIKSENIKLGDYLNKAFSDIVLSMDKNPINLEKEIRNIIVI
>gi|117621739|ref|YP_854304.1| hypothetical protein BAPKO_3032 [Borrelia afzelii PKo]
MKKIILLINIFLFISCQADVLKKNKIIKSHNDKKQSRKEHVQGEKDRLIFLINSLVEFNNKAIDNSFEKFKSEPSNQYNL
PFKNISWSVLKKTLADDVEQSKMARRCLYAVLDYNESELQELGLILNSNVSSIKNIANKIMQNVGIEFQFRFEAIMRLLL
AKKNNLILLNIPNLKRLKTCLEDFLALRTTFRGCVKQLLNDYSSNKEFIKSENNKLGDYLNKTFSNIILSINRDPINLEQ
EIRNIIVI
>gi|11496611|ref|NP_045436.1| antigen, P35, putative [Borrelia burgdorferi B31]
MKYHIIVSIFIFLFLNACNPDSNTNQNNSKKGLLKIEKIPNKQIKNKLLDDLKNLIETANEDRKKYEKKLEEEPSNQYGI
SIFKEIYWVASYETVADNTDRSKNYRKFTYATLNPINTNKLANLSKILIQSKQKTLLFGTFCNLGRTFDTAINHLYPKKD
ALDKLEISNLEKLKNSFEKLLSMKSIVSDMLNQLLLDYQDDKDSIKTDIAKLESHLTELYKQIEKKSSQATKLKNNILSI
SNL
>gi|117621651|ref|YP_854182.1| hypothetical protein BAPKO_2504 [Borrelia afzelii PKo]
MKYNIIVSIFVFLFLNACNPDFKTNQKDMKDQSSKKELKSNKEGLKTKTTVTPNQEANPNQEKTSNKRIKNTPLDDLRNL
IETANIDRQKYVKKLEEEPSDQYGILAFKKLVWVGNLSSEKIADNSDKSKRYRKYIYATLNAIDTNKLKEFSEIIILSGQ
TQSLFSIFNEFGSAIDDVIVYLYSKKDTINKLDTLDLEKLKNSFEKLLSTKTIVSEMLNQLLLDYQNNKNLIKTNFTKLK
SYVIELYKQLVKKREESENLKNDIISIYTLKVMY
>gi|11497375|ref|NP_051469.1| antigen, P35, putative [Borrelia burgdorferi B31]
MKYYICVCVFLLLNACNSDFSTNQEDIKYPSDKEKSKSNMEASSKEEDPNKKIKNTLLNDLINLIEIANEHKEKYEKRMQ
EEPSDQYGILAFQELDLSVGKISEDTPQSKKFRKNTYSPLSAIDVNKLKDLSEIIRNSGQIQGLFNIFNRFGGIFDDSLN
HVYSKKDILGGLEILDLDKLKNSFEKLLSIKETFSKMLNQLLLDYKNDKDHIRTETNKLKSHTTALFEQLDKKEDEAYEP
KNQIFSISNL
>gi|117621814|ref|YP_854426.1| hypothetical protein BAPKO_4514 [Borrelia afzelii PKo]
MFVFLFLIACNPDFNTNQKDIKSHSSKKRLKSNKQKLKPKKEVTQNQEVTQNQEVPQNQRMKKTLLNDLKNLIETASADR
EKYVKKLEEEPANQYGILAFKELFWPTSPNEDIADNTERSKKYRKYVYCTLNAIDTNKLKELSEIILLSAQTGALFNIFK
ELGNTIDDVIVGLYSKKDALNKLEILDLENLKNSFEKLLSTKTIVSEMFSQLLLDYQNDKNLIKRDNTNLKFHVHTLLKQ
IVKKSEETEKPKSEIISICDL
>gi|11496776|ref|NP_045565.1| hypothetical protein BBI34 [Borrelia burgdorferi B31]
MKHYIIVHIFVFLFLNACYPVASNKIELKPKTETSLNQEEVPNQEANYKEEKEAKEEGINKKTENTLLNDLRNLIETAKK
DNDKYTQKLKEESSSQYGILAFKDLFWLDGTNEQLSANTERSKAYRKRAYSILNTINDASLKNFSEIVMASGQTQGIFNT
LNSLGGNFEKIVNCLYPKKDNLEKLETSVLKKLKDSLENFLEIKKIASEMMHKLLLDYQNNTNRIQTDKNELKSYADTLF
NQMTKKPEEALKLKNTICSIEDL
>gi|11496754|ref|NP_045545.1| hypothetical protein BBI14 [Borrelia burgdorferi B31]
MKNKIILCMCVFSLLNSCNFDNDAEAATKKHADKIKN
>gi|11496772|ref|NP_045560.1| hypothetical protein BBI29 [Borrelia burgdorferi B31]
MKNNIILCMCVFLLLNSCTANHEAEAKIKKHVDKTKNEYINEIKNLIATTKEIIEKRKLLQAKPVDQNPVDDTNNKKVFE
IDKRAFDFINSFLTDDEFNKFVTIFHKPTLKSPGKVLNSIAILELNIEQVINHLDSKNETLNKASSLDLEKIKNSLEQLF
SIRNFFSTIIKRVLLDHQNNENSIKPDDSKSGTYFDTIYDQFNEKNKEVRNLKKTILSLPN
>gi|117621691|ref|YP_854228.1| hypothetical protein BAPKO_2544 [Borrelia afzelii PKo]
MKNNIILCMCVFLLLNSCGADHATETAIKKHIDKTENANISETKNLIEIIKTTIDKNKLPPIEPEESQETVDSESDGEVF
TIDKRAFDFINTFLTNDELDEFTTIFHKPKLQSPGQILNSIAILELNLERIINHLSLETDALDKVKISDLKKIGNSLEQF
FSIRKIVSTEIKQILLDYRENKNSIKTDDSKLETYLSEKLNRFNEKKKENDNLKTTILSISISGIVD
>gi|11496755|ref|NP_045546.1| hypothetical protein BBI15 [Borrelia burgdorferi B31]
MEKIKNSLKQLFSIRKFFSTSIKQILLDYQKNTNSIKTEDSKLEEYLDTILNQFNEKNKEVGNLKNTILSIPIPTL
>gi|117621689|ref|YP_854226.1| hypothetical protein BAPKO_2542 [Borrelia afzelii PKo]
MKYYIIICMFIFLFLNACSLDFDTKHKDIKSPSNKKSKPSTEEGPSREELKPGTKEGLNKEIKNKLLNGLKNLIETANTH
KEKYIKRMEEEPSDQYGMPFNGLNWGPGTEDISSNTVRSINYRRYTYTLLSDIDTKELKEFANILTLATAYSIYNLFSSL
GVDLDIVTNRLYPKKDTLDKLDTSDLQKLKNSLEKILSIIKNISEMSKQLLLDYQNDTNLIKTDVNKLKSHVSALYNQFK
EKAEESDKLQKTVISLIKTL
>gi|117621707|ref|YP_854269.1| hypothetical protein BAPKO_3000 [Borrelia afzelii PKo]
MKYNIIISLFVLYFLACNPDFNTNQKDIKSHSSKKRIKHNKKEVTQNKVEDQNKVEDQNKVEDQNKVEDQNQRIKNSLLD
DLQNLIEKANEDRKKYEKKLKEESEDQYGILAFKELGWGEGQGEKIADNTERSIRYRKRTYGALNDIDTDKLKEFSKIIM
LSGQTQGLFNILNFFGTALDDMIVCLYPKKDILDKLEISDLQKLKNLLEKLLSTKADVSKMLNQLLLDYQNNENSIQKDT
NKLKSYVITLCNQTEEKQKEAENLKNEIFTIQKKL
>gi|117621572|ref|YP_853819.1| hypothetical protein BAPKO_2001 [Borrelia afzelii PKo]
MKYNIIISLFVLLFLACNPDFNTNQKDIKSHSSKKRIKHNKKEVTKNKVEDQNKVEDQNKVEDQNQRIKNSLLDDLKNLI
EKANEDRKKYEKKLKEESEDQYGILAFKELFWQDSSGESVTADTKRSKDYRKQTYATLNNININELKTFSEIVVLAKQTH
ILINIVRSFGAALDDVIVCLYPKKDILDKLEISDLQKLKNLLEKLLSTKADVSKMLNQLLLDYQNDTNSIQTDTAKLEPR
VTTFSNQMLEKQKEAENIRNEIFTIQKNL
>gi|117621717|ref|YP_854282.1| hypothetical protein BAPKO_3010 [Borrelia afzelii PKo]
MMGEEPSAQYGIPFNDFNWGPNTEKISSNTDRSIKYRRHIYTILSSIDTKEFKEFTNILKLTIILDMYNLFNDLGRSLDI
ATNYLYSKKETLDKLDTSDLEKLKNSFEKILSIIQNVSEISKQLLLDYKNDTNLIKTDINMLKSHVNTLHNQFKEQTTEV
ETLQQVILSI
>gi|117621723|ref|YP_854288.1| hypothetical protein BAPKO_3016 [Borrelia afzelii PKo]
MKYYVIIISIFVFLFLYACNPNFNTNQKDTKNLPNKKELKLSTEVSSNQEEDLNKKIKNTLLNSLKNLIELANTQKEKYI
KMMGEEPSDQYGMDFDKFSWGKNTEKVSSNTARSIKYRRHTYTILSSIDTKEFKEFANIIKLSTKDNIYNLFSGFGQALD
IVTDYLYSKKETLDKLDASDLEKLKNSFEKLLSTIKIVSEMSKQLLLDYKNDENLIKTDINMLKSHVNTLHNQFKEQTTE
VETLQQVILSI
>gi|117621666|ref|YP_854197.1| hypothetical protein BAPKO_2519 [Borrelia afzelii PKo]
MKYNIIVSLFVFLFLACNPDFNTNQKDIKYHSSKKRIKSNKKRIKSNKKGLSPKTEVNQKNQEVANQNQEVANQNQEVAN
QNQEVANQNQEVTDQNQEVTDQNQEVTDQNQEVTDQNQEVTDQNQRKKNMLLNDLRNLIEKANADKEKYEKRLKEEPTDQ
YGIGAFKRLRWHEEPRETVSDNSERSKAYRKLTYGILNDMNTSELKKFSEIIILANEVEGIFNTSSALGGNIDYVIIHLY
PKKDNLDKLEISDLENLKDLFEKLLSTKAIVSKMLKQLLLDYQDNKNSIQTDTTKLKLHVEEIIKQIEENQEEAEKLKSD
ILSIKNF
>gi|11496863|ref|NP_045627.1| hypothetical protein BBJ02 [Borrelia burgdorferi B31]
MINHLLCLKKETLDTLTVSDLKKLKNSFEKLLSIKTDISKMLEQLLLDYKDYINSTKTDIAKLESHLTELYKQIVKKSFQ
TTELKNNILSISNL
>gi|11496708|ref|NP_045522.1| antigen, P35, putative [Borrelia burgdorferi B31]
MKYNTIISIFVCLFLTACNPDFNTNKKRTLSKGIISNQDADSDKIIKNKLLDDLINLIEKANADREKYVKKMEEEPSDQY
GMLAVFGGMYWAESPRELISDTGSERSIRYRRRVYSILLNAIETNELKKFSEIRILSIKVLEIFSLFNLFGSTLDDVVVH
LYSKKDTLGKLDISNLKRLKNLFEKLLSIKTIVSKMSKRLLLDYQNNENFIKTDNAKLGSYVVALSNQIQEKYNEAERLK
SEIILIYTL
>gi|117621688|ref|YP_854224.1| hypothetical protein BAPKO_2541 [Borrelia afzelii PKo]
MKYYIITSIFIFLFLNACSLDFDTKHKDIKSPSNKELKLGIEEDLNKEIKNKLLNDLKNLIETANAHKEKYIKIMEKELS
NQYGMNFTKLGWGPGKEKVSDNTERSIKFRRHTYTLLSAIDIKELKEFADIMKLSIKKDVIYNLFSSLGVDLDIVTNRLY
PKKDTLDKLDTSDLQKLKNSLEKILSIIKNISEMSKQLLLDY
>gi|11496756|ref|NP_045547.1| hypothetical protein BBI16 [Borrelia burgdorferi B31]
MKYHIITTIFVFLFLACRPDFNIDQKDIKYPPTEKSRPKTESSKQKESKPKTEEELKKKQQEEELKKKQQEEELKKKQQE
EELKKKQQEEELKKKQQEEELKKKQQEEELKKKQQEEELKKKQQEEELKKKQQEEELKKKQQEEELKKKQQEEELKKKQQ
EEELKKKQQEEELKKKQQEEELKKKQQEEELKKKQQEEELKKKQQEEELKKKQQEEELKKKQQEEELKKKQQEEELKKKQ
QEEEKEELRKQQLKNTLSNDLKKQIESAYNFKEKYVKSMEKEPEDHYGMTSFRGLNWGPGTEDISDNTERSIRYRRHTYT
VLSPLDPHELKEFANIIQDINKLASVASIFNSFSAIGGALDIVSDHLYFKKDNLDKLDIADLEILKNSFEQILYIKGSVA
GKAKKLLLDYKNLKTDINKLKSYSNELVNGIKQQALEAENLEELIVSKYKL
>gi|11496771|ref|NP_045559.1| hypothetical protein BBI28 [Borrelia burgdorferi B31]
MKCHIIATIFVFLFLACSTDFNTDQKGIKYPPTEKSKPKTEDSKQKELKPKTEKELKKKQQLKNKLLNDLKNSIETANKH
KEKYKKRMKEEPEDQYGVQAFKGSNWGPGTEDVSANTERSIRFRRHTYTILSTLSLHELKEFSNIVTNENKLVPVVDMFN
FFSSIGTALDITTDSLYPKKTIWTNQICRI
>gi|11496770|ref|NP_045558.1| hypothetical protein BBI27 [Borrelia burgdorferi B31]
MSAKEKVASGVMQLVRDYKNLKTDINKLKSYLNDLYNESEEQATKAENLEEFIVSKYKL
>gi|11496862|ref|NP_045626.1| hypothetical protein BBJ01 [Borrelia burgdorferi B31]
MKYHIIVSIFVFLFLNACNPDSNTNQNNSKKELKTGRIPNKQIKNALLDDLKNLIETASAG
>gi|117621716|ref|YP_854281.1| hypothetical protein BAPKO_3009 [Borrelia afzelii PKo]
MKYYIIISIFIFLFLNACNPNFNTKHKEDIKSPFIRN
>gi|117621727|ref|YP_854292.1| hypothetical protein BAPKO_3020 [Borrelia afzelii PKo]
MLNSITILELNLEQIINHLSLKKDVLDKAKISDLKMIKNSLEQLFSIRKIFSKKNKTNFIRLSER
>gi|117621728|ref|YP_854293.1| hypothetical protein BAPKO_3021 [Borrelia afzelii PKo]
MYVCFLLLNSCSADHDAETAIKKHINETKNANINEIKNLIEISKIPLNKNEMPTIEPESQKTVDIQRK
FAMILY 12
>gi|117621638|ref|YP_853904.1| hypothetical protein BAPKO_2067 [Borrelia afzelii PKo]
MKKTKPDIIKLNILTIILTLIFISCDVNKIDSESKNKTNPKENTKNLLNESQNLKTSHQKSLEEKDPISKLKEIGKKLKT
QEEKDTAEIATIDTAQFDFLGSLKTQHYKDLSENEEMNIKRIIYSSLNYEIEKIKTLKEIIEKLKENSEHQKILERFLYS
ISLIIQSQLNAGLEKIKNKLNTLTQKNYKAILMEIEYSLKLKENFGKALNKTVEEYNQDLANIKTNKEALVKHMDENYTN
LNSFKPTN
>gi|51038692|ref|YP_063337.1| hypothetical protein BGA68 [Borrelia garinii PBi]
MKKNKPDIIKLNILTIILTLIYISCAADKTNPKKSTKNLEDPDSLNKKNQETKVSKLEEIGKKLEAQEKKDNAEITTIDT
TVPDFLGSLKTQSYQNLSKNEEMNIKRIIYSSLNYEIEKIKTLKEIIDKLKETSEHQKILERFLYSISLMIQFQLNKSLK
EIKKKANTLSEENYNALLMDLESNLKLKENFKKALNKTIDAYNQDLENIKSNKEQLAKHMDENYKNLHSFKTVYY
>gi|117621636|ref|YP_853902.1| hypothetical protein BAPKO_2065 [Borrelia afzelii PKo]
MTKTKSDIIKLNIITTILALICISCAPINKIDPKPKKHTNAKEKTQNLFQESKDLAPLNQESKDLAPLNQESKDLETILL
ELEAIGKKLEAQKKQEDEGIAKITAEQSDFLDTFKIGPLELVVKENQIEMKRIIYSSLNYETKKIKTLEEILEKLKKKST
NNQILGRFIHHISWSIQFRLNQHLKVIKDELLTLSQKEAEELLINVKSDLILKQRFKKTLNETIAAYNKNSESIKTNEDK
LAAHMNENYEEFTSLKPI
>gi|51038690|ref|YP_063335.1| hypothetical protein BGA66 [Borrelia garinii PBi]
MKKTKLNIIKLNILTTTLTLICISCAVNKIDPEPKSKTNKKENTKEFKNKSQNPDPLKTKNIEDIISKLKAIGKDLEAQQ
KQEKIEIDKIAAAQLDFLDTFKVGPRDLIVEENQMKMKRIIYSSLNYETEKIKILQGILEKLKQNPKAHNILGSFLYHIS
WGIQFNIEECLKGIRKAITDELHTLGQEKAERLLMQIESSLKLKQRFAKTLKETIEDYNKNLENIQTDAEKLVNHMNENY
KEHDSLKPIY
>gi|117621791|ref|YP_854382.1| hypothetical protein BAPKO_3547 [Borrelia afzelii PKo]
MENSKLNIIRLNVITAILTSICISCAPFGSVNPNKLKNPTTSKIPKKVKRSNNSRNLKNLKSHTNSANSSENNKNFENES
QDSKSSNQNSQEETTISKLENIGKGIEAQKKEENAQIAKFDGVQYDFLETFKLQRGDYFMFHAKMKLKRIIYSSLNYDTK
KILALKEILEKLDTTDKNRRIAGKFLETSRNIQLELEDTHLKKIQDALRRAPSKKEAETLLQDVKRDLKIKQNFAKSLNA
TIDAYNKDVGGIRTNDEALVKHIKDKYSHPLYLLNQAD
>gi|11496762|ref|NP_045570.1| hypothetical protein BBI39 [Borrelia burgdorferi B31]
MKNFKLNIIKLNVITAILTSICISCAPFGNVNPNEPKNPTTSKSLKKTKRSNNSRNLKNTSNHTNSENLTGNSTKNPSEN
NQNLENESQNSKSSNQNSQEETTISKLKNIGKDLEAQKKKEDTGITKMSKIDNAKYDFLETFKLKQDDVFMFHAKMKLKR
IIYPSLNYDTKKILVLKEILEKLDTEDNNRRIAGQFLETSRDIQLHLEDTYLKKIQDTLQTLSEKEAEKLLQGVKLDLKK
KQNFAKSLNATIDAYNKNVDNIKIDNKALAKHIKDKYSHPLYLLNQAD
>gi|11496839|ref|NP_045665.1| antigen, P35, putative [Borrelia burgdorferi B31]
MKNLKLNIIKLNVITAILTSICISCAPFGNVNPNEPKNPTTSKSLKKTKRSNNSRNLKNTSNHTNSENLTGNSTKNPSEN
NQNLENESQNSKSSNQNSQEETTISKLKNIGKDLEAQKKKEDTGITKMSKIDNAKYDFLETFKLKQDDVFMFXAKMKLKR
IIYPSLNYDTKKILVLKEILEKLDTEDNNRRIAGQFLETSRDIQLHLEDTYLKKIQDTLQTLSEKEAEKLLQGVKLDLKK
KQNFAKSLNATIDAYNKNVDNIKIDNKALAKHIKDKYSHPLYLLNQAD
>gi|11496761|ref|NP_045569.1| hypothetical protein BBI38 [Borrelia burgdorferi B31]
MKNFKLNTIKLNVITAILTLICISCAPFGNVNPNKLKNPITSKNLKKPKRSNHSRNLKKTNSHTNSENSAENNQNLENES
QNSKSSNQNPQEETAISKLEKIGKDLEAQKKEKDTQIEKISSDAQYDFLENFKLHNYDYFMHNTKMTLKKIIYSSLNYEK
EKILTLKEILEKLDTEDNNRRIAGQFLETSRDIQLQQEDLILKKIQDTLQTLSKEKAEELLQHAERDLKIKQNFVKALNA
TIEAYNKNSDNIKIDNKALANHMEKKYSHPLYLLDQAD
>gi|11496748|ref|NP_045567.1| antigen, P35, putative [Borrelia burgdorferi B31]
MKNFKLNTIKLNVITAILTLICISCAPFGNVNPNKLKNPITSKNLKKTKRSNHSRNLKKTNSHTNSENSAENNQNLENES
QNSKSSNQNPQEETAISKLEKIGKDLEAQKKEKDTQIEKISSDAQYDFLENFKLHNYDYFMHNTKMTLKKIIYSSLNYEK
EKILTLKEILEKLDTEDNNRRIAGQFLETSRDIQLQQEDLILKKIQDTLQTLSKEKAEELLQHAERDLKIKQNFVKALNA
TIEAYNKNSDNIKTDVEALANHMEKKYSHPLYLLDQAD
>gi|117621639|ref|YP_853905.1| hypothetical protein BAPKO_2068 [Borrelia afzelii PKo]
MTKTNLNTINLNIVTIMLALICISCTLVNNIAPESNRHTNSKENNQNLFQESQKTKASKLEIIGKNLEDQNKQEYMGIAK
IDTAHFDFLGTFKADHYDQLSKYEEIEIKRILYSSLNYEKQKIETLKEILEKLNANPKHKQTAKHFIYQISPAIQYKLNI
DLSLILEAIKDKLHTLNPKKAEELLMQVESDLKLKQRFAETLNATLEAYNQNSQNIQYNDEELAKHMDENYKDLDSFNPI
N
>gi|51038691|ref|YP_063336.1| hypothetical protein BGA67 [Borrelia garinii PBi]
MKKTKLNIIKLNILTTTLTLICISCAVNKIDPEPKSKTNKKENIKNFVNKFQDLEPSKKQNKDLEPLREKYPEATASKLE
TTLKILEAQKEKENIEIAKIDNTQIDFLKTFKTDPHDSLPEDEKMQMKKIIYSSLNYETEKIKILQEILEKLDKNLQHKK
IAKNFIYDIPIIIQSRLDIISKVIKNPIKDELQILNQKEIEELLMRIESELKIKENFKKALNKTIDAYNQDSENIKTSAE
QLEKHINENYKEFNSLKPIY
>gi|11496953|ref|NP_045741.1| hypothetical protein BBA68 [Borrelia burgdorferi B31]
MKKAKLNIIKINIIAMILTLICTSCAPFSKIDPKANANTKPKKITNPGENTQNFEDKSGDLSTSDEKIMETIASELKAIG
KELEDQKKEENIQIAKIAKEKFDFLSTFKVGPYDLIDEDIQMKIKRTLYSSLDYKKENIEKLKEILEILKKNSEHYNIIG
RLIYHISWGIQFQIEQNLELIQNGVENLSQEESKSLLMQIKSNLEIKQRLKKTLNETLKVYNQNTQDNEKILAEHFNKYY
KDFDTLKPAFY
>gi|117621637|ref|YP_853903.1| hypothetical protein BAPKO_2066 [Borrelia afzelii PKo]
MTKTKLNIIKLNIITAILTLIYISCTVNKIDLKPKSKTNPKEKTQNLFQESKDLAPSNQEPKDLKPLNQEPQTLKPLKKE
SLETIISKLKEIAKKLETQKEQEDQEIAKIATEKFDFLNTFTIGPYDIVEERAQTQIKRIIYSSLNYEKEKIKTLEEILE
KLKKNRQNQIIATRFIHHTSWGIQSNLENDLKSIKKATEDNIHTLSKEAAKKILIEVESNLELKQGFAKKINETLKAYNQ
DSQNIKTNDEELAKNIDENYKNSDSLKPIN
>gi|11496954|ref|NP_045742.1| hypothetical protein BBA69 [Borrelia burgdorferi B31]
MKKAKLNIIKINIITMILTLICISCAPFNKINPKANENTKLKKNTRLKKPANPGENIQNFKDKSGDLGASDEKFMGTTAS
ELKAIGKELEDRKNQYDIQIAKITNEESNLLDTYIRAYELANENEKMLLKRFLLSSLDYKKENIETLKEILEKLINNYEN
DPKIAANFLYRIALDIQLKLEKHLKSINEKLDTLSKENSKEDLEALLEQVKSALQLQEKFKKTLNKTLEDYRKNTNNIQE
NKVLAEHFNKYYKDSDSLQSAFY
>gi|117621640|ref|YP_853906.1| hypothetical protein BAPKO_2069 [Borrelia afzelii PKo]
MTKTKLNIIKVNIVVIILTLICISCAVDKIDLEQKNQNFENADPLNKKNQNFENADPLNKKNQKTKASKLETAAKNLENQ
NKQEYIKINEIDAQGINFLATFKADEKDNLSQYEEMQIKRTIYSSLNYEKQKINTLKEILETLYNKLQHRYTSKEFIYQI
VASIQYDIDRVLCLIKEAIIKDNLHTQNQKESELLMNLDSSLKTRQNFAKKLNETIDDYNKDSKNIQTNVDALATYMKEN
YKTLDSFKPIN
>gi|51038695|ref|YP_063340.1| hypothetical protein BGA71 [Borrelia garinii PBi]
MTKTKLNIIKVNIVVIILTLICISCAVDKIDLEQKNQNFENADPLNKKNQNFENADPLNKKNQKTKASKLETAAKNLENQ
NKQEYIKINEIDAQGINFLATFKADEKDNLSQYEEMQIKRTIYSSLNYEKQKINTLKEILETLYNKLQHRYTSKEFIYQI
VASIQYDIDRVLCLIKEAIIKDNLHTQNQKESELLMNLDSSLKTRQNFAKKLNETIDDYNKDSKNIQTNVDALATYMKEN
YKTLDSFKPIN
>gi|117621641|ref|YP_853907.1| hypothetical protein BAPKO_2070 [Borrelia afzelii PKo]
MCISCSLVDQIDTKLKSLTNPKENNQNCLNQSHNLKPSNQKSLEKEDIISKLKAISKKLKAQEKKDNIEIAKIAAAKLDF
LDTFKASPYGTLYKDEKIVIKKIIYSSLNYNTQKINTLKEILEKLYQYIDHERVPPLLIYFLHGTAFFIQKELEGCLELI
QNGLHNLKQNEFELLHGALEKSLTLKQEFAKKLNETIEAYNQNLYNIKTDMKQLTWQIYEVCKELGTFKPID
>gi|51038696|ref|YP_063341.1| hypothetical protein BGA72 [Borrelia garinii PBi]
MIKENILTKIKSNIIKFNITTILSLMCISCSLVDQIDTKLKSLTNPKENNQNCLNQSHNLKPSNQKSLEKEDIISKLKAI
SKKLKAQEKKDNIEIAKIAAAKLDFLDTFKASPYGTLYKDEKIVIKKIIYSSLNYNTQKINTLKEILEKLYQYIDHERVP
PLLIYFLHGTAFFIQKELEGCLELIQNGLHNLKQNEFELLHGALEKSLTLKQEFAKKLNETIEAYNQNLYNIKTDMKQLT
WQIYEVCKELGTFKPID
>gi|11496955|ref|NP_045743.1| hypothetical protein BBA70 [Borrelia burgdorferi B31]
MAPEVNSYTNTKEDTENLKNASGDINSLSQKSLKEVTIAKLKEFGNKLTAQKNEETTKIEKITAEKESDLLETLDSKIQP
VYFTKPETTEETKNNVKMQIKRIIYSSLDYDKGEIKKLKEIIEKVKGKDGGEYMIIDLLYGKALDIQTQIDKHLESTKED
NLNTLSEENLKELLIHVEFDLILKEKFKKALKKTVGEVPQEIQKIEKETNIK
>gi|11496618|ref|NP_045411.1| hypothetical protein BBE04 [Borrelia burgdorferi B31]
MKNPKSNKSKLNIITAILASIYISCAPIGKVNTKPNSDTNPENNQN
>gi|51038693|ref|YP_063338.1| hypothetical protein BGA69 [Borrelia garinii PBi]
MALYLINDNLHTQNQKESELLMNLESNLKIKQNFAKKLNETIDAYNKNPPPSIKTYVYELAAYGEKL
>gi|11496957|ref|NP_045745.1| hypothetical protein BBA72 [Borrelia burgdorferi B31]
MHKESVLTKNKLNIIATILTLIGTSCAVNPIGPKVKSRTDIKESNQKSGNPESLNQKYQEETKVSKLEAPTKKLKDQKNE
>gi|51038694|ref|YP_063339.1| hypothetical protein BGA70 [Borrelia garinii PBi]
MPKTKLNIIKLNIITTVLTLICISCTLVNKIGIKLKSKTNTKENNQNFENKSQDPESLKKKNQKTKASKLETTDKNPENQ
EYIKIAETDAKGIDFLATFKADVYDELSRYEEMQIKRIIYSS
>gi|11496956|ref|NP_045744.1| hypothetical protein BBA71 [Borrelia burgdorferi B31]
MNKLKEILETLKGSPDYENIIIGLLYHKALGIQEQLDSHLELIQKKEELNDLLIHAEFDLMLKEKFKETLEKTVKEVYPE
IQKIKEEYSVKKITEGLDTEILEKNEDAYKKYYIAYYINENYQIFDYSTYSVEFKQN
FAMILY 13
>lcl|pl124_5146_6114_1 [CDS] (locus_tag="BRE_1006", note="Possible lipoprotein (SpLip)", product="hypothetical protein", note="*protein_id: BRE:BRE_1006") Borrelia recurrentis A1
MQRIYMLAFLFALLILCCKQGGGKIDNTGSKRDVSKDRSVRTINSDRIGKTDDSLVGSTLDNQGGGATLGKDLPGGGVQD
NVVDQGIVVVGDKGDGQDKKRKTLEEESYDAFKTSFDRVKALYYYRPEGFNDYMLSDIESEFNFEYSLPFKNNVYAILKG
DIKTLHNLQKIVVNSHPEKVLEEYLSKNESHALISKLKDISDHIIHKLINGHWGDFSNYNLSKLAISKDIAGFNFLKNGL
DEFCAKWGEMTKLVQDVINDMAKSKDKNDILQRVGTITSLIPLNSNQQCNTRICAVKNDLNVLRVKLGRKVEQLIREIYL
WL
>lcl|pl165_43620_44588_1 [CDS] (locus_tag="BDU_1037", note="Amidation motif (Product) Possible lipoprotein (SpLip)", product="hypothetical protein", note="*protein_id: BDU:BDU_1037") Borrelia duttonii strain Ly
MQRIYMLAFVFALLILCCKQGGGKIDNTGSKRDVSKDRSVRTINSDRIGKTDDSLVGSTLDNQGGGATLGKDLPGGGVQD
NVVDQGIVVVGDKGDGQDKKSKTLEEESYDAFKTSFDRVKALYYYRPEGFNDYMLSDIESEFNFEYSLPFKNNVYAILKG
DIKTLHNLQKIVVNSHPEKVLEEYLSKNESHALISKLKDISDHIIHKLINGHWGDFSNYNLSKLAISKDIAGFNFLKNGL
DEFCAKWGEMTKLVQDVINDMAKSKDKNDILQILGTITSLIPLNSNQQCNTRICAVKNDLNVLRVKLGRKVEQLIREIYL
WL
>lcl|pl165_56554_57498_1 [CDS] (locus_tag="BDU_1048", product="hypothetical protein", note="*protein_id: BDU:BDU_1048") Borrelia duttonii strain Ly
MQRIYILVFLFGMLMLCCKQWRNDRHNIKGTEETKNKLGSVSNFPFSPVVSDIGTEKTDGLKPTGVKDFQGNGEDGHVED
EETETFDSLRTKAYIALRTNLSKLVDLYHYRPSEFSDFLFENIKTKFGVDEKQDFRDSVYAMVKGDVAVLKNLEKIVMHS
FGKNEVVSQDYLFESNAYFLLFHFSKMANYLLGIVMHKNGYILNDDNLLKLQDSKDIEGLNELASILEHICLKWENMVSL
VKGIINDASRFTTKDEIMERLKPITDLEVIKYNQNCDCNLPDDDMHICKLKNNLRVLCRQLKEKMNKLIRYKDY
>lcl|pl165_54050_54823_1 [CDS] (locus_tag="BDU_1046", note="Probable lipoprotein (SpLip)", product="putative lipoprotein", note="*protein_id: BDU:BDU_1046") Borrelia duttonii strain Ly
MKRIFMVVFASSILLLSCKEKEDNVINDQAGDYMDMKSLTSEQQQIYSALIASFNDLKALYDYKPEGFNVSLFDDIKNKF
GNTYYENFKETIYAAFKGDVATIDNLKKIVADSIETKDEYMSALNGRPLLYRLNELGNILFLFLNNDSVFGNDGLIKIRD
RQDIALFNEVKYMLDDMRVKWDELVSLLQNTINNVSVFASKYIETRNVADKEAMIAQLEPIVELKSLDANQSCKGVICKL
KNEFMDLYSQIKEKSVE
>lcl|pl124_14225_14998_1 [CDS] (locus_tag="BRE_1014", note="Probable lipoprotein (SpLip)", product="putative lipoprotein", note="*protein_id: BRE:BRE_1014") Borrelia recurrentis A1
MKRIFMVVFASSILLLSCKEKEDNVINDQAGDYMDMKSLTSEQQQIYSALIASFNDLKALYDYKPEGFNISLFDDIKNKF
GNTYYENFKETIYAAFKGDVATIDNLKKIVADSIETKDEYMSALNGRPLLYRLNELGNILFLFLNNDSVFGNDGLIKIRD
RQDIALFNEVKYMLDDMGVKWDELVSLLQNTINNVSVFASKYIETRNVADKEAMIAQLEPIVELKSLDANQSCKGVICKL
KNEFMDLYSQIKEKSVE
>lcl|pl165_48956_49885_1 [CDS] (locus_tag="BDU_1041", note="RGD motif (Prosite) Probable lipoprotein (SpLip)", product="hypothetical protein", note="*protein_id: BDU:BDU_1041") Borrelia duttonii strain Ly
LKLHYILLCRLNHKRRILMQRMRVIILLFSVCVLSCGQDRVITPDKYGMRKIRSFPTITPDVKVKSGNSGLTSDAQVEVI
ERFNNRTKRVPKTPKKAYAKFKRSYDKLKRFYNRRPKNFNVSLFDSIRKKFGVDEKQGFKDSVYESLNGDIISLNNLEKI
LMLTKGSGDAYSVELNSRPLLIKLCGIVGSSIFAIMNETGAILSKDNLALMQDSQDVDGINNLGNKMDDIREKWREMVKL
LQNIINNAARFATQEDVIQNLQPIIDLDTLRGDQESTSQLCSLKNELLDLCYQIEEQVRKLRLGLVKSN
>lcl|pl124_9128_10057_1 [CDS] (locus_tag="BRE_1009", note="RGD motif (Prosite)", product="hypothetical protein", note="*protein_id: BRE:BRE_1009") Borrelia recurrentis A1
LKLHYILLCRLNHKRRILMQRMRVIILLFSVCVLSCGQDRVITPDKYGMRKIRSFPTITPDVKVKSGNSGLTSDAQVEVI
ERFNNRTKRVPKTPKKAYAKFKRSYDKLKRFYNRRPKNFNVSLFDSIRKKFGVDEKQGFKDSVYESLNGDIISLNNLEKI
LMLTKGSGDAYSVELNSRPLLIKLCGIVGSSIFSIMNETGAILSKDHLALMQDSQDVDGINNLGNKMDDIREKWREMVKL
LQNIINNAARFATQEDVIQNLQPIIDLDTLRGDQKSTSQLCSLKNELLDLCYQIEEQVRKLRLGLVKSN
>lcl|pl165_60527_61327_1 [CDS] (locus_tag="BDU_1051", note="Possible lipoprotein (SpLip)", product="hypothetical protein", note="*protein_id: BDU:BDU_1051") Borrelia duttonii strain Ly
MFKVYFLIFILNILLLCCKQVSNDLINTSTPLAIKTNSINKRNLNKNKLQTSKLTKETEYTTLIKSLNKFKALYNCMPTK
FHDPLFFDINKKFNVTYNNRDHKNPIYSLVKGDTNTLHNLKKIIIKFNTPAEYDTSMIGDKLIDRLSLLAFNIIFNTIDI
NNGVFKNTNMLKLQYSKDEKGLKELAVMLDDVCVKWDMFVEQVKNIINEASNLNIKSNVIHKLIQFYDLDLNNPNQQCKY
DDKLCNLKNEFLNSYLKTTNKIKSLI
>lcl|pl124_20683_21483_1 [CDS] (locus_tag="BRE_1019", product="hypothetical protein", note="*protein_id: BRE:BRE_1019") Borrelia recurrentis A1
MFKVYFLIFILNILLLCCKQVSNDLINTSTPLAIKTNSINKRNLNKNKLQTSKLTKETEYTTLIKSLNKFKALYNCMPTK
FHDPLFFDINKKFNVTYNNRDHKNPIYSLVKGDTNTLHNLKKIIIKFNTPAEYYTSMIGDKLIDRLSLLAFNIIFNTIDI
NNGVFKNTNMLKLQYSKDEKDLKELAVMLDNVCVKWDMFVEQVKNIINEASNLNIKSNVIHKLIQFYDLDLNNPNQQCKY
DDKLCNLKNEFLNSYLKTTNKIKSLI
>lcl|pl165_61609_62481_1 [CDS] (locus_tag="BDU_1052", product="hypothetical protein", note="*protein_id: BDU:BDU_1052") Borrelia duttonii strain Ly
MKLIYKIIFILSAFLIYCCSQNTKNPTDDTRANAPFNQLSSSPEEEEEEEEILTDTPRKVKTPKEVAYDALTASFNALET
LYHHKDEGFDISSLFEEINKKFNKDSHRLHIQDVQDKVTYSISGNINCLENLKKIVLHSSITNKDEYMKEQNAKPLIYKL
SDIAKHSINIILKDDNKFGKGKLEQLQQSQNIQGINTLKDMLDDMHSQWQEIVKSTQDIIEKAAQHDSKDNIIEELKPIL
TLETLKDDQVYSAQENGDPKLCKLKNHFKTLCSKVIDQVQELLNEINPAP
>lcl|pl165_47580_48617_1 [CDS] (locus_tag="BDU_1040", note="Possible lipoprotein (SpLip)", product="hypothetical protein", note="*protein_id: BDU:BDU_1040") Borrelia duttonii strain Ly
MHQIYRIIFVFSVFILCCRQDRGDISNGQLMNRDRKIYGSMPATVLNNTHLEETKTSGTGDLRHNKLGVDLSINIKPVGD
LSASRRTENGEDANTLTPPPNVLSNGLPDMPSNGEKTPDVVDEEKGSDHTEQKQRTFEKSYDALMTSIDNLKTLYYYRSD
KFSEYTLDKIMSDVKLHYSRTSNNNVYAVLKGDMHILSRLEIIMRYSVGSWSSEYNYPHYFFRILNNLGGLIFKIIDEKG
EIFSDENLSKLKNSQDFGCIDVMTDTLSVVHKKWSELVKIVQDRIVEASNLDSVFFIVEHLSLIVDVYDTPKNFEEVKIR
ILKDELTNLRSSLRDKVYELTRRQH
>lcl|pl124_7750_8787_1 [CDS] (locus_tag="BRE_1008", note="RGD motif (Prosite) Possible lipoprotein (SpLip)", product="hypothetical protein", note="*protein_id: BRE:BRE_1008") Borrelia recurrentis A1
MHQMYRVIFVFSVFILCCRQDRGDISNGQLMNRDRKIYGSMPATVLNNTHLEETKTSGTGDLRHNKLGVDLSINIKPVGD
LSASRRTENAEDANTLTPPPNVLSNGLPDMPSNREKTPDVVDEEKGSDYTEQKQRTFEKSYDALMTSIDNLKTLYYYRSD
KFSEYTLDKIMSDVKLHYSRTSNNNVYAVLKGDMHILSRLEIIMRYSVGSWSSEYNYPHYFFRILNNLGGLIFKIIDEKG
EIFSDENLSKLKNSQDFGCIDVMTDTLSVVHKKWSELVKIVQDRIVEASNLDSVFFIVEYLSLIVDVYDTPKNFEEVKIR
ILKDELTNLRSSLRDKVYELTRRQH
>lcl|pl165_50025_50933_1 [CDS] (locus_tag="BDU_1042", product="hypothetical protein", note="*protein_id: BDU:BDU_1042") Borrelia duttonii strain Ly
LMQQICVVIFSFVLVLSCRQGSSENVSSSIVRKSKIKPNQVVTGVAEYKENGFDVGKVLFIEDNVDRKKILLTPDQAYEA
LVVNLEKLKALYKKPKGFYVSFFDDFEEAFGVEEMQALKDSLYAVLNWDVNIINKLKKIVLFSVENKSDYLYEKNAEPLI
DTLRKIFWRTIYAVIVKYNGSEIFSVANLAKIKSIGNVENLNEISVMLSDMYNKFNDIMKLIEYVINDVAKLNAKNLIIK
GLGPIINLDCIYEQKCVTGGADVLGIGFKMCKLKNDLINLRTRITEKVFKIIYPEKETTSEF
>lcl|pl124_6357_7409_1 [CDS] (locus_tag="BRE_1007", product="hypothetical protein", note="*protein_id: BRE:BRE_1007") Borrelia recurrentis A1
MQRVYRLIFLLSILIFSVLILCCKHWGDETHGTNHVLHSSLVRARPESISSSTVKNVQSKFAVDDFENKKLNLDLEVGLT
PSGHFVINQVRTTDSNKPNLKTNVVDSLGSDVLDKDVENPSQDKEVNKEEELVQVEEETEILKKNYAMLQAKIEELKTLY
YSRPRMFDENILNNIERKLDASYSELYKNNIYAVIKGDMEILSKLDLMLIYLFLVWDGSYTYFRDLLNVLQHISMSLIFR
IINENGSIFDKSNLVALQSSKDVLGLKELVSNLDSICLKWNRLVGLIKDQIVQASIFYHKDELIKHLSPIINLFVRSDNY
KNDPIRLLKDEILDLIKQVETQVYKLKAEE
>lcl|pl165_58098_58925_1 [CDS] (locus_tag="BDU_1049", product="hypothetical protein", note="*protein_id: BDU:BDU_1049") Borrelia duttonii strain Ly
LMRLIYKTILILSTFFICCCKQDKGEQNASTIKTDSNKSRHTDAWKEKMKLKKAKQIPKTPEEAYDALIENYNELQVLLN
TPKEFNSSFITEIGNFFGVDYELFVKNNFYPSVGFDITTINNLKKMITTFNPTKKPDIPGLDVASIHQLSLFTKELIRPI
DNAFKENNQINILKNSNDVKALNELINMLDNLYEKWDTIVSLIQTTINEAAKLNKKDDVTKKFKLLNDLHLGNFNQICNE
NGVNNEVCELKNEMGKLSKNIKNKIESLIESLVDN
>lcl|pl165_46190_47242_1 [CDS] (locus_tag="BDU_1039", product="hypothetical protein", note="*protein_id: BDU:BDU_1039") Borrelia duttonii strain Ly
MQRVYRLIFLLSVLIFSVLILCCKHWGDETHGTNHVLHSSLVRARPESISSSTVKNVQSKFAVDDFENKKLNLDLEVGLT
PSGHFVINQVRTTDSDKPNLKTNVVDSLGSDVLDKDVENPSQDKEVNKEEELVQVEEETEILKKNYAMLQAKIEELKGLY
YSRPRMFDENILNNIERKLDASYSELYKNNIYAVIQGDMEILSKLDLMLIYLFLVWDGSYTYFRDLLNVLQHLSMSLIFR
IINENGSIFDKSNLVALQSSKDVLGLKELVSNLDSICLKWNRLVGLIKDQIVQASIFYHKDELIKHLSPIVNLFVRSDNY
KNDPIRLIKDEILDLIEQVETQVYKLKAEE
>lcl|pl124_18280_19107_1 [CDS] (locus_tag="BRE_1017", product="hypothetical protein", note="*protein_id: BRE:BRE_1017") Borrelia recurrentis A1
LMRLIYKTILILSTFFICCCKQDKGEQNASTIKTDSNKSRHTDAWKEKMKLKKAKQIPKTPEEAYDALIENYNELQVLLN
TPKEFNSSFITEIGNFFGVDYELFVKNNFYPSVGFDITTINNLKKMITTFNPTKKPDIPGLDVASIHQLSLFTKELIRPI
DNAFKENNQINILKNSNDVKTLNELINMLDNLYEKWDTIVSLIQTTINEAAKLNKKDDVTKKFKLLNDLHLGNFNQICNE
NGVNNEVCELKNEMGKLSKNIKNKIESLIESLVDN
>lcl|pl124_19547_20353_1 [CDS] (locus_tag="BRE_1018", product="hypothetical protein", note="*protein_id: BRE:BRE_1018") Borrelia recurrentis A1
MKIIYKTIFVLSTFFICCCKQDKGEKPKIQDETKNFASGHTATNEETESFEETDNIPNKSHKQLLEKYNKIQALFKKPEG
FQSSCIEEIEGFFNTDYKHSVNDNLYYTLNFDTTTIDNLKKIITTFGSKNDYPNPAIGESLVRNLSYLIINIMRKIDNSF
NRDNRMNKLKNTKNLESLNEIAKMLDDAYIKWNMFVSLIQKTINNAASLTNKQDVIHIFKMLNELKSYKTETCSTNNAEI
CKLKNKLIVLSTNIENKITELITEKVQH
>lcl|pl124_22854_23594_1 [CDS] (locus_tag="BRE_1021", note="Probable lipoprotein (SpLip)", product="putative lipoprotein", note="*protein_id: BRE:BRE_1021") Borrelia recurrentis A1
MNVIYKIIFILGVLFVCSCKQDGEQDISGDFTEAYIVLLNSYNRFKSLINGPKGFSNSFFDDIKRLFNAYVEEYAQNDFY
ASLGFDAVAIDNLKRIITTFNLNRYYYNTEVGNSFVHRLRQFSLKLIVPINNLLQKNDNIGVLKDSNNMEGLKELALMLD
DVCVKWGMFVGQVKNAINEASNLTVKNAVINKLEILDNLEIENPNQQCVDVQGINNKLCDLKHELLQLFISIKDKVLELV
KNVGKE
>lcl|pl165_62698_63471_1 [CDS] (locus_tag="BDU_1053", note="Probable lipoprotein (SpLip)", product="putative lipoprotein", note="*protein_id: BDU:BDU_1053") Borrelia duttonii strain Ly
MNVIYKIIFILGVLFVCSCKQDGEQSTEVVKQDGEQDISGDFTEAYIVLLNSYNRFKSLINGPKGFSNSFFDDMKRLFNA
YVEEYAQNDFYASLGFDAVAIDNLKRIITTFNLNRYYYNTEVGNSFVHRLRQFSLKLIVPINNLLQKNDNIGVLKDSNNM
EGLKELALMLDDVCVKWGMFVGQVKNAINEASNLTVKNAVINKLEILNNLEIENPNQICVDVQGIKNELCDLKHELLQLF
ISIKDKVLELVKDVGKE
>lcl|pl11_5012_5830_1 [CDS] (locus_tag="BDU_16003", note="Probable lipoprotein (SpLip)", product="unknown", note="*protein_id: BDU:BDU_16003") Borrelia duttonii strain Ly
LISKMFKVIFAFNLLILSLMLSCKERQDNQNEITNEQIDESEFSEGFKTPEEAYLELQTSLNKLKEFYYYRSEKFDKAQF
TSLFRQILIEQNCQPQYCDITNFENKVYISFRFDIKIMKQLKLIFEKLLLIPAEQGETHYVEGTLKSLKIFANIIHGVID
ENGKILSNDNLVSIKNSNDIGGIVSIKNYIDDMYLEMDKFLKLFENMITELIKLDTIEDIRKKMNPLYMLAHGLAHTKAD
NTNPFFVIFSDITNLSNKIEDRIVDLILFMDN
FAMILY 14
>lcl|pl53_12372_12911_1 [CDS] (locus_tag="BRE_2015", product="family 115-like protein", note="*protein_id: BRE:BRE_2015") Borrelia recurrentis A1
MNKVKRAYEDYAMYFEEGRLNDAEIAKELCVTRANVSKMRQKWESSKDNPTEFYSDNKVTICKTTLNSILDRVLETNAKA
RELKSKFSITKSQLGLKFMKAFNNYLELELEDCIEEINLLEREIKMIQNKGNSRELQDKKIKLKDLKREKEDKTMKLCYE
TMKKLKIADLDESRFKFGG
>lcl|pl41_12113_12664_1 [CDS] (locus_tag="BDU_4010", product="family 115-like protein", note="*protein_id: BDU:BDU_4010") Borrelia duttonii strain Ly
MNRDMNKVKRAYEDYAMYFEEGRLNNAEIANELCVTRANVSKMRQKWESSKDNPTEFYSDNKVTICKTTLNSILDRVLET
NAKARELKSKFSITKSQLGLKFMKVFNNYLELELEDCIEEINLLEREIKMIQNKGNSRELQDKKIKLKDLKREKEDKTMK
LCYETMKKLKIPDLDESRFKFGG
>lcl|pl27_4468_5007_1 [CDS] (locus_tag="BDU_11006", product="family 115-like protein", note="*protein_id: BDU:BDU_11006") Borrelia duttonii strain Ly
MNKVKRAYEDYAMYFEEDRLSDAEIAKELCVSRANVCKMRQKWEISQDNPKEFSSDNKITICKTTLDSVLGRVLENNAKA
RELKSQFSITKSQLGLKFMKAFNNFLELELEDCIEEINLLEREIKMIKNKGNSRELQDKKIKLKDLKREKEDKTMKLCYE
TMKKFKIADLDEGRFRFGG
>lcl|pl28_9774_10313_1 [CDS] (locus_tag="BDU_10012", product="family 115-like protein", note="*protein_id: BDU:BDU_10012") Borrelia duttonii strain Ly
MNKVKRAYEDYAMYFNEDRLSDAEIAKELCVSRANVCKMRQKWEISQDNPKEFSSDNKITICKTTLDSVLGRVLENNAKA
RELKSQFSITKSQLGLKFMKAFNNFLELELEDCIEEIDLLEREIKMIKNKGNSRELQDKKIKLKDLKREKENKTMKLCYE
TMKKLKIADLDEGRFRFGG
>lcl|pl26_8116_8655_1 [CDS] (locus_tag="BDU_12010", product="family 115-like protein", note="*protein_id: BDU:BDU_12010") Borrelia duttonii strain Ly
MNKVKRAYEDYAMYFNEDRLSDAEIAKELCVSRANVCKMRQKWEISQDNPKEFDSDNKITICKTTLDSVLGRVLENNAKA
RELKSQFSITKSQLGLKFMKAFDNYLELELEDCIEEINLLEREIKMIKNKGNSRELQDKKIKLKDLKRQKEDKTMKLCYE
TMKKLKIADLDEGRFRFGG
>lcl|pl41_29075_29614_1 [CDS] (locus_tag="BDU_4029", product="family 115-like protein", note="*protein_id: BDU:BDU_4029") Borrelia duttonii strain Ly
MNKVKKSFDDYIVYFNGGKLSDAQISKEMGVNRANVCKMRRRWESRESNNLEEHPKVTISEETLNNVLICASEHNAQSGS
IRSQLHMSRNRLGLEFIASFNSYLDLEFKSYNNEIKVLESKIERLKGGINNEDDQDLNNKLCELDEVKRAKELKKMELYY
QAMLKLKATDFESQVKFKI
>lcl|pl31_26269_26808_1 [CDS] (locus_tag="BDU_9030", product="family 115-like protein", note="*protein_id: BDU:BDU_9030") Borrelia duttonii strain Ly
MNKVKKSFDDYIVYFNGGKLSDAQISKEMGVNRANVCKMRRRWESRESNNLEEHPKVTISEETLNNVLICASEHNAQSGS
IRSQLHMSRNRLGLEFIASFNSYLDLEFKSYNNEIKVLESKIERLKGGINNEDDQDLNNKLCELDEVKRAKELKKMELYY
QAMLKLKATDFESQVKFKI
>lcl|pl35_24060_24599_1 [CDS] (locus_tag="BRE_4025", product="family 115-like protein", note="*protein_id: BRE:BRE_4025") Borrelia recurrentis A1
MNKVKKSFDDYIVYFNEGKLSDAQISKEMGVNRANVCKIRRRWESRESNNLEEHPKVTISEETLNNVLICASEHNAQSGS
IRSQLHMSRNRLGLEFIASFNSYLDLEFKSYNNEIKVLESKIERLREGIDNEDEQDLNNNLCELDEVKRAKEFKKMELYY
QAMLKLKATDFESQVKFKI
>lcl|pl42_9442_9981_1 [CDS] (locus_tag="BDU_3009", product="family 115-like protein", note="*protein_id: BDU:BDU_3009") Borrelia duttonii strain Ly
MNKVKKSFDDYIVYFNGGKLSDAQISKEMGVNRANVCKMRRRWESRESNNLEEHPKVTISEETLNNVLICASEHNAQSGS
IRSQLHMSRNRLGLEFIASFNSYLDLEFKSYNNEIKVLESKIERLREGIDNEDEQDLNNNLCELDEVKRAKELKKMELYY
QAMLKLKATDFESQVKFKI
>lcl|pl41_22013_22552_1 [CDS] (locus_tag="BDU_4022", product="family 115-like protein", note="*protein_id: BDU:BDU_4022") Borrelia duttonii strain Ly
MNKVKKSFDDYIVYFNGGKLSDAQISKEMGVNRANVCKMRRRWESRESNNLEEHPKVTISEETLNNVLICASEHNAQSGS
IRSQLHMSRNRLGLEFIASFNSYLDLEFKSYNNEIKVLESKIERLREGIDNEDEQDLNNNLCELDEVKRAKELKKMELYY
QAMLKLKATDFESQVKFKI
>gi|11497421|ref|NP_051511.1| hypothetical protein BB_Q49 [Borrelia burgdorferi B31]
MKKVKRPFDDYVVYFREGSLNDREIAKKLGVSKVNVWRMRQKWESGESIVNQDARVTISEDTLEHLLSQTFRSEVNARKV
ISELDIECANLKLGFIRAFKQYSSVELTGMRTKIENLRAEIDALNKASSKKNKQFVNGEINSLKSELDEYIKECSTREME
LYYECMKKLTTANEAESKSNYKNSKGHK
>gi|11497311|ref|NP_051419.1| hypothetical protein BB_L42 [Borrelia burgdorferi B31]
MKKVKRSFDDYVAYFREGSLSDVEIAKKLGVSKVNVWRMRQKWESGESVVNGDSRVTISEDTFEHLLSQTFRSEVNARKV
RSELDVERSNLELGFINAFKQYSSVELFSMHTKIENLRAEIDALNKASSKKNKQVVNGEINSLKSELDEYIKECSIREME
LYYECMKKLATVNGAESKSNYKNSKGHK
>gi|11497089|ref|NP_051202.1| hypothetical protein BB_P41 [Borrelia burgdorferi B31]
MKKVKRSFDDYVAYFREGSLSDVEIAKKLGVSKVNVWRMRQKWESGESVVNGDSRVTISEDTFEHLLSQTFRSEVNARKV
RSELDVERSNLELGFINAFKQYSSVELFSMHTKIENLRAEIDALNKASSKKNKQVVNGEINSLKSELDEYIKECSIREME
LYYECMKKLATVNGAESKSNYKNSKGHK
>gi|11497266|ref|NP_051376.1| hypothetical protein BB_O43 [Borrelia burgdorferi B31]
MKKVKRPFDDYVVYFREGSLNDREIADKLGVSKVNVWRMRQKWESGESVVNQDSRLTISEDTLEHLLSQTFKSEVNARKV
ISELDIECANLKLGFIRAFKQYSSVELTGMRTKIENLRAEIDALNKASSKKNKQVVNGEINSLKSELDEYIKECSIREME
LYYECMKKLTTANEAESKSNYKNSKGHK
>gi|111074105|ref|YP_709234.1| hypothetical protein BAPKO_4030 [Borrelia afzelii PKo]
MLLKKVKRSFDDYVAYFRQGSLNDKEIAARLGVSRVNVWRMRQKWESGEISVNEDSRVTISEDTFEHLVAQTFKSEVKAK
KVKGELDLERSNLELGFIRAFKQYSSIELASMLSEIDDLRFKIDSLNKQCNKKNAKVVNENINSLKSELNELIKECSIRE
M
>gi|11497359|ref|NP_051453.1| hypothetical protein BBN42 [Borrelia burgdorferi B31]
MKRAKRSFNDYVAYFREGSLDDREISVKLGVSRVNVWRMRQKWESGETSVSEDSRVTISEDTFEHLLSQTFRSEVNARKV
RSELDLERANLELGFINAFKQYSSVELVSMHTKIENLRAEIDALNKASSKKNKQVVNGEINSLKSELDEYVKECSIREME
LYYECMKKLTTAHEAESKSNYKNSKGNK
>gi|11497135|ref|NP_051247.1| hypothetical protein BB_S44 [Borrelia burgdorferi B31]
MLTIDKLLYYLEQQFVNFVILEDFLKKVKRSFDDYVAYFREGLLDDREIADKLGVSRVNVWRMRKKWESGENSVSDDSRL
SISEDTFEHLLSQTFKSEVNARKVRSELDLERANLELGFINAFKQYSSVELFSMHTKIENLRAEIDALNKASSKKNKQVV
NGEINSLKSELDEYIKECSIREMELYYECMKKLATANEAESKSNYKNSKGHK
>gi|11497224|ref|NP_051332.1| hypothetical protein BB_M41 [Borrelia burgdorferi B31]
MKRAKRSFDDYVAYFREGLLDDREIADKLGVSRVNVWRMRKKWESGESVVNQDSRVTISEDTLEHLLSQTFKSEVNARKV
ISELDIECANLKLGFIRAFKQYSSVELTGMRTKIENLRAEIDALNKASSKKNKQVVNGEINSLKSELDEYIKECSIREME
LYYECMKKLTTANEAESKSNYKNSKGHK
>gi|11497178|ref|NP_051290.1| hypothetical protein BB_R44 [Borrelia burgdorferi B31]
MKRAKRSFNDYVAYFREGSLSDKEIAAKLRVSKVNVWRMRQKWESGETSVSEDSRLTISEDTFEHLLSQTFRSEVNARKV
RSELDLERANLELGFIHAFKRYSSVELFSMHTKIENLRAEIDALNKASSKKNKQVVNGEINSLKSELDEYVKECSIREME
LYYECMKKLSSAHEVENKGNYKSYKGYK
FAMILY 15
>gi|11497347|ref|NP_051454.1| hypothetical protein BBN43 [Borrelia burgdorferi B31]
MNLYQTKLFTTLQKEYKNKYGVDISQFVKLANSSINFDKFEEKQLTLKQKNVIKSIKKNNEKKIILSGGIASGKTYLACY
LFLKSLIENKKLYSSDTNNFIIGNSQRSVEVNVLGQFEKLCKLLKIPYIPRHTNNSYILIDSLRINLYGGDKASDFERFR
GSNSALIFVNEATTLHKQTLEEVLKRLRCGQETIIFDTNPDHPEHYFKTDYIDNIATFKIYNFTTYDNVLLSKGFIETQE
KLYKDIPSYKARVLLGEWIASTDSIFTQINITDDYIFTSPIAYLDPAFSVGGDNTALCVMERVDDKYYAFVFQDQRPAND
PYIMNMVKTVIENFNVHTLYLEDRDNTKGAGGLTREYILLRNNISQYFRIVPVKPKSNKFSRITMLITPFTYKKLYITKY
SSSSVFNDIYSYKGDSKTHDDALDAISAAYLMLSLGYRERSVHFGNQRFL
>gi|11497124|ref|NP_051248.1| hypothetical protein BB_S45 [Borrelia burgdorferi B31]
MNLYQTKLFTTLQKEYKNKYGVDISQFVKLTNSSINFDKFEEKQLTLKQKNVIKSIKKNNEKKIIFSGGIASGKTYLACY
LFLKSLIENKKLYSSDTNNFIIGNSQRSVEVNVLGQFEKLCKLLKIPYIPRHTNNSYILIDSLRINLYGGDKASDFERFR
GSNSALIFVNEATTLHKQTLEEVLKRLRCGQETIIFDTNPDHPEHYFKTDYIDNIATFKTYNFTTYDNVLLSKGFIETQE
KLYKDIPSYKARVLLGEWIASTDSIFTQINITDDYVFTSPIAYLDPAFSVGGDNTALCVMERVDDKYYAFVFQDQRPAND
PYIMNMVKTVIENFNVHTLYLEDRDNTKGAGGLTREYILLRNNISQYFRIVPVKPKSNKFSRITTLITPFTYKKLYITKY
SSSSVFNDIYSYKGDSKTHDDALDAMSAAYLMLSLGYRERSVHFGNQRFL
>gi|11497214|ref|NP_051333.1| hypothetical protein BB_M42 [Borrelia burgdorferi B31]
MNLYQTKLFTTLQKEYKNKYGVDISQFVKLTNSSINFDKFEEKQLTLKQKNVIKSIKKNNEKKIILSGGIASGKTYLACY
LFLKSLIENKKLYSSDTNNFIIGNSQRSVEVNVLGQFEKLCKLLKIPYIPRHTNNSYILIDSLRINLYGGDKASDFERFR
GSNSALIFVNEATTLHKQTLEEVLKRLRCGQETIIFDTNPDHPEHYFKTDYIDNIATFKTYNFTTYDNVLLSKGFVETQE
KLYKDIPSYKARVLLGEWIASTDSIFTQINITDDYVFTSPIAYLDPAFSVGGDNTALCVMERVDDKYYAFVFQDQRPAND
PYIMNMVKTVIENFNVHTLYLEDRDNTKGAGGLTREYILLRSNISQYFRIVPVKPKSNKFSRITTLITPFTYKKLYITKY
SSSSVFNDIYSYKGDSKTHDDALDAMSAAYLMLSLGYRERSVHFGNQRFL
>gi|11497292|ref|NP_051420.1| hypothetical protein BB_L43 [Borrelia burgdorferi B31]
MNLYQTKLFTTLQKEYKNKYGVDISQFVKLTNSSINFDKFEEEQLTLKQKNVIKSIKKNNEKKIILSGGIASGKTYLACY
LFLKSLIENKKLYSSDTNNFIIGNSQRSVEVNVLGQFEKLCKLLKIPYIPRHTNNSYILIDSLRINLYGGDKASDFERFR
GSNSALIFVNEATTLHKQTLEEVLKRLRCGQETIIFDTNPDHPEHYFKTDYIDNIATFKTYKFTTYDNVLLSKGFVETQE
KLYKDIPSYKARVLLGEWIASTDSIFTQINITDDYVFTSPIAYLDPAFSVGGDNTALCVMERVDDKYYAFVFQDQRPAND
PYIMNMVKTVIENFNVHTLYLEDRDNTKGAGGLTREYILLRSNISQYFRIVPVKPKSNKFSRITTLITPFTYKKLYITKY
SSSSVFNDIYSYKGDNKTHDDALDAISAAYLMLSLGYRERSVHFGNQRFL
>gi|11497247|ref|NP_051377.1| hypothetical protein BB_O44 [Borrelia burgdorferi B31]
MNLYQTKLFTTLQKEYKNKYGVDISQFIKLTNSSINFDKFEEEQLTLKQKNVIKSIKKNNEKKIILSGGIASGKTYLACY
LFLKSLIENKKLYSSDTNNFIIGNSQRSVEVNVLGQFEKLCKLLKIPYIPRHTNNSYILIDSLRINLYGGDKASDFERFR
GSNSALIFVNEATTLHKQTLEEVLKRLRCGQETIIFDTNPDHPEHYFKTDYIDNIATFKTYNFTTYDNVLLSKGFIETQE
KLYKDIPSYKARVLLGEWIASTDSIFTQINITNDYVFTSPIAYLDPAFSVGGDNTALCVMERVDDKYYAFVFQDQRPAND
PYIMNMVKTVLENFNVHTLYLEDRDNTKGAGGLTREYMLLRNNMGQYFRIVPVKPKSNKFSRITTLITPFTYKKLYITKY
SSSSVFNDIYSYKGDNKTHDDALDAISAAYLMLSLGYRERSVHFGNQRFL
>gi|11497063|ref|NP_051203.1| hypothetical protein BB_P42 [Borrelia burgdorferi B31]
MNLYQTKLFTTLQKEYKNKYGVDISQFVKLTNSSINFDKFEEEQLTLKQKNVIKSIKKNNEKKIILSGGIASGKTYLACY
LFLKSLIEIKKLYSSDTNNFIIGNSQRSVEVNVLGQFEKLCKLLKIPYIPRHTNNSYILIDSLRINLYGGDKASDFERFR
GSNSALIFVNEATTLHKQTLEEVLKRLRCGQETIIFDTNPDHPEHYFKTDYIDNIATFKTYKFTTYDNVLLSKGFVETQE
KLYKDIPSYKARVLLGEWIASTDSIFTQINITDDYVFTSPIAYLDPAFSVGGDNTALCVMERVDDKYYAFVFQDQRPAND
PYIMNMVKTVIENFNVHTLYLEDRDNTKGAGGLTREYILLRSNISQYFRIVPVKPKSNKFSRITTLITPFTYKKLYITKY
SSSSVFNDIYSYKGDNKTHDDALDAISAAYLMLSLGYRERSVHFGNQRFL
>gi|11497152|ref|NP_051291.1| hypothetical protein BB_R45 [Borrelia burgdorferi B31]
MNLYQTKLFTTLQKEYKNKYGVDISQFVKLTNSSINFDKFEKEQLTIKQKNVIKSIQKNNEKKIILSGGIASGKTYLACY
LFLKSLIENKKLYSGDINNFIIGNSQRSVEVNVLGQFEKLCKLLKIPYIPRHTNNSYILIDSLRINLYGGDKASDFERFR
GSNSALIFVNEATTLHKQTLEEVLKRLRCGQETIIFDTNPDHPEHYFKTDYIDNIATFKTYNFTTYDNVLLSKGFIETQE
KLYKDIPSYKARVLLGEWIASTDSIFTQINITNDYVFTSPIAYLDPAFSVGGDNTALCVMERVDDKYYAFVFQDQRPAND
PYIMNMVKTVIENFNVHTLYLEDRDNTKGAGGLTREYILLRNNISQYFRIVPVKPKSNKFSRITTVITPFTYKKLYITKY
SSSSVFNDIYSYKGDSKTHDDALDAMSAAYLMLSLGYRERSVHFGNQRFL
>gi|11497404|ref|NP_051512.1| hypothetical protein BB_Q50 [Borrelia burgdorferi B31]
MNLYQTKLFTILQKEYKNKYGVDISQFVKLTNSSINFDKFEEEQLTLKQKNVIKSIKKNNEKKIILSGGIASGKTYLACY
LFIKSLIENKKLYSSDTNNFIIGNSQRSVEVNVLGQFEKLCKLLKIPYIPRHTNNSYILIDSLRINLHGGDKASDFERFR
GSNSALIFVNEATTLHKQTLEEVLKRLRCGQETIIFDTNPDHPEHYFKTDYIDNIATFKTYNFTTYDNVLLSKGFIETQE
KLYKDIPSYKARVLLGEWIASTDSIFTQINITNDYVFTSPIAYLDPAFSVGGDNTALCVMERVDDKYYAFVFQDQRPAND
PYIMNMVKTVLENFNVHTFYLEDRDNTKGAGGLTREYILLRNNMGQYFRIVPVKPKSNKFSRITALITPFIYKKLYITKY
SSSSVFNDIYSYKGDNKTHDDALDAISAAYLMLSLGYRERSVHFGNQRFL
>gi|111074104|ref|YP_709233.1| hypothetical protein BAPKO_4029 [Borrelia afzelii PKo]
MNLYQTKLFTTLQKQYKNQFGVDISQFVKPTNSLINFAQFEEKHLTIKQKNVIKSIKKNYEKKIILSGGIASGKTYLACY
LFIKSLLENKKLYSSDTNNFIIGNSQRSVEVNVLGQFEKLCKLLDISYMPRHTNNSYILIDSLRINLYGGDKASDFERFR
GSNSALIFVNEATTLHKQTLEEVLKRLRCGQETIIFDTNPDHPEHYFKTDYIDNVATFKTYNFTTYDNVLLSKGFIETQE
KLYKDIPTYKARVLLGEWIASTDSIFTQIDITQDYVFTSPIAYLDPAFSIGGDNTALCVMERIDDKYYAFVFQDQRPAND
PYIMNMVKTVLGNFNVHTLYLEDRDNTKGAGALTREYMTLRNNMSHNFRIAPVKPKSNKFSRITSLITPFTYKKLYIAKY
SSSSVFNDIYSYKGDNKTHDDALDAISAAYLMLSLGYKERSVHFGNQIFL
>lcl|pl28_10318_11670_1 [CDS] (gene="bsr", locus_tag="BDU_10013", product="bsr gene", note="*protein_id: BDU:BDU_10013") Borrelia duttonii strain Ly
MDIYSSSIFKSLQREYKRDFGIDIASFMKPKSVVVDFKSFENKFLNKKQRKVLSAIEKNNQNKVILSGGIASGKTFLACY
LFLKTLLKNRHRYSHDTNNFILGNSQKALEINVTGQFKKLANMLKIPFVPKYSNTSYFEINSLRVNLYGGDKIRDFERFR
GSNSAVIYVNEATTLHKETLKEALKRLRIKPEFIVFDTNPDHPEHYFKTDYIDNNTVYSTYNFTTYDNEEISKEFIKTQE
ELYKDFPTYKASVLLGEWVANNDAIFRNINIIEDYEFKSPIAYLDPAYSSGGDNTSLCVLEKVSDKYYAFIFQEQKPAVD
PYVMNTIKVIMGNLNVNTLYIEDRDDIKGAGALTREYVRLRNNMENYFRIAPTRPKTDKYARIVSLLTPFTYKKMHLLDY
SSRSAFSDIYSYNGDGKVHDDALDALSAAYLILSLNYRDRIRHFTKFTFI
>lcl|pl26_8660_10012_1 [CDS] (gene="bsr", locus_tag="BDU_12011", product="bsr gene", note="*protein_id: BDU:BDU_12011") Borrelia duttonii strain Ly
MDIYSSSIFKSLQREYKRDFGIDIASFMKPKPVVIDFKSFENKFLNKKQRKVLSAIEKNNQNKVILSGGIASGKTFLACY
LFLKTLLKNRHLYRKGTNNFILGNSQKALEINVIEQFEDLANMLKIPFVPKYSNRSYFEIDSLRVNLYGGDKIRDFKRFR
GSNSAVIYVNEATTLHKETLKEALKRLRIKPEFIVFDTNPDHPEHYFKTDYIDKNTVYSTYNFTTYDNEEISKEFIKTQE
ELYKDFPTYKASVLLGEWVANNDAIFRNINIIEDYEFKSPIAYLDPAYSSGGDNTSLCVLEKVSDKYYAFIFQEQKPAVD
PYVMNTIKVIMGNLNVNTLYIEDRDDIKGAGALTREYVRLRNNMENYFRIAPTKPKTDKHARIVSLLTPFTYNKMHLLDY
SSRSVFRDIYSYNGDGKVHDDALDALSAAYLILSLNYRDRIRHFTKFTFI
>lcl|pl27_5164_6363_1 [CDS] (gene="bsr", locus_tag="BDU_11007", product="bsr gene", note="*protein_id: BDU:BDU_11007") Borrelia duttonii strain Ly
VLSAIEKNNQNKVILSGGIASGKTFLACYLFLKTLLKNRHLYRKGTNNFILGNSQKALEINVIEQFEDLANMLKIPFVPK
YSNRSYFEIDSLRVNLYGGDKIRDFKRFRGSNSAVIYVNEATTLHKETLKEALKRLRIKPEFIVFDTNPDHPEHYFKTDY
IDKNTIYSTYNFTTYDNEEISKEFIKTQEELYKDFPTYKASVLLGEWVANNDAIFRNINIIEDYDFKSPIAYLDPAYSSG
GDNTSLCVLEKVSDKYYAFIFQEQKPAVDPYVMNTIKVIMGNLNVNTLYIEDRDDIKGAGALTREYVRLRDNMENYFRIA
PTKPKTDKHARIVSLLTPFTYNKMHLLDYSSRSAFSDIYSYNGDGKVYDDALDALSAAYLILSLNYRDRSRHFTKFTFI
>gi|11496928|ref|NP_045704.1| hypothetical protein BBA31 [Borrelia burgdorferi B31]
MKFLRSLAFLNLQKKFKNKFNINILDYIKPKPTKICFKDFENKYLTAKQKEVLFDIESNNYSKVIFSGGIASGKTFLASY
LLVKKLIENKSFYEQDTNNFIIGNSIGLLMTNTVKQIEKICSLLGIDYEKKKSGQSFCKIAGLKLNIYGGKNRDAFSKIR
GGNSAIIYVNEATVIHRETLLEVIKRLRKGKEIIIFDTNPESPAHYFKTDYIENTDVFKTYNFTTYDNPLNSADFIQTQE
KLYRRFPAYRARVLYGEWILNESTLFNEMIFNQDYEFKSPIMYIDPAFSVGGDNTAICVLERTFEKFYAYIYQDQKPVSD
SLMLASIQVLIENFNVNTVYIEERDSTKGDGILTKTILFLRNKSSHYFKVAPIKPLSNKFKRICALIPLFESRKIEFLKI
ISKNVISDIYSYKGDGKTKDDALDSLANAYLLLTLNYKEKLFHFGRFKYL
>gi|117621599|ref|YP_853855.1| hypothetical protein BAPKO_2028 [Borrelia afzelii PKo]
MKFSRSLIFLNLQKKFKNKFNINILDYIKPRPINIGFKDFENQYLTTKQKEVLFDIESHTYSKVIFSGGIASGKTFLASY
LLIKKLIENKSFYEQDTNNFIIGNSIGLLMTNTIKQIEKICGLLGIDYQKKKSGQSFCKIAGLELNIYGGKNRDAFSKIR
GGNSAIIYVNEATVIHKETLLEVMKRLRKGKSIIIFDTNPESPAHYFKTDYIENTDVFKTYNFTTYDNPLNSADFIETQE
KLYKHFPAYKARVLYGEWVLNESSLFNEMIFNQDYEFKSPIMYIDPAFSVGGDNTAVCVLERTFDKFYAYIYQSQKPISD
SLMLSSIQVLIENFNVNTVYIEERDSTKGDGILTKTILFLRNKSFCYFRVAPIKPLSNKFKRICALIPLFESCKIEFLKI
VSKNVIADIYSYKGDGKTKDDALDSLANAYLLLTLNYKEKLLHFGKFKYL
>lcl|pl42_8071_9063_1 [CDS] (gene="bsr", locus_tag="BDU_3008", product="bsr gene", note="*protein_id: BDU:BDU_3008") Borrelia duttonii strain Ly
MLKIPFVPKYSNTSYFEINSLRINLYGGDKVRDFERFRGSNSAVIYVNEATTLHKETLKEVLKRLRMKPEFIIFDTNPDH
PEHYFKTDYIDNNTVYSTYNFTTYDNETISKEFIKTQEEIYKDLPTYKASVLLGEWVANNDAIFRNINIIEDYEFKSPIA
YLDPAYSSGGDNTVLCVLEKVSDKYYAFIFQNQKPAVDSYVTNTIKVIMGNLNVNTLYIEDRDDIKGSGALTREYVRLRD
NMQNHFRIAPTRPKTNKHARIVSLLTPFTYNKMHLLDYSSRSAFSDIYPYNGDGKSHDDALDALSAAYLIVSLNYRDRSQ
HLLNLLSFSL
>lcl|pl165_125617_126969_1 [CDS] (gene="bsr", locus_tag="BDU_1113", product="bsr gene", note="*protein_id: BDU:BDU_1113") Borrelia duttonii strain Ly
VQLNNLPVFIKLQKKFKQKFNIDISSFLQNKDNKIDFKLFENKYLTLKQKEVLRDIDNNFCSKIIFNGGISSGKTFLASY
LLIKLLIINRDHYHKDTNNFIVGSSIGTLLANTLKQIEKICSLLNIEYLLKDSRQVTCTIAGLTLNIYGGKNIDSFTKIR
GSNSALVYVNEATLMHKETLLEIMKRLRQKPGIIIFDTNPDHPAHYFKVDYIDNRDVYRTYNFNIYDNPLNSKDFIKTQE
AIYKNLSAYKARVLLGEWTASIDSCFNEVILNCEYTFKSPIMYIDPAFSVGMDNTAICVFEKMGDKYYAYIYQDKKPISD
ESILHAISVFAEDFNINTLYIEDRDNTDGYGFLTKIMTSLRRNMNHYFKISAVKPLSNKFVRICTLIPLFNARSIEFLKI
TDKNVINDIYSYNGLSRCRDDALDALSACYLLLSLKYHDKIKHFSMSRYI
>lcl|pl124_87690_88928_1 [CDS] (gene="bsr", locus_tag="BRE_1082", product="bsr gene", note="*protein_id: BRE:BRE_1082") Borrelia recurrentis A1
LFENKYLTLKQKEVLRDIDNNFCSKIIFNGGISSGKTFLASYLLIKLLIINRDNYHKDTNNFIFGSSIGTLLANTLKQIE
KICSLLNIEYLLKDSRQVTCTIAGLTLNIYGGKNIDSFTKIRGSNSALVYVNEATLMHKETLLEIMKRLRQKPGIIIFDT
NPDHPAHYFKVDYIDNRDVYRTYNFSIYDNPLNSKDFIKTQEAIYKNLSAYKARVLLGEWTASIDSCFNEVILNCEYTFK
SPIMYIDPAFSVGMDNTAICVFEKMGDKYYAYIYQDKKPISDESILHAISVFAEDFNINTLYIEDRDNTDRYEFLTKIMT
SLRLNMNHYFKISAVKPLSNKFVRICTLIPLFNARSIEFLKITDKNVINDIYSYNGLSRCRDDALDALSACYLLLSLKYH
DKIKHFSMSRYI
>gi|51038648|ref|YP_063293.1| hypothetical protein BGA24 [Borrelia garinii PBi]
MLFDIESHDYSKVIFSGGIASGKTFLASYLLIKKLIENKYFYEQDTNNFIIGNSIGLLMTNTIKQIEKIYGFLGLDYQKK
KSSESFCKIAGLELNIYGGKNRDAFSKIRGGNSAIIYVNEATVIHKETLFEVTKRLRKGKTIIIFDTNPESPAHYFKTDY
IENKDVFKTYNFTTYDNLLNSADFIET
>gi|51038649|ref|YP_063294.1| hypothetical protein BGA25 [Borrelia garinii PBi]
MYIDPAFLVGGDNTAICVLERTFEKFYAYIYQDQRLVSDSLMFGSIQVLIENFNVNTVYIEERDSTKGDGILTKTILFLR
NKSINYFKVAPIKPLSNKFKRICALIPLFNSRKIEFLKIISKNVVNDIYNYKEDGKTKDDALDSLTNAYLLLTLNYKKIF
HFGKFKYL
FAMILY 16
>lcl|pl28_20149_20574_1 [CDS] (locus_tag="BDU_10026", product="uncharacterized conserved protein", note="*protein_id: BDU:BDU_10026") Borrelia duttonii strain Ly
MDQVYSLTKIFFSIKDKQIQSGKLELTSEPTTRAVSSTEDMGLPVVSFRDPKTITFIFNVEVTIGSYDYKQLTDMSQNQF
YNVEESTHKKLLKLVFNDFENIHIVSNHAFFAEEPSRSYAAEAEKVTFEIRAINCKVKKTK
>lcl|pl26_18501_18926_1 [CDS] (locus_tag="BDU_12024", product="uncharacterized conserved protein", note="*protein_id: BDU:BDU_12024") Borrelia duttonii strain Ly
MDQVYSLTKIFFSIKDKQIQSGKLELTSEPTTRAVSSTEDMGPPVVSFRDPKTITFIFNVEVTIGSYDYKQLTDMSQNQF
YNAEESTHEKLLSLVFNDFENIHIVSNHAFFAEEPSRSYAAEAEKVTFEIRAINCKVKKTK
>lcl|pl27_14106_14459_1 [CDS] (locus_tag="BDU_11019", product="uncharacterized conserved protein", note="*protein_id: BDU:BDU_11019") Borrelia duttonii strain Ly
MNQVYSLTKIFFSIKDKQIQSGKLELTSEPTTRAVSSTEDMGLPVVSFRDPKTITFIFNVEVTIGSYDYKQLTDMSQNQF
YNVEESTHEKLLKLVFNDFENIHIVSNHVKLELLIAK
>gi|111074092|ref|YP_709221.1| hypothetical protein BAPKO_4017 [Borrelia afzelii PKo]
MQFYDLREVYFSIGGIQLHSGKLELTSEPTTRAVVSTEDKGFPVISLRDPKTITYIFNIEVTLGSHDYIALTEIADDQFY
NMDVSKYDKMLALAFNDRIATKIISNHAIFTEEPSRSYSAEAEKVTFEIRAINCQKTHPNKS
>gi|11497353|ref|NP_051430.1| hypothetical protein BBN12 [Borrelia burgdorferi B31]
MQFYDLREVYFSIGGTQLHSGKLELTSEPTTRAVISSEDKGMPVISLRDPKTITYVFNIEVTLGSHDYILLTELSDEQFY
NMDVRKEDKMLDLVFNDRIATKIISNYAIFTEEPSRSYSAEAEKVSFEIRAINCQKTKPNNT
>gi|11497318|ref|NP_051389.1| hypothetical protein BB_L12 [Borrelia burgdorferi B31]
MQFYDLREVYFSIGGTQLHSGKLELTSEPTTRAVISSEDKGMPVISLRDPKTITYVFNIEVTLGSHDYILLTELSDEQFY
NMDVRKEDKMLDLAFNDRIATKIISNYAIFTEEPSRSYSAEAEKVSFEIRAINCQKSKPNNS
>gi|11497273|ref|NP_051345.1| hypothetical protein BB_O12 [Borrelia burgdorferi B31]
MQFYDLREVYFSIGGTQLHSGKLELTSEPTTRAVISSEDKGMPVISLRDPKTITYVFNIEVTLGSHDYILLTELSDEQFY
NMDVRKEDKMLDLAFNDRIATKIISNYAIFTEEPSRSYSAEAEKVSFEIRAINCQKSKPNNS
>gi|11497231|ref|NP_051303.1| hypothetical protein BB_M12 [Borrelia burgdorferi B31]
MQFYDLREVYFSIGGTQLHSGKLELTSEPTTRAVISSEDKGMPVISLRDPKTITYVFNIEVTLGSHDYILLTELSDEQFY
NMDVRKEDKMLDLAFNDRIATKIISNYAIFTEEPSRSYSAEAEKVSFEIRAINCQKSKPNNS
>gi|11497184|ref|NP_051259.1| hypothetical protein BB_R12 [Borrelia burgdorferi B31]
MQFYDLREVYFSIGGTQLHSGKLELTSEPTTRAVISSEDKGMPVISLRDPKTITYVFNIEVTLGSHDYILLTELSDEQFY
NMDVRKEDKMLDLAFNDRIATKIISNYAIFTEEPSRSYSAEAEKVSFEIRAINCQKSKPNNT
>gi|11497142|ref|NP_051215.1| hypothetical protein BB_S12 [Borrelia burgdorferi B31]
MQFYDLREVYFSIGGTQLHSGKLELTSEPTTRAVISSEDKGMPVISLRDPKTITYVFNIEVTLGSHDYILLTELSDEQFY
NMDVRKEDKMLDLAFNDRIATKIISNYAIFTEEPSRSYSAEAEKVSFEIRAINCQKSKPNNS
>gi|11497096|ref|NP_051173.1| hypothetical protein BB_P12 [Borrelia burgdorferi B31]
MQFYDLREVYFSIGGTQLHSGKLELTSEPTTRAVISSEDKGMPVISLRDPKTITYVFNIEVTLGSHDYILLTELSDEQFY
NMDVRKEDKMLDLAFNDRIATKIISNYAIFTEEPSRSYSAEAEKVSFEIRAINCQKSKPNNS
>gi|11497411|ref|NP_051481.1| hypothetical protein BB_Q19 [Borrelia burgdorferi B31]
MLKRGAKMQFYDLREVYFSIGGTQLHSGKLELTSEPTTRAVISSEDKGMPVISLRDPKTITYVFNIEVTLGSHDYILLTE
LSDEQFYNMDVRKEDKMLDLAFNDRIATKIISNYAIFTEEPSRSYSAEAEKVSFEIRAINCQKTKPNNT
>gi|11496946|ref|NP_045720.1| hypothetical protein BBA47 [Borrelia burgdorferi B31]
MREYYSLDLIFFSFNDNLIDTGTLEYSTEPNVMAKASTEDRNFPIPSFRDPRTVVHIFDLEVSKGSLDYKLLTKLSNEQF
YENVPKSKKLKRLVFNDQMGLKIISNSAFFAEIPTRKYSADNDTVKFTIHAINCDVEKAS
>gi|117621616|ref|YP_853881.1| hypothetical protein BAPKO_2045 [Borrelia afzelii PKo]
MKEYYSLDLIFFSFNDNLIDRGILEYSTEPNIMAKASTEDRNFPIPSFRDPRTVVHIFDLEVSKGSFDYKLLTKLSNEQF
YGNLSKAQKLKRLVFNDQMGLKIISNSAFFAEIPTRKYSADNDTVKFTIHAINCDVEKAS
>lcl|pl165_98537_98959_1 [CDS] (locus_tag="BDU_1089", product="uncharacterized conserved protein", note="*protein_id: BDU:BDU_1089") Borrelia duttonii strain Ly
LMKDYYSLDLVFFSFSGVLIDRGKLQYSTSPNVMATASTEERNVPIPSFRDPRTIIHIFNLEITKGSFDYKVLTKLSNEQ
FYGSSYKRDKLKSLVFNDQMGLKIISNSAFFSEIPSRTYASGSDTVNFVIHAINCEVERS
>lcl|pl124_60213_60635_1 [CDS] (locus_tag="BRE_1059", product="uncharacterized conserved protein", note="*protein_id: BRE:BRE_1059") Borrelia recurrentis A1
LMKDYYSLDLVFFSFSGVLIDRGKLQYSTSPNVMATASTEERNVPIPSFRDPRTIIHIFNLEITKGSFDYKVLTKLSNEQ
FYGSSYKRDKLKSLVFNDQMGLKIISNSAFFSEIPSRTYASGSDTVNFVIHAINCEVERS
>gi|51038669|ref|YP_063314.1| hypothetical protein BGA45 [Borrelia garinii PBi]
MKEYYSLDLIFVSFNDNLIDRGTLEYSTEPNVMAKASTEDRNFLISSFRDPRTVVHIFDLEISKGSLDYKLLTRLSNEQF
YGNLPKAKKLKRLVFNDQMGLKIISNSAFFAEIPTRKYSSDNDTVKFTIHAINCDVEKAS
>gi|117621765|ref|YP_854356.1| hypothetical protein BAPKO_3521 [Borrelia afzelii PKo]
MLPEISDDQFYNMDVSKYETMLNLVFNDRIATKIITNYAIFTEEPSRSYSSEAEKVTFEIRAINCQKTNPNKN
FAMILY 17
>gi|111115152|ref|YP_709770.1| oligopeptide ABC transporter, periplasmic oligopeptide-binding protein [Borrelia afzelii PKo]
MKYIKIALVLTIFSLIACINNNKKEKIVFRVSNLSEPSSLDPQISTDLYGSNIIANLFLGLVVKDSQTGKYKPGLAKNWN
ISEDGTVYTFHLRENIVWSDGIDITAEEIKKSYLRILNKKTAALYANLVKSTIKNAQEYFDERVPESELGIKAIDSKTLE
ITLTSPKPYFPDMLTNSAYIPVPMHIVEKYGENWTNPENIVVSGAYKLKERSINDKIVIEKNEKYYNVKNVEIDEVIFYP
IDGSVAYNMYINGELDFLQAAEKNNLEEIKIRDDYYSGLKNAMAYMVFNTTLKPLDNLKVRQALSLAIDRESLSKIVLKG
SSEPTRNLTPKFDNYSYGKQLTLFDPENAKKLLAEAGYPDGKGFPTLKYKISGGTQTVPEFLQEQFKKILNINIEIENEE
WTTFLGSRRTGNYQITSMGWIGDYFDPLTFLESLFTTENHFFGAYQYSNKEYDALIKKSHLEFDPIKRQDILREAEAIIV
EKDFPVAPLYIPKSHYLFRNDKWTGWVPNISESYLYEDIKTKK
>gi|15594673|ref|NP_212462.1| oligopeptide ABC transporter, periplasmic oligopeptide-binding protein (oppA-1) [Borrelia burgdorferi B31]
MKKENPMKYIKIALMLIIFSLIACISNAKKEKIVFRVSNLSEPSSLDPQLSTDLYGSNIITNLFLGLAVKDSQTGKYKPG
LAKSWNISEDGIIYTFNLREDIVWSDGVAITAEEIKKSYLRILNKKTAAMYANLIKSTIKNAQEYFDETVPESELGIKAI
DSKTLEITLTSPKPYFPDMLTHSAYIPVPMHIVEKYGENWTNPENIVVSGAYKLKERSINDKIVIEKNEKYYNAKNVEID
EVIFYPTEGSVAYNMYINGELDFLQGAEKNNLEEIKIRDDYYSGLKNGMAYIAFNTTIKPLDNLKVRQAISLAIDRETLT
KVVLKGSSDPTRNLTPKFDDYSYGKNLILFDPENAKKLLAEAGYPDGKGFPTLKYKISEGRPTTAEFLQEQFKKILNINL
EIENEEWTTFLGSRRTGNYQMSSVGWIGDYFDPLTFLDSLFTTENHFLGAYKYSNKEYDALIKKSNFELDPIKRQDILRQ
AEEIIAEKDFPMAPLYIPKSHYLFRNDKWTGWVPNIAESYLYEDIKTKK
>gi|51598586|ref|YP_072774.1| oligopeptide ABC transporter, periplasmic oligopeptide-binding protein [Borrelia garinii PBi]
MKYIKIALILTIFSLIACTNNGKKEKITFRASNLSEPSSLDPQLSTDLYGSNIITNLFLGLAVKDSQTGRYKPGLAKSWD
ISGKGTIYTFTLREDIVWSDGVAITAEEIKKSYLRILNKKTAALYANLVKSTIKNAQEYFDETVPESELGIKAIDSKTLE
ITLTSPKPYFPDMLTNSAYIPVPIHIVEKYGENWTNPENIVVNGAYKLKERLINDKIVIEKNEKYYNAKNVEIDEVIFYP
IEGNVAYNMYINGELDFLQGAEKSNLEEIKIRDDYYSGLKNGVAYIAFNTTIKPLDNLKVRQAISLAIDRETLCKIVLKG
SSEPTRNLTPKFDDYSYGKNLILFDPENAKKLLAEAGYPDGKGFPTLKYKVSGGGQKGAEFLQEQFKKILNIKIEIENEE
WTTFLGSRRTGNYQISSVGWIGDYFDPLTFLESLFTTENHFFGAYKYSNKEYDALITKSNLELDPIKRQDILREAEAIIV
EKDFPMAPLSIPKSHYLFRNDKWTGWAPNIAESYLYENIKTKK
>lcl|BDU_350579_352165_1 [CDS] (gene="oppA-1", locus_tag="BDU_329", note="Probable lipoprotein (SpLip)", product="oligopeptide transport system substrate-binding protein", note="*protein_id: BDU:BDU_329") Borrelia duttonii strain Ly
MKYKVIILLSFLIIWLTSCSNNEHKEKIIFRTTAESEPDSLDPQLATSAQSYRIIVNIFSGLTTKNTQTGGYKPGLAKSW
DISEDGLVYTMHLREDIFWSDGVPITAEGIRKSYLRVLNKKTGSQYVDIIKSTIKNAQDYFDDKISESELGIKTINDSTL
EITLISPKPYFLDMLTHQTFIPVPIHTIEKYGQNWTNPENIVISGAYKLKERTPNEKIVLEKNNKYYNFANVEIDEVIFY
QAQGNTAYNMYINDELDFLTAITPEYLDEARIRNDYYSHPANTLIYMAFNTTVKPLNNAKVREALTLAIDREALNKMSLK
GQSQPTRNITPSFENYAYGKQLKLFDPERAKQLLAEAGYPNGSGFPTLKYKTSQKNIMKITAEFLQEQFKKVLNINVAIE
IEEWTTFLGSRRTGNYQISHMGWTGDYVDPSTFLTLFTTANYNFGSYGYSSKQYDNLINQSNFILNPTERQEILRKAEEI
IVEKDFPAAPLSIPKSYALFRHDRWIGWTPNIAEVYLYEDIKQQKENT
>gi|111115153|ref|YP_709771.1| oligopeptide ABC transporter, periplasmic oligopeptide-binding protein [Borrelia afzelii PKo]
MKLQKLLFLIIFFLTFLCCNKEEKKEGVSFKISLGAEPSSLDPQLADDNVGSKMIDTMFKGLITGDPNTGGNKPGLAKSW
DISPDGTVYTFTLREKIIWSDGVAITAEGIRKSYLRILNKETGSNYSEMVKSTIKNGQKYFDGQVSDSELGIRAIDEKTL
EITLESPKPYFIDMLVHQSFIPIPIHIAEKYGQSWTNPENIVTSGPFKLKERIPNEKYVVEKNDKYYNSNQVEVQEITFY
TTNDNSTAYKMYENGELDAIFSAIPPDLIKDLKLRSDYYSSAVNAIYFYAFNTHIKPLDNVKVRKALTLAIDRETLTYKV
LDDGTTPTRRITPNFSSYSYAKNLELFNPEIAKTLLAEAGYPNGNGFPILKLKYNTSEAHKKICEFIQNQWKKILNIDVE
LENEEWTTYLNTKSNGNYEIARAGWIGDYADPLTFLSILTHGYTQFSSHNYSSPEYNELIKKSDLELDPIKRQDILRKAE
EIIIEKDFPIAPIYIYGNSYLFRNDKWTGWNTNITERFDLSQLKLKK
>lcl|BRE_360242_361915_1 [CDS] (gene="oppA-2", locus_tag="BRE_334", product="oligopeptide ABC transporter, periplasmic oligopeptide-binding protein", note="*protein_id: BRE:BRE_334") Borrelia recurrentis A1
LSKNHLKLLIISAKIELKLIKVIKLNKEIKMQIKKITFIIFFLITILSCSKESNKENVSFKIAIGGEPKSIDPQLAEDKM
GATIILQMFNGIVIGDPKTGGYKPGLAESWDISQDGTVYTFNLRKNLVWSDGVPITAEGIRKSYLRILNKETASNYVALV
KSTIKNGEDYFEGKISESELGIKAIDDLTLEISITSPKSYFLDMLVHQSFIPVPVHVIEKHGNKWTDPENMVVSGAYKLT
ERTPNEKISLTKNDYYFNAKNIEVQELIFYTINDASTAYRMYKNNEIDAVFAIIPSDLIKEIELRNDYYSSPINGLYYYS
FNTHIKPLDNVKIREALTLAIDRQTLTSKIIKNGAIPTRNVSPKFNNYSYKKSLELFNPQKAKQLMSEAGYPDGKGFPTL
KIKYNTNENHKKIAEFIQNQWLKILKINIELTNEEWASFLDNKQKGNYEIARSGWIGDYADPSTFLTLFQKGLSNFSSYN
YFNEEYENLMKQSNFEQDPIKRQDILREAESIIIEKDFPIAPIYIYAGNYLFKNDKWTGWEPNIAERFDFSQLKLIK
>lcl|BDU_352511_354184_1 [CDS] (gene="oppA-2", locus_tag="BDU_330", product="oligopeptide ABC transporter, periplasmic oligopeptide-binding protein", note="*protein_id: BDU:BDU_330") Borrelia duttonii strain Ly
LSKNHLKLSIISAKIELKLIKVIKLNKEIKMQIKKITFIIFFLITILSCSKESNKENVSFKIAIGGEPKSIDPQLAEDKM
GTTIISQMFNGIVIGDPKTGGYKPGLAESWDISQDGTVYTFNLRKNLVWSDGVPITAEGIRKSYLRILNKETASNYVALV
KSTIKNGEDYFEGKISESELGIKAIDDLTLEISITAPKSYFLDMLVHQSFIPVPVHVIEKHGNKWTDPENMVVSGAYKLT
ERTPNEKISLTKNDYYFNAKNIEVQELIFYTINDASTAYRMYENNEIDAVFAIIPSDLIKEIELRNDYYSSPINGLYYYS
FNTHIKPLDNVKIREALTLAIDRQTLTSKIIKNGAIPTRNVSPKFNNYSYKKSLELFNPQKAKQLMSEAGYPDGKGFPTL
KIKYNTNENHKKIAEFIQNQWLKILKINIELTNEEWASFLDNKQKGNYEIARSGWIGDYADPSTFLTLFQKGLSNFSSYN
YFNEEYENLMKQSNFEQDPIKRQDILREAESIIIEKDFPIAPIYIYAGNYLFKNDKWTGWEPNIAERFDFSQLKLIK
>gi|51598587|ref|YP_072775.1| oligopeptide ABC transporter, periplasmic oligopeptide-binding protein [Borrelia garinii PBi]
MKLQKLLFSVIFFLTFLCCNKEEKKEGISFKISLGSEPSSLDPQLADDNVGSKMIDTMFRGLITGDPNTGGNKPGLAKSW
DISPDGTVYTFTLREKIIWSDGVAITAEGIRKSYLRILNKETGSNYAEMVKSTIKNGQKYFDGQVSDSELGIRAIDEKTL
EITLESPKPYFIDMLVHQSFIPIPIHIAEKYGQSWTSPENIVTSGPFKLKERIPNEKYVVEKNDKYYNSNQVEVQEITFY
TTNDSSTAYKMYENKELDAIFGSIPPDLIKDLKLRSDYYSSAVNAIYFYAFNTHIKPLDNVKVRKALTLAIDRETLTYKV
LDNGTTPTRRIAPNFSSYSYAKNLELFNPEIAKTLLAEAGYPNGNGFPILKLKYNTSEAHKKICEFIQNQWKKILNIDVE
LENEEWTTYLNTRSNGNYEIARAGWIGDYADPLTFLSIFTQGYTQFSSHNYSSPEYNELIKKSDLELDPIKRQDILRKAE
EIIIEKDFPIAPIYIYGNSYLFRNDKWTGRNTNITERFDLSQLKLKK
>gi|11497010|ref|NP_047002.1| oligopeptide ABC transporter, periplasmic oligopeptide-binding protein (oppAIV) [Borrelia burgdorferi B31]
MKILIKKLKVVLFLNLILLISCVNESNRNKLVFKLNIGSEPATLDAQLINDTVGSGIVSQMFLGILDGDPRTGGYRPGLA
KSWDISDDGVVYTFHLRDNLVWSDGVSITAEGIRKSYLRILDKETGSSFVNMIKSVIKNAEEYFDGKANESELGIKALDE
KTLEITLKSPKPYFLDMLVHQTFIPVPMHVIEKYGQRWTDPENMVVSGPFKLKSRVLNEKVVLEKNNKYYNSKDVVLDSI
IFFVTDNSITAYNMYLNDELDAIFKNVPPDLLKDLKLRDDYYSMGINSTSFYSLNMKVKPLDNVKVRKALSFAIDRKTLT
ESVLNDSSIPTRRATPDYIDYSYKSNLSLFDAEMAKKLLADAGYPNGNNFPLLKVKYNTSDSQRKIAEFIQNQWKKNLNI
NVQLENEEWSTYINSRVNGNYEIIRSGWSGDYADPMTFLSIFQTENTSFSSYGYSNSEYDELLIKSDNERDIFKRQEILK
KAEAIIIERDFPAVFLNITSSSYLFRNDKWKGWEPNISERFNLSEIKPIK
>gi|15594674|ref|NP_212463.1| oligopeptide ABC transporter, periplasmic oligopeptide-binding protein (oppA-2) [Borrelia burgdorferi B31]
MKLQRSLFLIIFFLTFLCCNNKERKEGVSFKISLGAEPSSLDPQLAEDNVASKMIDTMFRGIVTGDPNTGGNKPGLAKGW
DISSDGTVYTFNLREKITWSDGVAITAEGIRKSYLRILNKETGSKYVEMVKSVIKNGQKYFDGQVTDSELGIRAIDEKTL
EITLESPKPYFIDMLVHQSFIPVPVHVTEKYGQNWTSPENMVTSGPFKLKERIPNEKYVFEKNNKYYDSNEVELEEITFY
TTNDSSTAYKMYENEELDAIFGSIPPDLIKNLKLRSDYYSSAVNAIYFYAFNTHIKPLDNVKIRKALTLAIDRETLTYKV
LDNGTTPTRRATPNFSSYSYAKSLELFNPEIAKTLLAEAGYPNGNGFPILKLKYNTNEANKKICEFIQNQWKKNLNIDVE
LENEEWTTYLNTKANGNYEIARAGWIGDYADPLTFLSIFTQGYTQFSSHNYSNPEYNELIKKSDLELDPIKRQDILRQAE
EIIIEKDFPIAPIYIYGNSYLFRNDKWTGWNTNILERFDLSQLKLKNK
>gi|111115154|ref|YP_709772.1| oligopeptide ABC transporter, periplasmic oligopeptide-binding protein [Borrelia afzelii PKo]
MNFNKTTKINTKLKLATLIILAISLITCNNNSEKEKLTFKVYIGGAPSSLDPHLVDETIGARILEQVFSGLLSLNTKTGK
LMPGLAKNWEASKDKKTYQFYLRDNLVWSDGVSITAEGIRKSFLRILNKTTESAHVDVLKSIIKNGQEYFDGKVSDSELG
IKAIDSKTLEITLTSPKPYFLELLLHHAFMPVPIHVIEKYKGNWTNPENMVTSGPFKLKKRLPNEKIIFEKNEHYYNAKE
VEVEELVYITSDNDLTVYNMYKNNEIDAIFNSIPPDIVNEIKLQNDYYQHKSNAIYLYSFNTKIKPLDDARVREALTLAI
DRETLTYKVLNDGTVPTREITPDLENYNYGKKLALFDPEKSKKLLTQAGYPNGKGFPMLTLKYNTNETHKKIAAFIQNQW
KKILNINIMLTNENWPVLTNSRNTGNFEIIRIGRIGEYLDPHTYFTIFTSENSQLASYRYSNLEFDKLIRESDFEKDPIK
RKKILRKAESIIIEKDFPAAPIYIYSGHYLFRNDKWTGWSPNVSEVYYFSELKSIKNAKHN
>gi|15594675|ref|NP_212464.1| oligopeptide ABC transporter, periplasmic oligopeptide-binding protein (oppA-3) [Borrelia burgdorferi B31]
MSFNKTKKIGKKIKIVTLLMLAVSLIACNNNSEKEKLAFKVYIGGAPSSLDPHLVDETIGARILEQIFSGLLTLNTKTGK
LKPGLAKNWEASKDKKTYQFYLRDNLFWSDGVEITAEGIRKSFLRILNKETGSTNVDMLKSIIKNGQEYFDGKVSDSELG
IKAIDSKTLEITLTAPKPYFLELLLHYAFMPVPIHVIEKYKGNWTSPENMVTSGPFKLKKRLPNEKIIFEKNERYYNAKE
VELDELVYITSDNDLTVYNMYKNNEIDAIFNSIPPDIVNEIKLQKDYYQHKSNAIYLYSFNTKIKPLDDARVREALTLAI
DRETLTYKVLNDGTVPTREITPDLKNYNYGKKLALFDPEKSKKLLADAGYPNGKGFPMLTLKYNTNETHKKIAAFIQNQW
KKILNINLMLTNENWPVLTNSRNTGNFEIIRVGRIGEYLDPHTYFTIFTRENSQLASYGYSNLEFDKLIRESDLEKDPIK
RKQLLRKAESIIIEKDFPAAPIYIYSGHYLFRNDKWTGWNPNVSEVYYLSELKPIKNAKHN
>gi|51598588|ref|YP_072776.1| oligopeptide ABC transporter, periplasmic oligopeptide-binding protein [Borrelia garinii PBi]
MNFNKAKKIGRKIKIAALIMLAISLITCNNNSEKEKLTFKVYIGGAPSSLDPHLVDETIGARILEQVFSGLLALNTKTGK
LMPGLAKNWEASKDKKTYQFYLRDNLFWSDGVSITAEGIKKSFLRILNKETESTHVDMLKSIIKNGQEYFDGKVSDSELG
FKAIDSKTLEITLTSPKTYFLELLLHHTFMPVPIHVIEKYKENWTNPENMVTSGPFKLKKRLPNEKIIFEKNEHYYNAKE
VELEELVYITSDNDMTVYNMYKNNEIDAIFNSIPPDIVNEIKLQNDYYQHKSNAIYLYSFNTKIKPLDDAKVREALTLAI
DRETLTYKVLNDGTVPTREITPDLENYNYGKKLALFDPEKSKKLLTEAGYPNGKGFPTLTLKYNTNETHKKVATFIQNQW
KKILNINIMLTNENWPVLTNSRNTGNFEIIRIGRIGEYLDPHTYFTIFTSKNSQLASYKYANLEFDKLIKESDFEQDPIK
RKNLLRKAESIIIEKDFPAAPIYIYSGHYLFRNDKWTGWSPNVSEIYYFFELKSIKNAKRN
>gi|51038612|ref|YP_063258.1| oligopeptide ABC transporter, periplasmic oligopeptide-binding protein [Borrelia garinii PBi]
MFDMKMLIKKLKAILFLNAILFISCFKENDGHKLAFKLNIGSEPVTLDVQLINDSVGSTIVSQMFLGILDGDPRTGGYRP
GLAKSWDISDEGIVYTFHLRDNLVWSDGIAITAEGIRKSYLRILDKETGSSFVNIIKSTIKNAEEYFDGKVNESDLGIKA
LDEKTLEITLKSPKPYFLDMLVHQTFVPVPVHVIEKYGQEWTNPENMVVSGPFKLKSRVLNEKVVLEKNDKYYKSKDVVL
DNIVFFVTDNSITAYNMYLNDELDAIFNNVPPDLLKDLKLRDDYYSIGINSTYFYSLNTKVKPLDNVTVRKALSLAIDRK
TLTESVLNDSSIPTRRATPDYIDYSYKSNLNLFDAQMAKKLLVDAGYPNGKNFPLLKVKYNVNDRQRKIAEFIQNQWKKN
LNINVQLESEEWSTYINSRVNGNYEIIRAGWLGDYSDPMTFLSIFKTENTSFSSYGYSNSEYDKLLIKSDHERNIFKRQE
ILKKAETIIIERDFPAIFINIISSSYLFRNDKWKGWEPNISQRFDLSVIRPIK
>gi|111074133|ref|YP_709261.1| oligopeptide ABC transporter, periplasmic oligopeptide-binding protein [Borrelia afzelii PKo]
MKVLIKKLKAVLFFNVILFISCVKENDGHKLVFKLNIGSEPATLDAQLINDTVGSKIVSQMFLGILDGDPRTGGYRPGLA
KSWDLSNEGLVYTFYLRDNLVWSDGVAITAEGIRKSYLRILDKETSSSLVNIIKSTIKNAEEYFDGKVNESDLGIKALDE
KTLEITLKSPKPYFLDMLVHQTFVPVPVHVIEKHGQEWTNPENMVVSGPFKLKSRVLNEKIILEKNNKYYKSKDVVLDNI
IFFITDNSITAYNMYLNDELDAIFNNIPPDLLKDLKLRDDYYSIGTNSTYFYSLNTKVKPLDNVEVRKALSLAIDRKTLT
ESVLNDSSIPTRRATPDYIDYSYKSNLSLFDVEMAKKLLVDAGYPNGKNFPLLKVKYNTSDRQRKIAEFIQNQWNKNLNI
NVQLENEEWSTYINSRVNGNYEIIRAGWSGDYADPMTFLSIFKTENTAFSSYGYSNSEYDKLLIKSDHESNIFERQEILK
KAEAIIIERDFPGIFINIISSSYLFRNDRWKGWEPNISERFNLSEIKPIK
>gi|11496929|ref|NP_045707.1| oligopeptide ABC transporter, periplasmic oligopeptide-binding protein (oppAV) [Borrelia burgdorferi B31]
MIIKKRGLLILGIATVISCSAMSKPKDDIVFGVGIGNEPTSLDPQFCSDRLGNLIINELFVGLLRGDPKTGGYRPGLAKN
WDISYDNTCYTFHLRDDIYWSDGIKITASTIRDSYIMALENELDVPHINLLTSKIKNAQEFYETKLNADEVGVKVINEQT
LEITLSRPARYFLDMLTHPIFIPIPTHIVKKFGNKWTSSENMVTSGPFKLKRRILNEEISLEKNEKFYDAKNVAINELIF
VTINDTRRIYSMYEHNEIDAIFNNIPLSLINELILREDFYSADINQIGFFSLNTNVKPLNNVKVREALALAVDRETLTYR
VLDNNFKATRKISPNINNYNYGKKLKPYNPRKAEKLLAEAGYPDGKNFPTLTIKYNKNDLEKEVASFIQSQWKKVLNIDV
EIEPETWVNHISNILKGQYEISVRSWQGDYLDPMAFFNIFETKNSHFASYGYSNPELDELIIKSDLEEDEKLRLEILKKI
EEIIIENDYPIIPIYSVAGNYLFKNDKWLGWNTNNSERFALSEIKPIEE
>gi|51038652|ref|YP_063297.1| oligopeptide ABC transporter, periplasmic [Borrelia garinii PBi]
MIRKKILLLTLLIAAASSCKISKTKEDLAFGVGIGNEPSSLDPQFCSDKLGNLIINELFIGLLRGDPKTGGYRPGLAKNW
EISQDNTSYTFHLRDDIYWSDGVKITADAIRGSYIMALEAEENLPNINLLTSKIKNAKEFHTTKLNSDEVGIKVIDEKTL
EITLEQPTEYFLDMITNPIFIPIPTHVVKKFGNKWTTPENMVTSGPFKLKRRILNEEISLEKNKKFYDAKNVDINELTFV
TINDARRIYSMYEHNEIDAIFNNIPLNLINELILREDFYSSDINQIGFLSLNLNAKPLNNPKVREALSLAVDRETLVYRV
LDNNFKATRKVSPNINNYNYGKKLKPYNPRKAEKLLAEAGYPDGKKFPTITIKYSKNELGKEVANFIQSQWKKVLNINVE
VETETWSSHVSNILKGQYEISVRSWQGDYLDPMTFFTIFETKNSHLSAYGYSNPEVDELLNKSEFEVDKKIRLEIFKKVE
EIIIENDHPIIPIYSVAGNYLFRNDKWTGWNTNASERFALSEIKPLEE
>gi|117621604|ref|YP_853864.1| oligopeptide ABC transporter, periplasmic [Borrelia afzelii PKo]
MNKKKIPLLTLLIIFVNSCTISKTKDDFIFGVGIGNEPTTLDPQFCSDKFGTLIINELFIGLLRGDPKTGGYRPGLAKNW
EISHDNTCYIFHLRDDIYWSDGVKITADTIKSSYIMALETEESLPNINLLTSKIKNAKEFYETKLNPDEVGIKVINEKTL
EITLSQPTTYFLDILTNPIFMPVPIHIIKKFGNKWTSAENMVTSGPFKLKRRILNEEISLEKNKKFYDAANVAISELTFV
TINDARRIYSMYEHNEIDAIFNNIPLSLINELILREDFYSTDINQIGFLSLNTNVKPLNNPKVREALSLAIDRETLVYRV
LDNNFKATRKMVPNINNYNYGKKLKLYNPRKAEKLLAEAGYPDGKKFPTLTIKYNKNDLRKEIANFIQSQWKKVLNIDIE
TEPETWNNYVSNILKGQYEISIRSWQGDYLDPMAFFNMFETENTHFSSYGYSNPELNELISKSKFEVDEKIRLELFKKAE
EIIIENDYPVIPIYSAAGNYLFRNDKWTGWNTNNSERFALSEIKPLED
FAMILY 18
>gi|117621594|ref|YP_853844.1| hypothetical protein BAPKO_2023 [Borrelia afzelii PKo]
MFIEKILQNNKELLKDIQKSGCYFLSLHYWIFILTGFDFTEKDVNLNYERFLKLGYIRNDCYILNPCKILSCYKIFSQVR
YESPLYLPVAGKEFEITGIKLKDQVFVHFIAMDNNKVLYDSLDLRSKGKKFEIISKRIFNYFV
>gi|11496916|ref|NP_045696.1| hypothetical protein BBA23 [Borrelia burgdorferi B31]
MYLKMFIEKILQSNAELFKDVQKSGCYFLSLHYWIFVLTGFDFTAKDVNLNYQRFLELGYIRKDCYILNPCKILSCYKIF
SKVRYESPLYLPKAGREFEITEIKVKDQVFVHFLVMDNNKVLYDSLDLKSKGKKFQITSKRIFNYFV
>gi|51038644|ref|YP_063289.1| hypothetical protein BGA20 [Borrelia garinii PBi]
MILRQKDIDLNYQRFLQLGYIRNDYYILNPCKILGFYKIFSKVRYESPLYLPVEGEEFKITEIKLKDQSFIHFIEIDKSK
VLYDSLDLKFKGKKFKIISKMIFNYFI
>gi|11497288|ref|NP_051414.1| BppB [Borrelia burgdorferi B31]
MLINKIKQDNRTLRPEIQKWGCYFLCLHYYTSLFKKREFNAYEINAAYYRFIGLGYIKSNCFIINPCMILNYYGIRSSVR
YESLNYLGAANEFEISEVKIDKVNGYHFIATKNKEILYDSLDLKPRGKIFKVTSKRIFRLK
>gi|11497243|ref|NP_051370.1| BppB [Borrelia burgdorferi B31]
MLINKIKQDNRTLRPEIQKWGCYFLCLHYYTSLFKKREFNAYEINAAYYRFIGLGYIKSNCFIINPCMILNYYGIRSSVR
YESLNYLGAANEFEISEVKIDKVNGYHFIATKNKEILYDSLDLKPRGKIFKVTSKRIFRLK
>gi|11497211|ref|NP_051327.1| BppB [Borrelia burgdorferi B31]
MLINKIKQDNRTLRPEIQKWGCYFLCLHYYTSLFKQREFNAYEINAAYYRFIGLGYIKSNCFIINPCMILNYYGIRSSVR
YESLNYLGAANEFEISEVKIDKVNGYHFIATKNKEILYDSLDLKPRGKIFKVTSKRIFRLK
>gi|11497086|ref|NP_051197.1| BppB [Borrelia burgdorferi B31]
MLINKIKQDNRTLRPEIQKWGCYFLCLHYYTSLFKQCEFNVYEINAAYYRFIGLGYIKSNCFIINPCMILNYYGIRSSVR
YESLNYLGAANEFEISEVKIDKVNGYHFIATKNKEILYDSLDLKPRGKIFKVTSKRIFKLK
>gi|11497344|ref|NP_051448.1| BppB [Borrelia burgdorferi B31]
MLINKIKQDNRTLRPEIQRWGCYFLCLHYYTSLFKKCEFNAYEINAAYYRFIGLGYIKSNCFIINPCMILNYYGIRSSVR
YESLNYLGAANEFEISEVKIDKVNGYHFIATKNKEILYDSLDLKPRGKIFKVTSKRIFRLK
>gi|11497174|ref|NP_051283.1| BppB [Borrelia burgdorferi B31]
MLINKIKQDNRTLRPEIQRWGCYFLCLHYYTSLFKKREFNVYEINAAYYRFIGLGYIKSNCFIINPCMILNYYGIRSSVR
YESLNYLGAANEFEISEVKIDKVNGYHFIATKNKEILYDSLDLKPRGKIFKVTSKRIFKLK
>gi|11497120|ref|NP_051242.1| BppB [Borrelia burgdorferi B31]
MLINKIKQDNRTLRPEIQKWGCYFLCLHYYTSLFKQREFNAYEINTAYYRFIGLGYIKSNCFIINPCMILNYYGIRSSVR
YETANYLGAANEFEISEVKIDKVNGYHFISTKNKEILYDSLDLKPRGKIFKVTSKRIFKLK
>gi|11497401|ref|NP_051506.1| BppB [Borrelia burgdorferi B31]
MLINKIKQDNRTLRLEIQKWGCYFLCLHYYTSLFKKREFSAYEINAAYYRFIGLGYIKSNCFIINLCMILNYYGIRSSVR
YESLNYLGAANEFEISEVKIDKVNGYHFIATKNKEILYDSLDLKPRGKIFKVTSKRIFKLK
>lcl|pl28_7244_7660_1 [CDS] (gene="bppB", locus_tag="BDU_10009", product="BppB", note="*protein_id: BDU:BDU_10009") Borrelia duttonii strain Ly
MKLQQNDNRFLLEIRRWGCYFLSLHYYIASLTKNEFDFNDINNNYYQFIRLGYMRINCYILNPCRILSFFGIKRDVRVED
KDYKCLKDEFEISEVKIKNNIGSHFMATNNTEVLYDPLFLKDRGQEYHLKSKRIFRKI
>lcl|pl27_2049_2465_1 [CDS] (gene="bppB", locus_tag="BDU_11003", product="BppB", note="*protein_id: BDU:BDU_11003") Borrelia duttonii strain Ly
MKLQQNDNRFLLEIRRWGCYFLSLHYYIASLTKNKFDFKDINDNYYQFVSLGYMRINCYILNPCRILSFFGIKRDVRVED
KDYKCLKDEFEISEVKIKNNIGSHFMATNNTEVLYDPLFLKDRGQEYHIKSKRIFRKI
>lcl|pl26_5495_5911_1 [CDS] (gene="bppB", locus_tag="BDU_12007", product="BppB", note="*protein_id: BDU:BDU_12007") Borrelia duttonii strain Ly
MKLQQNDNRFLLEIRRWGCYFLSLHYYIASLTKNEFDFNDINNNYYQFIRLGYMRINCYILNPCSILSFFGIKRDVRVED
KDYKCLKDEFEISEVKIKNNIGSHFMATNNTEVLYDPLFLKDRGQEYHLKSKRIFRKI
>lcl|pl42_20326_20742_1 [CDS] (gene="bppB_2", locus_tag="BDU_3021", product="BppB", note="*protein_id: BDU:BDU_3021") Borrelia duttonii strain Ly
MKLQQNDNRFLLEIRRWGCSFLSLHYYIASLIKNKFDFNDINNNYYQFVRLGYMRINCYILNPCRILSFFDIKRDVRVED
KDYKCLKDEFEISEVRIRNNIGSHFMATNNTEVLYDPLFLKDRGQEYHLKSKRIFRKI
>lcl|pl31_7476_7958_1 [CDS] (gene="bppB", locus_tag="BDU_9009", product="BppB protein", note="*protein_id: BDU:BDU_9009") Borrelia duttonii strain Ly
MKLQQNDNRFLLEIRRWNCYFLSLHYYIASLTKNKFDFNDINNNYYQFVSLGYMKSNCYILNPCRILSFFGVKRDVRVED
KDYKCLKDEFEISEVRIRNNIGSHFMATNNTEVLHDPLFLKDRGQEYHLKSERIFRKIQLTPHMYLLLKGYMPFLCLLKK
>lcl|pl42_11964_12380_1 [CDS] (gene="bppB_1", locus_tag="BDU_3012", product="BppB", note="*protein_id: BDU:BDU_3012") Borrelia duttonii strain Ly
MKLQQNDNRFLLEIRRWGCSFLSLHYYIASLTKNKFDFNGINNNYYQFDSLGYMRINCYILNPCIILSFFGIKRDVSVED
KDYKCLKDEFEISEVRIRNNIGSHFMATNNTEVLYDPLFLKDRGQEYHFKSKRIFRKI
>gi|111074111|ref|YP_709240.1| hypothetical protein BAPKO_4036 [Borrelia afzelii PKo]
MHYYTSVFKNIEFYAFGINVAYRRFLGLGYIKSNCFIKDPCMILNYYGIRTSVRYESFGYFAAANEFEISEVKIAGVNGT
HFIATKEKEILYDSLDLKLNGKIFKVTSKRIFKHR
FAMILY 19
>gi|11497131|ref|NP_051223.1| hypothetical protein BB_S20 [Borrelia burgdorferi B31]
MSIVFDSDFGILKRTIKDIVRAKREYLRVNYGINIDDNQSSIYNIIASSLALIEEEIINELNLFFSKMKPGGTYWAAIEE
HISSKSTTYSAVRNALLNLDGIEYTNIKSAAGKANIYLILKETLLDTSKSNINSPEFKAKLWETLYLTTPSGTLLEGDIE
IDGLNSTGQRKSYKISLGKRKYVYMKVKYKLDLKNYLYLNIDSQIRDIYSRIISNNYSDMGISFEYQDFFAPVNEVKGIK
FMEISACIKDTDTESITKIGDSDFKKNQDIAINDDTMLLFNMTDRLLIDIG
>gi|11497070|ref|NP_051181.1| hypothetical protein BB_P20 [Borrelia burgdorferi B31]
MSIVFDSDFGILKRTIKDIVRAKREYLRVNYGINIDDNQSSIYNIIASSLALIEEEIINELNLFFSKMKPGGTYWAAIEE
HISSKSTTYSAVRNALLNLDGIEYTNIKSAAGKANIYLILKETLLDTSKSNINSPEFKAKLWETLYLTTPSGTLLEGDIE
IDGLNSTGQRKSYKISLGKRKYVYMKVKYKLDLKNYLYLNIDSQIRDIYSRIISNNYSDMGISFEYQDFFAPVNEVKGIK
FMEISACIKDTDTESITKIGDSDFKKNQDIAINDDTMLLFNMTDRLLIDIG
>gi|11497299|ref|NP_051397.1| hypothetical protein BB_L20 [Borrelia burgdorferi B31]
MSIVFDSDFGILKRTIKDIVRSKREYLRVNYGINIDDNQSSIYNIIASSLALIEEEIIDELNLFFSKMKPGGTYWAAIEE
HISSKSTTYSAVRTALLNLDGIEYTNIKSAAGKANIYLILKETLLDTSKSNINSPEFKAKLWETLYLTTPSGTLLEGDIE
IDGLNSTGQRKSYKISLGKRKYVYMKVKYKLDLKNYLYLNIDSQIRDIYSRIISNNYSDMGISFEYQDFFAPVNEVKGIK
FMEISACIKDTDTESITKIGDSDFKKNQDIAINDDTMLLFNMTDRLLIDIG
>gi|11497159|ref|NP_051267.1| hypothetical protein BB_R20 [Borrelia burgdorferi B31]
MSIVFDSDFGILKRTIKDIVRSKREYLRVNYGINIDDNQSSIYNIIASSLALIEEEIINELNLFFSKMKPGGTYWAAIEE
HISSKSTTYSAVRTALLNLDGVEYTNIKSAAGKANIYLILKETLLDDSKSNINSPEFKAKLWETLYLTTPSGTLLEGDIE
IDGLNSTGQRKSYKISLGKRKYVYMKVKYKLDLKNYLYLNIDSQIRDIYSRIISNNYSDMGISFEYQDFFAPVNEVKGIK
FMEISACIKDTDTESITKIGDSDFKKNQDIAINDDTMLLFNMTDRLLIDIG
>gi|11497385|ref|NP_051489.1| hypothetical protein BB_Q27 [Borrelia burgdorferi B31]
MSIVFDSDFGILKRTIKDIVRSKREYLRVNYGINIDDNQSSIYNIIASSLALIEEEIINKLNLFFSKMKPGGTYWAAIEE
HISSKSTTYSAVRTALLNLDGVEHTNIKSAAGKANIYLILKETLLDDSKSNINSPKFKAKLWETLYLTTPSGTLLEGDIE
IDGLNSTGQRKSYKISLGKRKYVYMKVKYKLDLKNYLYLNIDSQIRDIYSRIISNNYSDMGISFEYQDFFAPVNEVKGIK
FMEISACIKDTDTESITKIGDSDFKKNQDIAINDDTMLLFNMTDRLLIDIG
>gi|11497195|ref|NP_051311.1| hypothetical protein BB_M20 [Borrelia burgdorferi B31]
MSIVFDSDFGILKRTIKDIVRSKREYLRVNYGINIDDNQSSIYNIIASSLALIEEEIINELNLFFSKMKPGGTYWAAIEE
HISSKSTTYSAVRTALLNLDGVEHTNIKSAAGKANIYLILKETLLDDSKSNINSPKFKAKLWETLYLTTPSGTLLEGDIE
IDGLNSTGQRKSYKISLGKRKYVYMKVKYKLDLKNYLYLNIDSQIRDIYSRIISNNYSDMGISFEYQDFFAPVNEVKGIK
FMEISACIKDTDTESITKIGDSDFKKNQDIAINDDTMLLFNMTDRLLIDIG
>gi|11497331|ref|NP_051435.1| hypothetical protein BBN20 [Borrelia burgdorferi B31]
MSIVFDSDFGILKRTIKDIVRSKREYLRVNYGINIDDNQSSIYNIIASSLALIEEEIINELNLFFSKMKPGGTYWAAIEE
HISSKSTTYSAVRTALLNLDEVEYTNIKSAAGKANIYLILKETLLDTSKSNINSSEFKAKLWETLYLTTPSGTLLEGDIE
IDGLNSTGQRKSYKISLGKRKYVYMKVKYKLDLKNYLYLNIDSQIRDIYSRIILNNYSDMGISFEYQDFFAPVNEVKGIK
FMEISACIKDTDTESITKIGDSDFKKNQDIAINDDTMLLFNTTDRLLIDIG
>gi|11497254|ref|NP_051353.1| hypothetical protein BB_O20 [Borrelia burgdorferi B31]
MSIVFDSDFGILKRTIKDIVRAKREYLRVNYGINIDDNQSSIYNIIASSLALIEEEIINELNLFFSKMKPGGTYWAAIEE
HISSKSTTYSAVRNALLNLEGVEYTNIKSAAGKANIYLILKETLLDASKSTINSSEFKAKLWETLYLTTPSGTLLEGDIE
IDGLNSTGQRKSYKISLGKRKYVYMKVKYKLDLKNYLYLNIDSQIRDIYSRIISNNYSDMGISFEYQDFFAPVNEVKGIK
FMEISACIKDTDTESIAKITDSDFKKNQDITITDDTMLLFNTTDRLLIDIDS
>gi|111074081|ref|YP_709210.1| hypothetical protein BAPKO_4006 [Borrelia afzelii PKo]
MSIVFDSDFGILKRTIRDIVRTKREYLRVNYGINIDDSNSSIYNIIASSLALIEEEIINELNLFFSKMKPGGSYWAAIEE
HISSKSTTYSAVRNALLNLNGIEHANIKSSAGKANIYLILKEDLLDTNKTNINNPEFKAKFWETLYLTTPSGTLLEGDIE
IDGLNSTGQLKSYKISLGKRKYVYMKVKYKLDLKNYLYLNIDSQIRNIYSRIISNNYFDMGISFEYQDFFAPVNEVKGIK
FMEIKICVKDTDTESISKISDSDFQTNQDISINDDTMLLFNTTERLLIDIDT
>lcl|pl28_25534_26415_1 [CDS] (locus_tag="BDU_10034", product="uncharacterized conserved protein", note="*protein_id: BDU:BDU_10034") Borrelia duttonii strain Ly
MSILFDSDVGVLKKNIEQIVNAKRQYLRDNYKILINDDPASIYNIIATSLAFKECELIDEVNKLFQSIKPDSEYWQAIEK
HISVKSTTYEAIKNSLLSINGITHANIKSTAGTASIYVIVDEEFMNSDKTQIEDTNLKANIWNILYLTCPIGTTFEGDII
IDGINNNNQRIEYKVSLGKKKYVYLKSKYKVNVKNHLYLNVDAKIRDIYTRIVNNNYGDMGISFEYQDFFAPVNEIKGVH
CIDISVALKENLNTKINEINDSEFTNNENIQVEENEILDFDFTSDRLLINISS
>lcl|pl26_23886_24767_1 [CDS] (locus_tag="BDU_12032", product="uncharacterized conserved protein", note="*protein_id: BDU:BDU_12032") Borrelia duttonii strain Ly
MSILFDSDVGVLKKNIEQIVNVKRQYLRDNYKILINDDPASIYNIIATSLAFKECELIDEVNKLFESIKPDSEYWQAIEK
HISVKSTTYEAIKNSLLSINGITHSNIKSTAGTASIYVIVEDEFLNSDKTQIEDTNLKANIWNILYLTCPIGTTFEGDII
IDGINNNNQRIEYKVSLGKKKYVYLKSKYKVNVKNHLYLNVDAKIRDIYTRIVNNNYGDMGISFEYQDFFAPVNEIKGVH
CIDISVALKENLNTKINEINDSEFTNNENIQVEENEILDFDFTSDRLLINISS
>lcl|pl27_19111_19992_1 [CDS] (locus_tag="BDU_11027", product="uncharacterized conserved protein", note="*protein_id: BDU:BDU_11027") Borrelia duttonii strain Ly
MSILFDSDVGVLKKNIEQIVNAKRQYLRDNYKILINDDPASIYNIIATSLAFIECELIDEVNKLFQSIKPDSEYWQAIEK
HISVKSTTYEAIKNSLLSINGITHANIKSTAGTASIYVIVDEEFMNSDKTQIEDTNLKANIWNILYLTCPIGTTFEGDII
IDGINNNNQRIEYKVSLGKKKYVYLKSKYKVNVKNHLYLNVDAKIRDIYTRIANNNYGDMGISFEYQDFFAPVNEIKGVH
CIDVSVALKENLNTKINEINDSEFTNNENIQVEENEILDFDFTSDRLLINISS
>gi|11496899|ref|NP_045682.1| hypothetical protein BBA09 [Borrelia burgdorferi B31]
MSIIFDKNLGILEKTIEEIQNEKKHILRTKYGINIKDNSIYDIINFPSSSIDKQISEVLKELFSKIKENGSYFNALKEDL
STPKSSTYEAIRKALLNVEGVKHINILSGPGTINLYLILQDDCFQDQEKKQIKIETKQNIWQAIYYTAPSGTVFKGDIEI
EFLNKHNQKKTYKFSLGKKKYAYLKVVYKTEAKDAIYKEIDTQIRDIYNKILTDKYIEMGTSLRYQDFLAPVSIIRGIKE
LKIGICIKNDETKKITQLSDSDFTFNKDENTKEDEIIIFNTNKRLLINRE
>gi|117621581|ref|YP_853829.1| hypothetical protein BAPKO_2010 [Borrelia afzelii PKo]
MSIIFDKNLGILEKTIEEIQNEKKHILRTKYGINIKDNSIYDIINFPSSSIDKQISEVLRELFSKIKENGSYFNALKEDL
STPKSSTYEAIRKALLGVEKVKHINIVSGPGTIALYLILQDDCFQDKEKKQIKIETKQNIWQAIYYTAPSGTVFKGDIEI
EFLNKHNQKKTYKFSLGEKKYAYLKAIYKTEAKDAIYKEIDTQIRDIYNKILTEKYTEMGTSLRYQDFLAPVSIIRGIKE
LRIGTCIKSDDTKKITELSESDFTFNKDENIKENEIIIFDTNKRLLINRE
>lcl|pl165_136408_137268_1 [CDS] (locus_tag="BDU_1125", product="uncharacterized conserved protein", note="*protein_id: BDU:BDU_1125") Borrelia duttonii strain Ly
MRIVFDKETGIITKSIEEIQNIKKEILKREYNILIKDNSIFDIINYPSSAIDMEIIQALNELFETLKEGGKYFKKLQHSL
SIHKSSTYEAVKQTLLAIPQIEYANIISSAGTIQIYIIFTKEYRTLSAITQDIKIQIWKAIYNTAPCGTAFRGKIKLEFF
NKNGQQKTYKFSLGIIKYAYLKVLYKTETESIHKEIDENIREIYKKIFQNKYKDMGISFCYQDLLGPVSLLQGIRKMKIG
IHTKENLNTKITEIKESEFQFNNDIEIKANELISFDENSRLIIERE
>lcl|pl124_96750_97610_1 [CDS] (locus_tag="BRE_1092", product="uncharacterized conserved protein", note="*protein_id: BRE:BRE_1092") Borrelia recurrentis A1
MRIVFDKETGIITKSIEEIQNIKKEILKREYNILIKDNSIFDIINYPSSAIDMEIIQALNELFETLKEGGKYFKKLQHSL
SIYKSSTYKAVKQTLLAIPQIEYANIISSAGTIQIYIIFTKEYRTLSAITQDIKIQIWKAIYNTAPCGTAFRGKIKLEFF
NKNGQQKTYKFSLGIIKYAYLKVLYKTETESIHKEIDENIREIYKKIFQNKYKDMGISFCYQDLLGPVSLLQGIRKMKIG
IHTKENLNTKITEIKESEFQFNNDIEIKANELISFDENSRLIIERE
>gi|51038631|ref|YP_063276.1| hypothetical protein BGA07 [Borrelia garinii PBi]
MEAILALKEDLSTPKSSTYEAIRKALLSVDGVKQINILSGPGTISLYLILKDDCFIDKKKLN
>gi|51038632|ref|YP_063277.1| hypothetical protein BGA08 [Borrelia garinii PBi]
MGTSLRYQDFLALVSIIRGIKELRIGTCIKSDDIKKSQNLVRMILHSTKTKTLKRMKLLFLIQKKTSY
FAMILY 20
>gi|11497307|ref|NP_051405.1| lipoprotein [Borrelia burgdorferi B31]
MKIINILFCLFLLMLNGCNSNDNDTLKNNAQQTKSRRKRDLTQKEVTQEKPKSKEELLREKLNDDQKTQLDWLKTALTDA
GEFDKFLENNEDKIKSALDHIKSELDKCNGKENGDVQKNTFKQVVQGALKGGIDGFGASNATTTCNGS
>gi|11497078|ref|NP_051189.1| lipoprotein [Borrelia burgdorferi B31]
MKIINILFCLFLLLLNSCNSNDNDTLKNNAQQTKSRGKRDLTQKEATPEKPKSKEELLREKLSEDQKTHLDWLKEALGND
GEFDKFLGYDESKIKTALDHIKSELDKCNGNDADQQKTTFKQTVQGALSGGIDGFGSNNAVTTCGNGS
>gi|11497111|ref|NP_051233.1| lipoprotein [Borrelia burgdorferi B31]
MKIINILFCLFLLMLNGCNSNDNDTLKNNAQQTKRRGKRDLTQKETTQEKPKSKEELLREKLSDDQKTHLDWLKPALTGA
GEFDKFLENDDDKIKSALDHIKTQLDSCNGDQAEQQKTTFKTVVTEFFKNGDIDNFATGAVSNCNNGG
>gi|11497203|ref|NP_051319.1| lipoprotein [Borrelia burgdorferi B31]
MKIINILFCLFLLLLNSCNSNDNDTLKNNAQQTKSRGKRDLTQKEATPEKPKSKEELLREKLSEDQKTHLDWLKEALGND
GEFDKFLGYDESKIKSALNHIKSELDKCTGDNSEQQKSTFKQTVQGFFSGGNIDNFANNAVSNCNNGGS
>gi|11497337|ref|NP_051441.1| lipoprotein [Borrelia burgdorferi B31]
MKIINILFCLFLLMLNSCNSNDTNTSQTKSRQKRDLTQKEATQEKPKSKEDLLREKLSEDQKTHLDWLKTALTGAGEFDK
FLGYDEDKIKGALNHIKSELDKCTGDNSEQQKSTFKEVVKGALGGGIDSFATSASSTCQAQQ
>gi|11497262|ref|NP_051361.1| lipoprotein [Borrelia burgdorferi B31]
MKIINILFCLFLLMLNGCNSNDTNTKQTKSRQKRDLTQKEATQEKPKSKSKEDLLREKLSDDQKTQLDWLKTALTGVGKF
DKFLENDEGKIKSALEHIKTELDKCNGNDEGKNTFKTTVQGFFSGGNIDNFADQATATCN
>gi|11497167|ref|NP_051275.1| lipoprotein [Borrelia burgdorferi B31]
MKIINILFCLFLLMLNGCNSNDTNNSQTKSRQKRDLTQKEATQEKPKSKEELLREKLNDNQKTHLDWLKEALGNDGEFNK
FLGYDESKIKSALDHIKSELDSCTGDKVENKNTFKQVVQEALKGGIDGFENTASSTCKNS
>lcl|pl27_3899_4330_1 [CDS] (locus_tag="BDU_11005", note="Probable lipoprotein (SpLip)", product="MlpL-like protein", note="*protein_id: BDU:BDU_11005") Borrelia duttonii strain Ly
MRRFYMKITNFTLILLLLMSSCEQDNNTNKGIKSRNKRDLEQQVEAKKTPEETLREKLNDNQKKGLDFLKEALNSDSELN
KFLNEDESKIKEALDHIQSELAKCTGENASEKKGTFKQVVEGALKGGLDNFKGQAASTCDQEQ
>lcl|pl28_9206_9637_1 [CDS] (locus_tag="BDU_10011", note="Probable lipoprotein (SpLip)", product="MlpL-like protein, lipoprotein", note="*protein_id: BDU:BDU_10011") Borrelia duttonii strain Ly
MRRFYMKITNFTLILLLLMSSCDQEKNTNKGIKSRNKRDLEQQIEAQKTPEETLREKLNDNQKKGLDFLKDALSSESDFN
NFLNSDESKIKDALDHIQSELAKCTGDDAADKKNTFKQVVEGALKAGLDNFKDQSNSTCGQGN
>lcl|pl53_21288_21707_1 [CDS] (locus_tag="BRE_2027", note="Probable lipoprotein (SpLip)", product="MlpL-like protein; lipoprotein", note="*protein_id: BRE:BRE_2027") Borrelia recurrentis A1
MKITNFTLILLLLMSSCKQDNNTNKGIKSRNKRDLEQQVEAQKTPEEALREKLNDNQRKGLDFLKDALSNSESEFNKFLN
ADESKIKDALDHIQSELAKCTRDNAAEQKETFKQVVKGALQAGLDNFKSSADSTCGNNQ
>lcl|pl70_32419_32853_1 [CDS] (locus_tag="BDU_2033", note="Probable lipoprotein (SpLip)", product="MlpL-like protein, lipoprotein", note="*protein_id: BDU:BDU_2033") Borrelia duttonii strain Ly
MRRFYMKIINFTLILLLLMSSCEQNNNTNKGIKSRHKRDLEQQVEAQKTPEENLREKLSESQIKGLDFLKEVLGSGSDFN
NFLNADESKIKDALDHIQSELAKCTGDNAEQQKTTFKEVVKGALEGGLDNLKGQAASTCGQGNQ
>lcl|pl35_9763_10272_1 [CDS] (locus_tag="BRE_4009", note="Probable lipoprotein (SpLip)", product="MlpL-like protein; lipoprotein", note="*protein_id: BRE:BRE_4009") Borrelia recurrentis A1
MKIINFTLILLLLMSSCEQDNNTNKGIKSSNKRDLEQQVEAQKTPEEDLREKLDDNQRKGLDFLKEALSNSESEFNKFLN
EEESKIKEALDHIQSELAKCTGNEAVQQKETFKEVVKGALEGGLDNLKILLIALAIKTTNKTINLQNKFHKQNLKCRFKK
ENTKISSYK
>lcl|pl26_7535_7981_1 [CDS] (locus_tag="BDU_12009", note="Probable lipoprotein (SpLip)", product="MlpL-like protein, lipoprotein", note="*protein_id: BDU:BDU_12009") Borrelia duttonii strain Ly
MRRFYMKITNFTLILLLLMSSCDQENNTNKGIKSRNKRDLEQQVEAQKTPEEALREKLNDNQKKGLDFLKEALNSENMFT
QLVLLNESNIKDALDHIQSELAKCTGDEAEQKKGTFKTVINGYFSTMNNETLKGIKENATSTCNQNDS
>lcl|pl31_5019_5450_1 [CDS] (locus_tag="BDU_9006", product="MlpL-like protein", note="*protein_id: BDU:BDU_9006") Borrelia duttonii strain Ly
MNKLNILFLIIILLLNNCKQSSSNTQNKEDKHKKDLTEEQLKEKQKNPETLLKEKLSDDQKKALEFLKEALNNESTFNEF
LKLDISKINPILDHIHSEVKLCTGDKANSKDQFKTLIKGYFNNQIDDDKLNKFQDEVKSMCNQ
>gi|111074076|ref|YP_709205.1| hypothetical protein BAPKO_4001 [Borrelia afzelii PKo]
MNDDQKKQLDWLKDALENEKFDKFLGYDESKIKSALEHIKTQLEKCNGNDGGKNTFKETVKGFFSGGDIDKFATDAVSTC
Q
>lcl|pl35_22583_23014_1 [CDS] (locus_tag="BRE_4024", product="MlpL-like protein", note="*protein_id: BRE:BRE_4024") Borrelia recurrentis A1
MNKLNILFLIIILLLNNCKQSSSNTQNKEDKHKKDLTEEQLKEKQKNPEMLLKEKLSDDQKKALEFFKEALNNESTFNEF
LKLDISKINPILDHIHNEVTPCTREKANSKDQFKTLIKGYFNNQIDDNKLNDFATNVKSMCNS
>lcl|pl41_20486_20920_1 [CDS] (locus_tag="BDU_4020", product="MlpL-like protein", note="*protein_id: BDU:BDU_4020") Borrelia duttonii strain Ly
LMNKLNILFLIIILFLNNCKQSSSNTKNEEDKHKKDLTEEQLKEKQKNQETLLKEKLSDDQKKALEFFKEALNNESTFNE
FLKIDISKIKPILDHIHNEITPCANDKAEAKNTFKTTINQYFNNQIDNDKLNKFQDLVKSMCNI
>gi|117621773|ref|YP_854364.1| hypothetical protein BAPKO_3529 [Borrelia afzelii PKo]
MKIINILFCLFLIMLNGCNSNDNDTVKNNAKQSQSRKKRDLEQKRVTTRKTKI
FAMILY 21
>gi|11497383|ref|NP_051479.1| hypothetical protein BB_Q17 [Borrelia burgdorferi B31]
MIFTLDMVLNHLTQIFKGFKAYAPENNFECDIINTYNHPYLSKITAASSNIIALKFDGTENLFDHNSRAGVFYENALEFS
INFQIYIIAIVLNAKDFDANSRMLMLYSMLSDFLHNKAHKYNLPSLQPDYINKINFYIYPTSNMQTVGLINLGTKYSNHA
YSASIAFNASVKATEILKEEYKIAARYN
>gi|11497297|ref|NP_051387.1| hypothetical protein BB_L10 [Borrelia burgdorferi B31]
MIFTLDMVLNHLTQIFKGFKAYATENNFECDIINTYNHPYLSKITAASSNIIALKFDGTENLFDHNYRAGVFYENALEFS
INFQIYIIAIVLNAKDFDANSRMLMLYSMLSDFLHNKAHKYNLPSLQPDYINKINFYIYPTSNMQTVGLINLGTKYSNHA
YSASIAFNASVKAIEILKEEYEIAARYN
>gi|11497068|ref|NP_051171.1| hypothetical protein BB_P10 [Borrelia burgdorferi B31]
MIFTLDMVLNHLTQIFKGFKAYATENNFECDIINTYNHPYLSKITAASSNIIALKFDGTENLFDHNYRAGVFYENALEFS
INFQIYIIAIVLNAKDFDANSRMLMLYSMLSDFLHNKAHKYNLPSLQPDYINKINFYIYPTSNMQTVGLINLGTKYSNHA
YSASIAFNASVKAIEILKEEYEIAARYN
>gi|11497129|ref|NP_051213.1| hypothetical protein BB_S10 [Borrelia burgdorferi B31]
MIFTLDMVLNHLTQIFKGFKAYATENNFECDIINTYNHPYLSKITAASSNIIALKFDGTENLFDHNYRAGVFYENALEFS
INFQIYIIAIVLNAKDFDANSRMLMLYSMLSDFLHNKAHKYTLPSLQPDYINKINFYIYPTSNMQTVGLINLGTKYSNHA
YSASIAFNASVKAIEILKEEYEIAARYN
>gi|11497329|ref|NP_051428.1| hypothetical protein BBN10 [Borrelia burgdorferi B31]
MIFTLDMVLNHLTQIFKGFKAYATENNFECDIINTYNHPYLSKITAASSNIIALKFDGTENLFDHNYKAGVFYENALEFS
INFQIYIIAIVLNAKDFDANSRMLMLYSMLSDFLHNKAHKYTLPSLQPEYINKINFYIYPTSNMQTVGLINLGTKYSNHA
YSASIAFNASVKAIEILKEEYEIAARYN
>gi|11497157|ref|NP_051257.1| hypothetical protein BB_R10 [Borrelia burgdorferi B31]
MIFTLDMVLNHLTKIFKGFKAYATENNFECDIINTYNHPYLSKITAASSNIIALKFAGTENLFDHNSRAGVFYENALEFS
INFQIYIIAIVLNAKDFDANSRMLMLYSMLSDFLHNKAHKYTLPSLQPEYINKINFYIYPTSNMQTVGLINLGTKYSNHA
YSASIAFNASVKAIEILKEEYEIAARYN
>gi|11497252|ref|NP_051343.1| hypothetical protein BB_O10 [Borrelia burgdorferi B31]
MIFTLDMVLNHLTQIFKGFKAYATENNFECDIINTYNHPYLSKITAASSNIIALKFDGTENLFNHNSRAGVFYENALEFS
LNFQIYIIAIVLNAKDFDANSRMLMLYGMLSDFLHNKAHKYTLESQSQPEYISKVNFYIYPISNMQTVGLINLGTKYSNH
AYSASIAFNASVKAIEILKEEYKIAARYN
>gi|11497219|ref|NP_051301.1| hypothetical protein BB_M10 [Borrelia burgdorferi B31]
MIFTLDMVLNHLTQIFKGFKAYATENNFECDIINTYNHPYLSKITAASSNIIALKFDGTENLFDHNSRAGAFYENALEFS
LNFQIYIIAIVLNAQDFDANSRMLMLYGMLSNFLHNKAHKYTLESQSQPEYISKVNFYIYPISNMQTVGLINLGTKYSNH
AYSASIAFNASVKAIEILKEEYKIAARYN
>gi|111074094|ref|YP_709223.1| hypothetical protein BAPKO_4019 [Borrelia afzelii PKo]
MIVTLDSILNHLIRIFKGFKVYAPENNFECDIINTYNHPYLSKITTTSPNIIALKFDGTEHLFDHDSKVGTFYENTLEFS
VNFQIYIIVVVLNSKDFDANSRMLILYGMLSDFLHNRVHKYTLENQSQPEYVNKINFYIYLTSNMQTVGLINLGTKYSNH
AYSASVAFNASVKTIEILKEEHKIARKYN
>lcl|pl28_18469_19029_1 [CDS] (locus_tag="BDU_10024", product="uncharacterized conserved protein", note="*protein_id: BDU:BDU_10024") Borrelia duttonii strain Ly
MILDITTIEKCIISTLKDFTKFASIYNLSVDILNTYNHPYMSKYTVDNSNIIAVQFSDIDGLFEHNSRTGVFYDNVNEFA
IHFQLYFMALTSNSDKNPHERLMLLYALFSDFLHDSSTQSFTFTPEDNCDYQKNVKFHIRHTTNMQNNGLLDINSNNSKS
TYCLSQGFVANIQTKEEKVKEQNNAI
>lcl|pl26_16821_17381_1 [CDS] (locus_tag="BDU_12022", product="uncharacterized conserved protein", note="*protein_id: BDU:BDU_12022") Borrelia duttonii strain Ly
MILDITTIEKCIISTLKDFTKFASIYNLSVDILNTYNHPYMSKYTVDNSNIIAVQFSDIDGLFEHNSRTGVFYDNVNEFA
IHFQLYFMALTSNSDKNPHERLMLLYALFSDFLHDSSTQSFTFTPEDNCDYQKNVKFHIRHTTNMQNNGLLDVNSNNSKS
TYCLSQGFVANIQIKEEKVKEQNNAI
>lcl|pl27_12582_13142_1 [CDS] (locus_tag="BDU_11017", product="uncharacterized conserved protein", note="*protein_id: BDU:BDU_11017") Borrelia duttonii strain Ly
MILDITTIEKCIISTLKDFTKFASLYNLSVDIINTYNHPYMSKYTVDHLNIIAVQFNDIDGLFEHNSRTGVFYDNVNEFA
IHFQLYFMALTNNSGKNPHERLMLLYALFSDFLHDSATQSFTFTPEDNCDYQKNVKFHIRHTTNMQNNGLLDVNSNNSKS
TYCFSQGFVAKIQIKKEKVKEQNNAI
>gi|11496921|ref|NP_045718.1| hypothetical protein BBA45 [Borrelia burgdorferi B31]
MIIGLNESVQFLIKILTNFKKYLYLKEIELEILNTYNHPYLEKFATNTSNLLVLKSESFEGLTPRNLRGRNSCKEFNEFR
LRFSLYFLSFVLFKAYKDSYENICKVYEHFLEFLHENRFKFEFTKELEGDSYLLLTYYLCSISNLNNDGLLGVSNMHANM
CFSFNQIFVANIQVLKQER
>gi|117621614|ref|YP_853879.1| hypothetical protein BAPKO_2043 [Borrelia afzelii PKo]
MIVGLNESVQFLIKILTKFKEFLDLKEIELEILNTYNHPYLEKFATNTSNLIVLKSESFEGLTPRNLRGRNFCKTSNEFR
LRFSLYFLSFTVLKAYKHSYESVCRVYEHFLEFLHENRFRFEFTKELDNGSYLLLTYYLSSISDLNNDGLLGVSNMRSNM
CFSFNQIFVANIQVLKQER
>lcl|pl124_61754_62302_1 [CDS] (locus_tag="BRE_1061", product="uncharacterized conserved protein", note="*protein_id: BRE:BRE_1061") Borrelia recurrentis A1
VLLSLYESQTFLVKILFEFKDYLKKHSLKVKIINSYNPLYLNDLEINGSYLLVIRPEGFDSLDVRNFRSGSFYENVNEFG
FKFILFFLGFVGEVGELKIYVGLHTIYEYFLEFLHENAFKFKFLKQNPLEKEYDLSLNYYLKSTSDLRNGGFVKTSCNGL
KGVLGLSQNYRANIQIVENKID
>lcl|pl165_100078_100626_1 [CDS] (locus_tag="BDU_1091", product="uncharacterized conserved protein", note="*protein_id: BDU:BDU_1091") Borrelia duttonii strain Ly
VLLSLYESQTFLVKILFEFKDYLKKHSLKVKIINSYNPLYLNDLEINGSYLLVIRPEGFDSLDVRNFRSGSFYENVNEFG
FKFILFFLGFVGEVGELKIYVGLHTIYEYFLEFLHENAFEFKFLKQNPLEKEYDLSLNYYLKSTSDLINGGFVKTSCNGL
KGVLGLSQNYRANIQIVENKID
>gi|51038665|ref|YP_063310.1| hypothetical protein BGA41 [Borrelia garinii PBi]
MIVGLNESVQFLIKILTKFKQYLELKEIELEIVNTYNHPYLEKFSTNVSNLIVLKY
>gi|51038666|ref|YP_063311.1| hypothetical protein BGA42 [Borrelia garinii PBi]
MYEHFLEFLHENRFRFEFRKELESDSYLLLTYYIYSISNLNNDGLLGVSNKRSNMCFSFNQIFFANIQALEQER
FAMILY 22
>lcl|pl28_20594_21031_1 [CDS] (locus_tag="BDU_10027", product="uncharacterized conserved protein", note="*protein_id: BDU:BDU_10027") Borrelia duttonii strain Ly
MIQLYKMNILTKKETHTFDVKVLPVYQWDSILGFSQNYGIDKLNNIDYLRTITNIMIKPDFLDKFYFILDDNRKYISYYK
DYLVAILYSIQFDTFTLEEDFKKPSLIYLSHYLNADGGFVKFDYINDSWNYEQVIQNIDSRETEF
>lcl|pl26_18946_19383_1 [CDS] (locus_tag="BDU_12025", product="uncharacterized conserved protein", note="*protein_id: BDU:BDU_12025") Borrelia duttonii strain Ly
MIQLYKMNILTKKETHTFDVKVLPVYQWDSILGFSQNYGIDKLNNIDYLRTITNIMIKPDFLDKFYFILDDNRKYISYYK
DYLVAILYSIQFDTFTLEEDFKKPSLIYLSHYLNADGGFVKFDYINDSWNYEQVIQNIDSRETEF
>lcl|pl27_14493_14930_1 [CDS] (locus_tag="BDU_11020", product="uncharacterized conserved protein", note="*protein_id: BDU:BDU_11020") Borrelia duttonii strain Ly
MIQLYKMNILTKKETHTFDVKVLPVYQWDSILGFSQNYGIDKLNNIDYLRTITNIMIKPDFLDKFYFILDDNRKYISYYK
DYLVAILYSIQFDTFTLEEDFKKPSLVYLSHYLNTDGGFVKFDYINDSWNYEQVIQNIDSQETEF
>gi|11497274|ref|NP_051346.1| hypothetical protein BB_O13 [Borrelia burgdorferi B31]
MIMRYKMKILTKNKTYEYPLKVLPVYEWDRVLGFNQSDAVLKLNEVQYLREITSLMISPKFLDEFYVILDQNREFISYYK
DYLVAIIYTAQFNTFHLDNDLKKPALVYLSEYENNVGDFVTFDYINENFDYEKVATSLSSSTSNSNELVAK
>gi|11497319|ref|NP_051390.1| hypothetical protein BB_L13 [Borrelia burgdorferi B31]
MIMRYKMKILTKNKTYEYPLRVLPVYEWDKVLGFNQSDAVLKLNEVKYLREITSLMISPKFLDEFYVILDQNREFISYYK
DYLVAIIYTAQFNTFHLDNDLKKPALVYLSEYENNVGDFVAFDYINENFDYEKVATSLSSSTSNSNELVAK
>gi|11497232|ref|NP_051304.1| hypothetical protein BB_M13 [Borrelia burgdorferi B31]
MIMRYKMKILTKNKTYEYPLRVLPVYEWDKVLGFNQSDAVLKLNEVKYLREITSLMISPKFLDEFYVILDQNREFISYYK
DYLVAIIYTAQFNTFHLDNDLKKPALVYLSEYENNVGDFVAFDYINENFDYEKVATSLSSSTSNSNELVAK
>gi|11497185|ref|NP_051260.1| hypothetical protein BB_R13 [Borrelia burgdorferi B31]
MIMRYKMKILTKNKTYEYPLRVLPVYEWDKVLGFNQSDAVLKLNEVKYLREITSLMISPKFLDEFYVILDQNREFISYYK
DYLVAIIYTAQFNTFHLDNDLKKPALVYLSEYENNVGDFVAFDYINENFDYEKVATSLSSITSNSNELVAK
>gi|11497143|ref|NP_051216.1| hypothetical protein BB_S13 [Borrelia burgdorferi B31]
MIMRYKMKILTKNKTYEYPLRVLPVYEWDKVLGFNQSDAVLKLNEVKYLREITSLMISPKFLDEFYVILDQNREFISYYK
DYLVAIIYTAQFNTFHLDNDLKKPALVYLSEYENNVGDFVAFDYINENFDYEKVATSLSSSTSNSNELVAK
>gi|11497097|ref|NP_051174.1| hypothetical protein BB_P13 [Borrelia burgdorferi B31]
MIMRYKMKILTKNKTYEYPLRVLPVYEWDKVLGFNQSDAVLKLNEVKYLREITSLMISPKFLDEFYVILDQNREFISYYK
DYLVAIIYTAQFNTFHLDNDLKKPALVYLSEYENNVGDFVAFDYINENFDYEKVATSLSSSTSNSNELVAK
>gi|11497412|ref|NP_051482.1| hypothetical protein BB_Q20 [Borrelia burgdorferi B31]
MIMRYKMKILTKNKTYEYPLRVLPVYEWDKVLGFNQSDAVLKLNEVKFLREITSLMISPKFLDEFYVILDQNREFISYYK
DYLVAIIYTAQFNTFHLDNNLKKPALVYLSEYENNVGDFVAFDYINENFDYEKVATSLSSITSNSNELVAK
>gi|117621766|ref|YP_854357.1| hypothetical protein BAPKO_3522 [Borrelia afzelii PKo]
MIMRYKMKILTKNKTYEYPPRVLSVYEWDKVLGFINQSDAVSKLNKVKYLREITSLMISPKFLDEFYVIFLDANREFISY
YKDYLVPIIYTMQFNTFYIDNDLKTPALVYLSEYENNVGDFVTFDYINDNFDYTKVTTLLTSNSNELVAK
>gi|11496947|ref|NP_045721.1| hypothetical protein BBA48 [Borrelia burgdorferi B31]
MRYKLKILTRAKTHTYVLKDIPMYDWDSVLGFDVERDELISKLNDLRTLKEITKLMISRGFLDEFYEILNKERRYSELYK
YALPTILFSVQYSLFETIEGFKKPGLVYIESFQDKNGDYIKYDYINERWSYDLITNSKPSDLNSEDSLEPGFESLLQEGS
NE
>gi|111074091|ref|YP_709220.1| hypothetical protein BAPKO_4016 [Borrelia afzelii PKo]
MIMRYKMKILTKNKTYEYPLRVLPVYEWDRVLGFNQSDAIYKLNEVKYLREITSLMISPKFLDEFYVILDANREFISYYK
DYLVAIIYTAQFILFMQIMTLKNPL
>gi|117621617|ref|YP_853883.1| hypothetical protein BAPKO_2046 [Borrelia afzelii PKo]
MRYKLKILTRAKTHTYILKDIPMYEWDNVLGFDVERDELISKLNDLQTLKEITKLMISRGFLDEFYEILNKERRYSELYK
YALPTILFSVQYSLFQTIAGFKQPGLVYIESYQDKNGDYIKYDYIDKRWSYDFLITNSNSLGANQEDSLETGLESLLQEG
VNE
>gi|51038670|ref|YP_063315.1| hypothetical protein BGA46 [Borrelia garinii PBi]
MRYKLKILTRAKTHKYVLKDIPMYEWDNVLGFDVERDELINKLNDLKTLKEITKLMISRGFLDEFYEILNKERRYSELYK
YALPIILFLVQYSLFQTIEGFKKPGLVYIESFQDRNGDYIKYDYIDERWSYDFLITSSKSLGLNQEDSLEANLEPLLKEG
VNE
>lcl|pl124_59787_60209_1 [CDS] (locus_tag="BRE_1058", product="uncharacterized conserved protein", note="*protein_id: BRE:BRE_1058") Borrelia recurrentis A1
MRYKLKILTKHKAYEYVIRDIPMYDWDSILGFDSSQETLRRELNNLSTLKKISSLMISASFFDEFYDIINDNKEYSFLYK
YPLPTILFAIEYSLVEKISGLQKPSLVYIESFQDSDGTFVKYSYIDERWNYDDLVLREVG
>lcl|pl165_98111_98533_1 [CDS] (locus_tag="BDU_1088", product="uncharacterized conserved protein", note="*protein_id: BDU:BDU_1088") Borrelia duttonii strain Ly
MRYKLKILTKHKAYEYVIRDIPMYDWDSILGFDSSQETLRRELNNLSTLKKISSLMISASFFDEFYDIINDNKEHSFLYK
YPLPTILFAIEYSLVEKISGLQKPSLVYIESFQDSDGTFVKYSYIDERWNYDDLVLREVG
>gi|111074090|ref|YP_709219.1| hypothetical protein BAPKO_4015 [Borrelia afzelii PKo]
MSEYENNVGDFVTFNYIDDNFDYEKVAALLTSNSNELVAQ
FAMILY 23
>gi|11497410|ref|NP_051480.1| hypothetical protein BB_Q18 [Borrelia burgdorferi B31]
MPQDTISVSLLDSRIQASRPNYYNPLLVYKTAKIKVNKDAANFITLNLTVNNYEKQIETLEKDNGNGQDQFGKEKTLLKT
AMSNFFNSSEESLKSAVLFIYKDKPEELKKYLKVHRHTFVVLINTEGDNSDDGLKIYKDDYDKFKTPSIFFVFSTKEQEI
KELFKDKGNTEKERNIAVYSNNKDNLHLKFISQYLHQASIFHAVNPYGMPLAATPLVDDTVIGKLRTAKINFYSLLNETG
LDGMPAFKESVDLAGSSIDELFTYHYIKNEAIIELIRIWNKNNRQNSKLSALQLSGARDNAYTSAIECLLKRFVDRGLII
EYKNLNLTLSPTPQLKLELSVNITYNFSINAVALVITTQDIVDYQNSLSA
>gi|11497230|ref|NP_051302.1| hypothetical protein BB_M11 [Borrelia burgdorferi B31]
MPQDTISVSLLDSRIQASRPNYYNPLLVYKTAKIKVNKDAANYKILNLTVNNYEKQIETLEKDNGNGQDQFGKEKTLLKT
AMSNFFNSSEESLKSADLFIYKDKPEELKKYLKVHRHTFVVLINTEGDNSDDGLKIYKDDYDKFKTPSIFFVFSTKEQEI
KELFKDKGNTEKERNIAVYSNNKDNLHLKFISQYLHQASIFHAVNPYGMPLAATPLVDDTVIGKLRTAKINFYSLLNETG
LDGVPAFKEGVDLAGGAIDEQFTYHYIKNEAIIELIRIWNKNNRQNSKLSALQLSGARDNAYTSAIECLLKRFVDRGLII
EYKNLRLTLSPTPQLKLELSVNITYNFSINAVALVITTQDIVDYQNSLSA
>gi|11497272|ref|NP_051344.1| hypothetical protein BB_O11 [Borrelia burgdorferi B31]
MPQDTISVSLLDSRIQASRPNYYNPLLVYKTAKIKVNKDAANYKILNLTVNNYEKQIETLEKDNGNGQDQFGKEKTLLKT
AMSNFFNSSEESLKSADLFIYKDKPEELKKYLKVHRHTFVVLINTEGDNSDDGLKIYKDDYDKFKTPSIFFVFSTKEQEI
KELFKDKGNTEKERNIAVYSNNKDNLHLKFISQYLHQASIFHAVNPYGMPLAATPLVDDTVIGKLRTAKINFYSLLNETG
LDGVPAFKEGVDLAGGAIDEQFTYHYIKNEAIIELIRIWNKNNRQNSKLSALQLSGARDNAYTSAIECLLKRFVDRGLII
QYKNLSLTLSPTPQLKLELSVNITYNFSINAVSLVITTQDIVDYQNSLSA
>gi|11497317|ref|NP_051388.1| hypothetical protein BB_L11 [Borrelia burgdorferi B31]
MPQDTISVSLLDSRIQASRPNYYNPLLVYKTAKIKVNKDAASYKILNLTVNNYEKQIETLEKENGNGEDQFGKEKTLLKT
AMSNFFNSSEESLKSADLFIYKDKPEELKNYLKVHRHTFVVLINTEGDASDDGLKIYKDDYNKFKKPSTFFVFSTKEQEI
KELFKDKGNTEKERNIAVYSNNKDNLHLKFISQYLHQASIFHAVNPYGMPLAATPLVDDTVIGKLRTAKINFYSLLNETG
LDGVPAFKEGVDLAGGAIDEQFTYHYIKNEAIIELIRIWNKNNRQNSKLSALQLSGARDNAYTSAIECLLKRFVDRGLII
EYKNLRLTLSPTPQLKLELSVNITYNFSINAVALVITTQDIVDYQNSLSA
>gi|11497141|ref|NP_051214.1| hypothetical protein BB_S11 [Borrelia burgdorferi B31]
MPQDTISVSLLDSRIQASRPNYYNPLLVYKTAKIKVNKDAASYKILNLTVNNYEKQIETLEKENGNGEDQFGKEKTLLKT
AMSNFFNSSEESLKSADLFIYKDKPEELKNYLKVHRHTFVVLINTEGDASDDGLKIYKDDYNKFKKPSTFFVFSTKEQEI
KELFKDKGNTEKERNIAVYSNNKDNLHLKFISQYLHQASIFHAVNPYGMPLAATPLVDDTVIGKLRTAKINFYSLLNETG
LDGVPAFKEGVDLAGGAIDEQFTYHYIKNEAIIELIRIWNKNNRQNSKLSALQLSGARDNAYTSAIECLLKRFVDRGLII
EYKNLRLTLSPTPQLKLELSVNITYNFSINAVALVITTQDIVDYQNSLSA
>gi|11497095|ref|NP_051172.1| hypothetical protein BB_P11 [Borrelia burgdorferi B31]
MPQDTISVSLLDSRIQASRPNYYNPLLVYKTAKIKVNKDAASYKILNLTVNNYEKQIETLEKENGNGEDQFGKEKTLLKT
AMSNFFNSSEESLKSADLFIYKDKPEELKNYLKVHRHTFVVLINTEGDASDDGLKIYKDDYNKFKKPSTFFVFSTKEQEI
KELFKDKGNTEKERNIAVYSNNKDNLHLKFISQYLHQASIFHAVNPYGMPLAATPLVDDTVIGKLRTAKINFYSLLNETG
LDGVPAFKEGVDLAGGAIDEQFTYHYIKNEAIIELIRIWNKNNRQNSKLSALQLSGARDNAYTSAIECLLKRFVDRGLII
EYKNLRLTLSPTPQLKLELSVNITYNFSINAVALVITTQDIVDYQNSLSA
>gi|11497183|ref|NP_051258.1| hypothetical protein BB_R11 [Borrelia burgdorferi B31]
MPQDTISVSFIDSRIQTSRPNYYNPLLVYKTAKIKVNKDTASYKILNLTVNNYEKQIETLEKENGNGEDQFGKEKTLLKT
AMSNFFNSSEESLKSADLFIYKDKPEELKNYLKVHRHTFVVLINTEGDASDDGLKIYKDDYNKFKMPSTFFVFSTKEQEI
KELFKDKGNTEKERNIAVYSNNKDNLHLKFISQYLHQASIFHAVNPYGMPLAATPLVDDTVIGKLRTAKINFYSLLNETG
LDGVPAFKEGVDLAGGAIDEQFTYHYIKNEAIIELIRIWNKNNRQNSKLSALQLSGARDNAYTSAIECLLKRFVDRGLII
EYKNLSLTLSPTPQLKLELSVNITYNFSINAVALVITTQDIVDYQNSLSA
>gi|11497352|ref|NP_051429.1| hypothetical protein BBN11 [Borrelia burgdorferi B31]
MPQDTISVSFIDSRIQTSRPNYYNPLLVYKTAKIKVNKDAASYKILNLTVNNYEKQIETLEKENGNEEDQFGKEKTLLKT
AMSNFFNSSEESLKSADLFIYKDKPEELKNYLKVHRHTFVVLINTEGDASDDGLKIYKDDYNKFKMPSTFFVFSTKEQEI
KELFKDKGNTEKERNIAVYSNNKDNLHLKFISQYLHQASIFHAVNPYSMPLAATPLVDDTVIGKLRTAKINFYSLLNETG
LDGLPAFKEGVDLAGSTIDEQFTYHYIKNEAIIELIKIWNKNNRQNSKLSALQLSGARDNAYTSAIECLLKRFVDRGLII
EYKNLNLTLSPTPQLKLELGVNITYNFSINAVALVITTQDIV
>gi|111074093|ref|YP_709222.1| hypothetical protein BAPKO_4018 [Borrelia afzelii PKo]
MPENTISISLVDSSIQASKPNYYNPLLVYKTAKIKVNKDAANYKTLSLTVNNYEKEIETLEKDNGNGQDQFGKEKTLLKT
AMSNFFNSTEESLKSAVLSIYKDKPEELKNYLKVHRHSFVVLINTEGDNSDDGLKIYKDDYAKFKMSSTFFVFSTKEQEI
KELFKDKGKVEKERNIVIYSNNRDNLHLKFISAYLHQASIFHAVNPYGMPLATTPLLDDAAIKKLRDAKINFYSLLNETG
LDGVSAFKEGVDLSGKAIDESFTYHYIKNEAIVELIRIWNKNNRQNSKLSALQLSGARDNAYTSAIECLLKRFIDRGLLV
EYKDLKLTISGTKQLKLELSVNITYNFSINAVALVITTQDIVDYQNSLSV
>lcl|pl28_19019_20149_1 [CDS] (locus_tag="BDU_10025", product="uncharacterized conserved protein", note="*protein_id: BDU:BDU_10025") Borrelia duttonii strain Ly
MPSDTISVNLTHSRLDLNQVSYYTPLLVYKCAKIKLNTVSPKNKILYLNVNDYEKAIGALEKEGNNGDDEFNAEKEYLKQ
AIQSFFAEDDKGLRAVTLAIYKDTAEAKGIKELFKRSRNSFIVFINTYASNNDGGDGLTIYKDDYTNFKDPAHFFVFATK
ESEVKELFKNGSNSKSKIIVIHSKGTQQLHLRFVSKYLHEASMFHAVNPYGLTFSGINPITNSEEITKLRQANINFYSHL
NESGLDGFPAFKEGICLDSSPIDEIFTYDYIKYEFIAELIRIWNLNNRQNSKLSALQLSGQRDTAYSAAIACKLKEFVDA
GIIVSYSKLKIQISSSAALKLFLSLSITYNYSMKGVVLNITTQDIQSYQNSLKEVE
>lcl|pl26_17371_18501_1 [CDS] (locus_tag="BDU_12023", product="uncharacterized conserved protein", note="*protein_id: BDU:BDU_12023") Borrelia duttonii strain Ly
MPSDTISVNLTHSRLDLNQVSYYTPLLVYKCAKIKLNTVSPKNKILYLNINDYEKAIGALEKEGNNGDDEFNAEKEYLKQ
AIQSFFAEDDKGLRAVTLAIYKDTAEAKGIKELFKRSRNSFIVFINTYASNNDGGDGLTIYKDDYVNFKDPAHFFVFATK
ESEVKELFKNGSNSKSKIIVIHSKGTQQLHLRFVSKYLHEASMFHAVNPYGLTFSGINPITNSEEITKLRQANINFYSHL
NESGLDGFPAFKEGICLDSSPIDEIFTYDYIKYEFIAELIRIWNLNNRQNSKLSALQLSGQRDTAYSAAIACKLKEFVDA
GIIVSYSKLKIQISSSAALKLFLSLSITYNYSMKGVVLNITTQDIQSYQNSLKEVE
>gi|117621615|ref|YP_853880.1| hypothetical protein BAPKO_2044 [Borrelia afzelii PKo]
MPKDTISVSLAQNRLVTNNINYYNPLLIYKSSVLASKYLALSVTNFEDLLKKLEIQKGQESDSSKKKIAEEQLIALQKAM
GDFFGQDGLKSVDFYVYNQIKEIKDFLKSNLHPFVVFVNEAEDSISGDFEAIRKAYNFIVISTKDNTLVNVLKGKDKSEF
KNIIAIYSDNENLHLKFTAMYLHQASIFHAVNPYGMILNSTPIYDDSLIDSLRKSNINFYSLLNETGNDGVLAFKEGVSL
SGDSIDEAFTLYYIKNESIKELIRIWNKNSRANSKLSALNLDGSLPNEYTAGLECFFHELKQRGLIVFYKEIKVKINSSQ
GLSLSLEVALKYNDSFNSVNLIITAQEINEYLRRAS
>lcl|pl27_13132_14106_1 [CDS] (locus_tag="BDU_11018", product="uncharacterized conserved protein", note="*protein_id: BDU:BDU_11018") Borrelia duttonii strain Ly
MPSDTISVNLTHSRLDLNQVSYYTPLLIYKCSKIKLNTASPKNKILYLNINDYEKAIGALEKEGNNGNDEFNNEKEYLKQ
AIQSFFAEDDKGLRAVTLAIYKDTAEAKGIKELFKRSRNSFIVFINTYASNNDGGDGLTIYKDDYANFKDPAHFFVFVTK
ESEVKELFKNGSNSKSKIIVIHSKGTQQLHLRFVSKYLHKEGICLDSSPIDEIFTYDYIKYEFIAELIRIWNLNNRQNSK
LSALQLSGQRDTAYSAAISCKLKEFVDAGIIVSYSKLKIQISSSASLKLFLSLSITYNYSMKGVVLNITTQDIQSYQNSL
KEVE
>gi|11496945|ref|NP_045719.1| hypothetical protein BBA46 [Borrelia burgdorferi B31]
MPKDTISVSFVQNRLAFNNVNYYNPLLIYKSNVLASKHLALSVTNLQDLLEKLEMQKAQESDSSKKKIAEEQLSALKKSM
SDFFGQDGLKSVDFYVYNQIKEIKDFLKSNLHPFVVFVNQAEDVISSDFEEIRKICNFIVISTKDANLPDFLKGKDKSEL
KNIIAVYAGKQNLHLKFTAAYLHQASIFHAVNPYGMILNAVPVYDDSLIDSLRKTNINFYSLLNETGNDGILAFKEGVSL
SGDPIDETFTLFYIKNEAIKELIRIWNKNNRANSKLGSLNLDGNLPNEYTAGLECFFHELKQKGLIVSYKEIKLKINSSE
GLSLSLEVALKYNDSFNSVNLIITTQEINEYLRRAS
>lcl|pl124_60632_61708_1 [CDS] (locus_tag="BRE_1060", product="uncharacterized conserved protein", note="*protein_id: BRE:BRE_1060") Borrelia recurrentis A1
MPQDTINVNLIEDKVKLNNIGYYNPLLIYKSDVLEKGHFVLTSGSFRDFLTSMSVRDDVKTDVGKVKLAADQIEFLIKSS
NDFFNEEGLRSFDFYIYENIEDVVKFLKKNIHVVVIFVANLEENFGAEWNMIKGLVKFVVFSTNLNRLPEFLEALAVSQR
DGVILVYDNGADNLHLKFVAKYLYEASMFHSVNPYGITLRASPIYDATLINNLRRNNINFYSLLNETGRDGVLAFKEAVD
CSSMPIDEAFTYCLLKNESTHELIRIWNRNHRQNSKLSELKFADGKPNAYTAGLECLFKEFKERGLIVSFGDIKFGLKRD
NILGLDLSIRVKYNDSFKSVVLNISSDDINDYLRREVD
>lcl|pl165_98956_100032_1 [CDS] (locus_tag="BDU_1090", product="uncharacterized conserved protein", note="*protein_id: BDU:BDU_1090") Borrelia duttonii strain Ly
MPQDTINVNLIEDKVKLNNIGYYNPLLIYKSDVLEKGHFVLASGSFRDFLTSMSVRDDVKTDVGKVKLAADQIEFLIKSS
NDFFNEEGLRSFDFYIYENIEDVVQFLKKNIHVVVIFVANLEENFGAEWNMIKGLVKFVVFSTNLNRLPEFLEALPVSQR
DGVILVYDNGADNLHLKFVAKYLYEASMFHSVNPYGITLRASPIYDATLINNLRRNNINFYSLLNETGRDGVLAFKEAVD
CSSMPIDEAFTYCLLKNESTHELIRIWNRNHRQNSKLSELKFADGKPNAYTAGLECLFKEFKERGLIVSFGDIKFGLKRD
NVLGLDLSIRVKYNDSFKSVVLNISSDDINDYLRREVD
>gi|51038668|ref|YP_063313.1| hypothetical protein BGA44 [Borrelia garinii PBi]
MGDFFGQDGLKSVDFYVYNQIKEIKDFLKSNLHPFVVFLNESGDALSSDFEAIRKALNFIVISTKENGLPNFLKGKDKGE
LKNIIAVYSGNENLHLKFAAMYLHQASIFHAVNPYGMILNSTPIYDDSLIDSLRKANINFYSLLNETGNDGILAFK
>gi|51038667|ref|YP_063312.1| hypothetical protein BGA43 [Borrelia garinii PBi]
MPKDTISVSLMQNRLVANKINYYNPLLIYKSNTLASKHLALSVTNFEELLKKLEIRKGKETDSSNKKIAEEQLSAL
FAMILY 24
>lcl|pl28_17228_17701_1 [CDS] (locus_tag="BDU_10021", product="uncharacterized conserved protein", note="*protein_id: BDU:BDU_10021") Borrelia duttonii strain Ly
MSQHESQEETQELQNEIRQLYTEIIELLDTNEETVSFSTFMQYAKLVNMLLEVRGIDVEMLTASHIKLLMYYYTGCRLKK
SGTIDDFSGNSQVVKRHKLNELEIEYEQVQSQSDGSESFGAGIKVSEGFCSSFDSLLANLALVEESTTKKYCIGVAR
>lcl|pl27_11341_11814_1 [CDS] (locus_tag="BDU_11014", product="uncharacterized conserved protein", note="*protein_id: BDU:BDU_11014") Borrelia duttonii strain Ly
MSQHESQEETQELQNEIRQLYTEIIELLDTNEETVSFSTFMQYAKLVNMLLEVRGIDVEMLTASHIKLLMYYYTGCRLKK
SGTIDDFSGNSQVVKRHKLNELEIEYEQVQSQSDGSESFGAGIKVSEGFCSSFDSLLANLALVEESTTKKYCIGVAR
>lcl|pl26_15580_16053_1 [CDS] (locus_tag="BDU_12019", product="uncharacterized conserved protein", note="*protein_id: BDU:BDU_12019") Borrelia duttonii strain Ly
MSQHESQEETQELQNEIRQLYTEIIELLDTNEETVSFSTFMQYAKLVNMLLEVRGIDVEMLTASHIKLLMYYYTGCRLKK
SGTIDDFSGNSQVVKRHKLNELEIEYEQVQSQSDGSESFGAGIKVSEGFCSSFDSLLANLALVEESTTKKYCIGVAR
>lcl|pl35_21109_21366_1 [CDS] (locus_tag="BDU_7019", product="uncharacterized conserved protein", note="*protein_id: BDU:BDU_7019") Borrelia duttonii strain Ly
MSQHESQEETQELQNEIRQLYTEIIELLDTNEETVSFSTFMQYAKLVDMLLEVRGIDVEMLTASHIKLFMYYYTGCRLKK
SGNYR
>gi|11497381|ref|NP_051477.1| hypothetical protein BB_Q14 [Borrelia burgdorferi B31]
MKMSEQENLQTQVEAEEELLVTKLYSEVLLLLGIDKLALSRQNFLLHLSLLQAILVTRGIDASSLTYEQIFLLTFYHMGC
QLRKQGVVREFEFDRIKKEKFNELELDYYPSSSGGEEGGEGGCGSNKNFCSQLDAFLEKLKRETSTPSCVGVV
>gi|11497216|ref|NP_051298.1| hypothetical protein BB_M07 [Borrelia burgdorferi B31]
MSEQKNLQTQVEAEEELLVTKLYSEVLLLLGIDKLALSRQNFLLHLSLLQAILVTRGIDASSLTYEQIFLLTFYHMGCQL
RKQGVVREFEFDRIKKEKFNELELDYYPSSSGGEEGGEGGCGSNKNFCSQLDAFLEKLKRETSTPSCVGVV
>gi|111074097|ref|YP_709226.1| hypothetical protein BAPKO_4022 [Borrelia afzelii PKo]
MSEQKDLQTQVQNEEELLVTKLHSEVLLLLGIDKLALSRQNFLLHLSLLQAILVTRGIDASSLTYEQIFLLTFYHMGCQL
RKQGVVREFEFERIKKEKFNELEIDYYPSGSGGEESGGDSCGSNKNFCSQLDAFLEKLKRETSTPSCVGVV
>gi|11497326|ref|NP_051425.1| hypothetical protein BBN07 [Borrelia burgdorferi B31]
MSEQKNLQTQVEAEEELLVTKLHSEVLLLLGIDKLALSRQNFLLHLSLLQAILVTRGIDASSLTYEQIFLLTFYHMGCQL
RKQGVVREFEFDRIKKEKFNELELDYYPSSSGGEEGGEGGCGSNKSFCSQPDAFLEKLKRETSTPSCVGVV
>gi|11497154|ref|NP_051254.1| hypothetical protein BB_R07 [Borrelia burgdorferi B31]
MSEQKNLQTQVEAEEELLVTKLHSEVLLLLGIDKLALSRQNFLLHLSLLQAILVTRGIDASSLTYEQIFLLTLYHMGCQL
RKQGVVQEFEFDRIKKEKFNELELNYYPSSSGGEEGGEGGCGSNKNFCSQLDAFLEKLKRETSTPSCVGVV
>gi|11497294|ref|NP_051384.1| hypothetical protein BB_L07 [Borrelia burgdorferi B31]
MKMSEQESLQAQVAGEEELLVTKLHSEVLLLLGIDKFALSRQNFLLHLSLLQAILVTRGIDASSLTYEQIFLLTFYHMGC
QLRKQGVVREFEFDRIKKEKFNELELDYYPSSSGGEEGGEGSCGSNKNFCSQLDAFLEKLKRETSTPSCVGVV
>gi|11497249|ref|NP_051340.1| hypothetical protein BB_O07 [Borrelia burgdorferi B31]
MKMSEQESLQAQVAGEEELLVTKLHSEVLLLLGIDKFALSRQNFLLHLSLLQAILVTRGIDASSLTYEQIFLLTFYHMGC
QLRKQGVVREFEFDRIKKEKFNELELDYYPSSSGGEEGGEGSCGSNKNFCSQLDAFLEKLKRETSTPSCVGVV
>gi|11497126|ref|NP_051210.1| hypothetical protein BB_S07 [Borrelia burgdorferi B31]
MKMSEQESLQAQVAGEEELLVTKLHSEVLLLLGIDKFALSRQNFLLHLSLLQAILVTRGIDASSLTYEQIFLLTFYHMGC
QLRKQGVVREFEFDRIKKEKFNELELDYYPSSSGGEEGGEGSCGSNKNFCSQLDAFLEKLKRETSTPSCVGVV
>gi|11497065|ref|NP_051168.1| hypothetical protein BB_P07 [Borrelia burgdorferi B31]
MKMSEQESLQAQVAGEEELLVTKLHSEVLLLLGIDKFALSRQNFLLHLSLLQAILVTRGIDASSLTYEQIFLLTFYHMGC
QLRKQGVVREFEFDRIKKEKFNELELDYYPSSSGGEEGGEGSCGSNKNFCSQLDAFLEKLKRETSTPSCVGVV
>gi|117621611|ref|YP_853875.1| hypothetical protein BAPKO_2040 [Borrelia afzelii PKo]
MNESKIDTDQVLSTKLKTLDSENLSPALQTVYEQILELLMLDFKDLSIKEFSLYLNLLENILILKRIRIKSLNDSTMFVL
IYYFIGCELKKRNRLKGFNLNSIKSEKFKEISLEYFPTTLSGKSCGGDFCEYLDSLIEELRVKDSLIGVVK
>lcl|pl165_101030_101434_1 [CDS] (locus_tag="BDU_1093", product="uncharacterized conserved protein", note="*protein_id: BDU:BDU_1093") Borrelia duttonii strain Ly
LDIIMDSNEDLDKIYSKILNLLMIKSLDFNFEEFNLYIGLLEDVLLSRGLGLKDLNSSNVFLLIYYFIGCELKKRGKLLY
FDLGKIKSERLGEVSVEYFDDALRGEVLVNNFCSAFNNLVEDIKTNRKVLIGVV
>lcl|pl124_62706_63110_1 [CDS] (locus_tag="BRE_1063", product="uncharacterized conserved protein", note="*protein_id: BRE:BRE_1063") Borrelia recurrentis A1
LDIIMDSNEDLDKIYSKILNLLMIKSLDFNFEEFNLYIGLLEDVLLSRGLGLKDLNSSNVFLLIYYFIGCELKKRGKLLY
FDLGKIKSERLGEVSVEYFDDALHGEVLVNDFCSAFNNLVEDIKTNRKVLIGVV
>gi|11496919|ref|NP_045715.1| hypothetical protein BBA42 [Borrelia burgdorferi B31]
MNDSKLDTNQALSANLKTLKSENLESLQRVYEQILKLLMLDFKDLSIKEFFLYLNLLENILILKRIRIESLNDSTMFVLI
YYFIGCELKRRNRLKGFNLNNIKSEKFKEISLEYFPTNLDSSSCGGDFCKCLDDLIKDLRAKGSLIGVVK
>gi|51038662|ref|YP_063307.1| hypothetical protein BGA38 [Borrelia garinii PBi]
MNKSKINTDQVYQEKLKTLDGDNLEPALKAVYEQLLELLMLDFKDLSTKEFSLYLNLLENILILKRIRIKSLNDSTMFVL
IYYFVGCELKKRNRLKEVLILITSSLKNLKRYY
FAMILY 25
>gi|11497220|ref|NP_051308.1| hypothetical protein BB_M17 [Borrelia burgdorferi B31]
MLLLQYDFKIEFYNVDTSKKSPDGIPFAEEIPKIIINTQDGIHIDISISNVYSNIHTISSKQAKVVLWNLPLDFTDDIKF
GDIVKIYYKKFAHEKNFDFIMAGTLGPPMSTDYPGGDFSVDLDVRLLTKSNFFNRKLAGKEGKNFKGKTVQEAIESVFPN
RNILNMDEKDCLKIIDKDIYATTPKEFIDKIKGTYVHNIIADIGTGLRGYECYLIFTNYIKKGENVHYEALEDYGLEFIP
QQEITLGTTLKKNLIFWNAKTFFTHKLNVGDKVSFIDGLGKMIKTTIKETSARLSNTGECSLILKLEDDSNTKRKK
>gi|11497189|ref|NP_051264.1| hypothetical protein BB_R17 [Borrelia burgdorferi B31]
MLLLQYDFKIEFYNVDTSKKSPDGIPFAEEIPKIIINTQDGIHIDISISNVYSNIHTISSKQAKVVLWNLPLDFTDDIKF
GDIVKIYYKKFAHEKNFDFIMAGTLGPPMSTDYPGGDFSVDLDVRLLTKSNFFNRKLAGKEGKNFKGKTVQEAIESVFPN
RNILNMDEKDCLKIIDKDIYATTPKEFIDKIKGTYVHNVIADIGTGLRGYECYLIFTNYIKKGENVHYEALEDYGLEFIP
QQEITLGTTLKKNLIFWNAKTFFTHKLNVGDKVSFIDGLGKMIKTTIKETSARLSNTGECSLILKLDDDSNTKRKK
>gi|11497323|ref|NP_051394.1| hypothetical protein BB_L17 [Borrelia burgdorferi B31]
MLLLQYDFKIEFYNVDTSKKSPDGIPFAEEIPKIIINTQDGIHIDISISNVYSNIHTISSKQAKVVLWNLPLDFTDDIKF
GDIVKIYYKKFAHEKNFDFIMAGTLGPPMSTDYPGGDFSVDLDVRLLTKSNFFNRELAGKEGKNFKGKTVKEAIESVFPN
RNILNMDEKDCLKIIDKDIYATTPKEFIDKIKGTYVHNVIADIGTGLRGYECYLIFTNYIKKGENVHYEALEDYGLEFIP
QQEITLGTTLKKNLIFWNAKTFFTHKLNVGDKVSFIDGLGKMIKTTIKETSARLSNTGECSLILKLEDDSNTKRKK
>gi|11497101|ref|NP_051178.1| hypothetical protein BB_P17 [Borrelia burgdorferi B31]
MLLLQYDFKIEFYNVDTSKKSPDGIPFAEEIPKIIINTQDGIHIDISISNVYSNIHTISSKQAKVVLWNLPLDFTDDIKF
GDIVKIYYKKFAHEKNFDFIMAGTLGPPMSTDYPGGDFSVDLDVRLLTKSNFFNRELAGKEGKNFKGKTVKEAIESVFPN
RNILNMDEKDCLKIIDKDIYATTPKEFIDKIKGTYVHNVIADIGTGLRGYECYLIFTNYIKKGENVHYEALEDYGLEFIP
QQEITLGTTLKKNLIFWNAKTFFTHKLNVGDKVSFIDGLGKMIKTTIKETSARLSNTGECSLILKLEDDSNTKRKK
>gi|11497147|ref|NP_051220.1| hypothetical protein BB_S17 [Borrelia burgdorferi B31]
MLLLQYDFKIEFYNVDTSKKSPDGIPFAEEIPKIIINTQDGIHIDISISNMYSNIHTISSKQAKVVLWNLPLDFTDDIKF
GDIVKIYYKKFAHEKNFDFIMAGTLGPPMSTDYPGGDFSVDLDVRLLTKSNFFNRELAGKEGKNFKGKTVKEAIESVFPN
RNILNMDEKDCLKIIDKDIYATTPKEFIDKIKGTYVHNVIADIGTGLRGYECYLIFTNYIKKGENVHYEALEDYGLEFIP
QQEITLGTTLKKNLIFWNAKTFFTHKLNVGDKVSFIDGLGKMIKTTIKETSARLSNTGECSLILKLEDDSNTKRKK
>gi|11497356|ref|NP_051433.1| hypothetical protein BBN17 [Borrelia burgdorferi B31]
MLLLQYDFKIEFYNVDTSKKSPDGIPFAEEIPKIIINTQDGIHIDISISNVYSNIHTISSKQAKVVLWNLPLDLTDDIKF
GDIVKIYYKKFAHEKNFDFIMAGTLGPPMSTDYPGGDFSVDLDVRLLTKSNFFNRELAGKEGKNFKGKTVQEAIESVFPN
RNILNMDEKDCLKIIDKDIYATTPKEFIDKIKGTYAHNVIADIGTGLRGYECYLIFTNYIKKGENVHYEALEDYGLEFIP
QQEITLGTTLKKNLIFWNAKTFFTHKLNVGDKVSFIDGLGKMIKTTIKETSARLSNTGECSLILKLEDDSNTKRKK
>gi|11497416|ref|NP_051486.1| hypothetical protein BB_Q24 [Borrelia burgdorferi B31]
MLLLQYDFKIEFYNVDTSKKSIDRIPFAEEIPKIIINTQDGIHIDISISNVYSNIHTISSKQAKVVLWNLPLDFTDDIKF
GDIVKIYYKKFAHEKNFDFIMAGTLGPPMSTDYPGGDFSVDLDVRLLTKSNFFNRKLAGKEGKNFKGKTVQEAIESVFPN
RNILNMDEKDCLKIIDKDIYATTPKEFIDKIKGTYVHNVIADIGTGLRGYECYLIFTNYIKKGENVHYEALEDYGLEFIP
QQEITLGTTLKKNLIFWNAKTFFTHKLNVGDKVSFIDGLGKMIKTTIKETSARLSNTGECSLILKLEDDSNTKRKK
>gi|11497278|ref|NP_051350.1| hypothetical protein BB_O17 [Borrelia burgdorferi B31]
MLLLQYDFKIEFYKAKQSLEKDTSSGDSLIEETPKIIINTQHGIHIDITISNEFSNYNFVKSKRTKIVLWNLPLDFTNDI
EVGDIVKIHYKKFAHEKNFDFIMSGYLGTPMSTDYPGGDFSVELDVRLAISSNFFDRKLENKNFKGKTVQEAIESVFPNR
NIINMDKEDRLKIIEKDIYATTPKEFVDKIKGIYIHDVIADVGGDSFDVECNFIFTNDITTEADENYKALEDYGLEFIPQ
QEIAIEGEYKIKRVYWNAQTFYTHKLKIGDKVSFIDGLGKMIKTTIKETSARLSNAGECSLILKLKDDSDDSD
>gi|111074086|ref|YP_709215.1| hypothetical protein BAPKO_4011 [Borrelia afzelii PKo]
MLVNHDFKTVLLSYNFKIEFYDVDIDKSEKSIDGTPFPEENPKIIINTQDGIHVDISIFNRLSSDLNTVSSKQAKIVLWN
LPLDFTDHIKFGDIVKIYYKKFAYEKKFDFIMAGTLEHPMSTDYPGGDFSVELDVRLLTKSNFFNRKLKNKDGKVGKNFK
GMTVQEAIESVFPNRNIIRMDEKDKLKVIAKNFYASTPKEFIAKIIEGKYVHNIITDVGYHDYEIECNFIFINYNQKGKD
THYEALEDYGLEFIPQQEVDIEPEFKQGVYIGTLKYFIHIN
>lcl|pl26_21753_22952_1 [CDS] (locus_tag="BDU_12029", product="uncharacterized conserved protein", note="*protein_id: BDU:BDU_12029") Borrelia duttonii strain Ly
MEPRLLKYDFKIEFYDQPKIYEIPKKENETQTEKAKEKSTPKEKPKEETKTEETEEKKKNTNEPKIVLRTTDGIHIDIQI
SDVYTSNNYICAKQAKLTIWNLPIDFNDNLQSGNIVTIYYKKFAEVKDYDFIMSGYLGTPMSTDYPSGDFSVQLEIHLAS
KSNYFHRALNPNQFQGMTVENAIKSAFPSRNIINMTYENKKRIINESFCANTPVEFIEKITKKYVQSVRTDIEPKDHTQL
IREASLDTTHTECNYIFTNYVAIQTETEKKEETEKNKPIQKDKNPKTETPTTDTKEEETKKDTDKDYEPLEDYLLEFIPQ
QEVTIGSNRNIKFIYWNAKIMYTHKLKVGDKVSFIDGTGKKIKGTISQADAVLSNIGECSLILKLYDDANFLNIKGEAK
>lcl|pl28_23401_24600_1 [CDS] (locus_tag="BDU_10031", product="uncharacterized conserved protein", note="*protein_id: BDU:BDU_10031") Borrelia duttonii strain Ly
MEPRLLKYDFKIEFYDQPKIYEIPKKENETQTEKAKEKSTPKEKPKEETKTEETKEKKKNTNEPKIVLRTTDGIHIDIQI
SDVYTSNNYICSKQAKLTIWNLPIDFTNNLQSGNIVTIYYKKFAEVKDYDFIMSGYLGTPMSTDYPSGDFSVQLEIHLAS
KSNYFHRALNPNQFQGMTVENAIKSAFPSRNIINMTYENRKRIINESFCANTPVEFIEKITKKYVQSVRTDIEPKDHTQL
IREASLNATHTECNYIFTNYVPIQTETEKKEETEKNKPIQKDKNPKTETPTTDTKEEETKKDTDKDYEPLEDYLLEFIPQ
QEVTIGSNRNIKFIYWNAKIMYTHKLKVGDKVSFIDGTGNKIKGTISQADAVLSNIGECSLILKLYDDANFLNIKGEAK
>lcl|pl27_16993_18192_1 [CDS] (locus_tag="BDU_11024", product="uncharacterized conserved protein", note="*protein_id: BDU:BDU_11024") Borrelia duttonii strain Ly
MEPRLLKYDFKIEFYDQPKIYEIPKKENETQTEKAKEKSIPKEKPKEETKTEETKEKKKNTNEPKIVLRTTDGIHIDIQI
SDVYTSNNYICSKQAKLTIWNLPIDFNDNLQAGNIVAIYYKKFAEVKDYDFIMSGYLGTPMSTDYPSGDFSVQLEIHLAS
KSNYFHRALNPNQFQGMTVENAIKSAFPSRNIINMTYENKKRIINESFCANTPVEFIEKITKKYVQSVRTDIEPKDHTQL
IQEASLTTTHTECNYIFTNYVPIQTETEKKEETEKNKPIQKDKNPKTETPTTDTKEEETKTDTDKDYEPLEDYLLEFIPQ
QEVTIGSNRNIKFIYWNAKIMYTHKLKVGDKVSFIDGTGNKIKGTISQADAVLSNIGECSLILKLYDDANFLNIKGEAK
>lcl|pl165_93578_94519_1 [CDS] (locus_tag="BDU_1083", product="uncharacterized conserved protein", note="*protein_id: BDU:BDU_1083") Borrelia duttonii strain Ly
LIILVAMIRNCMLLFQYDFKIEFYDDVAFRDQRPKLVVETKNGVPVVNIVISNEYSCVGSLQWKKAQIRLFNVPLNFSKS
LGQGDIVRIYYKKFASDDDLGYKFIISGYLGAPVDFECQNGDFISQYEVYLLSQDTFFNKKLDIKDYTGKSLKDAINLAC
PGQAIIYMSEQDRESIIYQSFYASTLREFIERLIGKYVQLIFVDIGDLDYKVDTKFVFINFNGFSSNQNYNKLENFVPLS
SPQREVRFVGKSTINFWDAILLFTDKIKVGDPFQFIDRYGNIVKTVVHRTSAELNNVGKCVLRLSLYDESNVL
>gi|11496935|ref|NP_045728.1| hypothetical protein BBA55 [Borrelia burgdorferi B31]
MLIFQYDFKIEFYNTVNSKNSIGGRLSGLRPRVVITTQNGAPDLNIFIQNTYSENNLITSKKAKLQIFNVPLDFSDFKTA
DIVKIYYKKFSDQQDYQFIMAGYLGAPVERIGGAENFSFECELYLLSRATFLERKFEYKNFKGSTIADAINYAFKDKAIF
FMNELEKTKVIKESFACNSPKGLIEYLRRQGYVDAVIVDIGNPGQDVDLKFIFMNFEQFGAAEYKRLEDYGLLFVPQKDA
LGFKSGLSLYQAQVMFTHNIKIADNLSFKDRHGNTLDCKVKNTSARLSSTRECVLNLELYSKGEMYYAK
>gi|117621624|ref|YP_853890.1| hypothetical protein BAPKO_2053 [Borrelia afzelii PKo]
MLIFQYDFKIEFYNTVDSKNSIGGRLAGLRPRVVIVTQNGAPDLNIVIQNTYSLNNLIISKKTKLQIFNVPLNFSDFKSA
DIVKIYYKKFTHQQEYQFIMAGYLGAPVEKIGGSENFSFECELYLLSRDTFLERKFEYKNFKGSTIADAINYVFKDKAIF
CMNELEKTKVINESFACNSPKGLIEHLIRLGYVDSVIVEIGNLGQDVDSKFIFTNFGQFISGEYKRLEDYGLLFVPQRDS
EVFKNPNLSLYQAQVMFTHNIKIGDNLSFKDRQGNNIYCKVKNTSARLSSTRECVLNLELYCEDKKGMYYGK
>gi|51038679|ref|YP_063324.1| hypothetical protein BGA55 [Borrelia garinii PBi]
MSLKFSDFKTSDIVKIYYKKFTNQQDYQFIMAGYLEAPVEKIVGSENFSFECELYLLSKATFLERKFEYKNFKGSTIADV
IKYVFKDKAIFLMNELEKTRVINESFACNSAKGLIEYLRRQGYVNSVVVDIGNLAQDVDSKFIFTNSKQFVSGECKSLED
FGLLSVPQRDIGSSKSPGLSFYKALVMFTHNIKIRDNLSFKDRNVNNINCKVKNTSVRLSSIRECILNLELYSENKKGNV
LWEIMIFVWSQAA
>gi|111074085|ref|YP_709214.1| hypothetical protein BAPKO_4010 [Borrelia afzelii PKo]
MIKTTIKETSASLSNTGECSLILKLEDDSNRKNVKAKGS
>gi|51038678|ref|YP_063323.1| hypothetical protein BGA54 [Borrelia garinii PBi]
MLIFQYDFKIEFYNAVDSKNSIGGRLADLRPRVVIVTQNGVPDLNIVIKNTYSLNNLIFGKKPNFKF
FAMILY 26
>lcl|pl28_171_539_1 [CDS] (locus_tag="BDU_10001", product="uncharacterized conserved protein", note="*protein_id: BDU:BDU_10001") Borrelia duttonii strain Ly
MKIQKIILLSRLISLFLIISCTTIASLIEEPTLPKTESLKELSTYEAKLSDYIMYLQVFLTRTQKKVKDPNYPKFTYFNP
AELKSEHTVEDLKFNIKLFQDYISITKPIAQDVYRRYSKLKN
>lcl|pl27_22442_22810_1 [CDS] (locus_tag="BDU_11031", product="uncharacterized conserved protein", note="*protein_id: BDU:BDU_11031") Borrelia duttonii strain Ly
MKIQKIILLSRLISLFLIISCTTIASLIDEPTLPKTESLKDISTYEAKLSDYIMYLQVFLTRTQKKVKDPNYPKFTYFNP
AELKSEHTVEDLKFNIKLFQDYITITKPIAQDVYRRYSKLKN
>lcl|pl31_14754_15122_1 [CDS] (locus_tag="BDU_9018", product="uncharacterized conserved protein", note="*protein_id: BDU:BDU_9018") Borrelia duttonii strain Ly
LKIQKIILLSRLISLFLIISCTTIASLINEPTLPKTESLKEISTYEAKLADYIMYLQVFLTRTQKKVKDPNYPKFAYFNP
TELKDKHTVENLKFNIKLFQDYITITKPIAQDVYRRYSKLKN
>gi|11497201|ref|NP_051317.1| hypothetical protein BB_M26 [Borrelia burgdorferi B31]
MKMLKRLHCLLIALLLCCTTIANLPEEPKPPIIQTLKSLAKYETQLSEYVMYLVTFLAKTKVKVNDPNYPEYPYPDLSTL
KDEHSITAVKHNINIYLEYIKKTKPIAEKVYNKYSQLKM
>gi|11497109|ref|NP_051229.1| hypothetical protein BB_S26 [Borrelia burgdorferi B31]
MKMLKRLHCLLIVLLLCCTTIANLPEEPKPPIIQTLKSLAKYETQLSEYVMYLVTFLAKTKVKVNDPNYPEYPYPDLSTL
KDEHSITAVKHNINIYLEYIKKTKPIAEKVYNKYSQLKM
>gi|11497076|ref|NP_051187.1| hypothetical protein BB_P26 [Borrelia burgdorferi B31]
MKMLKRLHCLLIVLLLCCTTIANLPEEPKPPIIPTLKSLAKYETQLSEYVMYLVTFLAKTKVKVNDPNYPEYPYPDLSTL
KDEHSIPAVKHNIKIYLEYIKKAKPIAEKVYHQYSKLKM
>gi|11497305|ref|NP_051403.1| hypothetical protein BB_L26 [Borrelia burgdorferi B31]
MKMLKRLHCLLIVLLLCCTTIANLPEEPKPPIIPTLKSLAKYETQLSEYVMYLVTFLAKTKVKVNDPNYPEYPYPDLSTL
KDEHSITAVKHNINIYLEYIKKTKPIAEKVYNKYSQLKM
>gi|11497260|ref|NP_051359.1| hypothetical protein BB_O26 [Borrelia burgdorferi B31]
MKMLKRLHCLLIVLLLCCTTIANLPEEPKPPIIPTLKSLAKYETQLSEYVMYLVTFLAKTKVKVNDPNYPEYPYPDLSTL
KDEHSITAVKHNINIYLEYIKKTKPIAEKVYNKYSQLKM
>gi|11497391|ref|NP_051495.1| hypothetical protein BB_Q33 [Borrelia burgdorferi B31]
MKMLKRLHCLLIALLLCCTTIANLPEEPKPPIIPTLKSLAKYETQLSEYVMYLVTFLAKTKVKVNDPNYPEYPYPDLSTL
KDEHSITAVRHNINIYLEYIKKTKPIAEKVYNKYSQLKM
>gi|11496926|ref|NP_045687.1| hypothetical protein BBA14 [Borrelia burgdorferi B31]
MQIKNFPFLFLLNSLIIFSCSTIASLPEEPSSPQESTLKALSLYEAHLSSYIMYLQTFLVKTKQKVNNKNYPEFTLFDTS
KLKKDQTLKSIKTNIAALKNHIDKIKPIAMQIYKKYSKNIP
>gi|11497165|ref|NP_051273.1| hypothetical protein BB_R26 [Borrelia burgdorferi B31]
MKMLKRLHCLLIALLLCCTTIANLPEEPKPPIIPTLKSLAKYETQLSEHVMYLVTFLAKTKVKVNDPNYPEYPYPDLSTL
KDEHSITAVKHNINIYLEYIKKTKPIAEKVYNKYSQLKM
>gi|11497335|ref|NP_051439.1| outer surface protein, putative [Borrelia burgdorferi B31]
MKMLKRLHCLLIALLLCCTTIANLPEEPNPPIIPTLKSLAKYETQLSEYVIYLVTFLAKTKVKVNDPNYPEYPYPDLSAL
KDEHSITAVRHNINIYLEYIKKTKPIAEKVYNKYSQLKM
>gi|117621586|ref|YP_853836.1| hypothetical protein BAPKO_2015 [Borrelia afzelii PKo]
MKIKNFPFLFLLNTLVIFSCSTIASLPEEPSSPKETTLKALSLYEAHLSSYIMYLQTFLVKTKQKVNSKNYPEFKLFDAS
KLEKDQTLKSIKANIANLKNHIDKIKPIAMQIYKKYSKNIP
>lcl|pl165_133588_133953_1 [CDS] (locus_tag="BDU_1121", note="Probable lipoprotein (SpLip)", product="putative lipoprotein", note="*protein_id: BDU:BDU_1121") Borrelia duttonii strain Ly
MNKKSIVSLIILLQFITFSCKSIASLTNEPEPPIEPTLKNLSIYETQLTSYVLYLETFLIRARQKFPNYNFPPFTLFDPK
NLKEEHTLQTIKENIKHLKHYINTTKPIAIDVYKKCSKLKK
>gi|117621769|ref|YP_854360.1| hypothetical protein BAPKO_3525 [Borrelia afzelii PKo]
MLKLVNYLLITFLLCCTTIASLPDKPNLPIIQTLGTLAKDEAQLSDYVMYLITFLAKTKVKVNDLNYPEYIYPNLSTPKD
EHSITSIKYNIKLLLEYMDKTKTITKKVYNQYSKLKM
>lcl|pl124_93930_94295_1 [CDS] (locus_tag="BRE_1088", note="Probable lipoprotein (SpLip)", product="putative lipoprotein", note="*protein_id: BRE:BRE_1088") Borrelia recurrentis A1
MNKKSIVNLIILLQFITFSCKSIASLTNEPEPPIEPTLKNLSIYETQLTSYVLYFETFLIRAKQKFPNYNFPPFTLFDPK
NLKEEHTLQTIKENIKHLKHYINTTKPIAIDVYKKCSKLKK
>gi|51038637|ref|YP_063282.1| hypothetical protein BGA13 [Borrelia garinii PBi]
MYLQTFLVKTKQKVNNKNYPEFKLFDTSQLEKDQNLKSIKTNIANLKNHIDKIKPIAMQIYKKYTLKSFNFSFSQKSQNW
DFFLIKVYICSISNLELLSFYFFLICYLLFVDLIL
FAMILY 27
>gi|51038630|ref|YP_063275.1| hypothetical protein BGA06 [Borrelia garinii PBi]
MLQWPWYLKVEIKIAKKFNIVFNADLKLIENTEEQKQRLFFYLKTPKGSLKEAPNYGFDYNLYFKLCKANKLESIKNFFL
NLSKELKIDLINVKPNIKNKTITIKFFFLGKDTLKMDFKI
>gi|117621580|ref|YP_853828.1| hypothetical protein BAPKO_2009 [Borrelia afzelii PKo]
MDIKIDEKFNIVFNNDFKLIENIEEQKQRLFFYLKTPKGSLKENPNYGFDYSFYFKLCKANKLESIKNFFLNLSKELKID
LINVKPSIKNKTITIKFFFLGKDTLKMDFKI
>gi|11496898|ref|NP_045681.1| hypothetical protein BBA08 [Borrelia burgdorferi B31]
MEIKIDEKFNIVFNNDLKLIENIEEQKQRLFFYLKTPKGSLKENPNYGLDYSFYFKLCKANKLESIKNFFLNLSKELKID
LINVRPSIKNKTITINFFFLGKDNLKMDFKI
>gi|111074082|ref|YP_709211.1| hypothetical protein BAPKO_4007 [Borrelia afzelii PKo]
MDLRIGNNFELVFNKDFSLVDGINEQKQKLFIFLKTLRGSLSYAPNWGLDYFLLLKLFKINNLQAVKNYFYEISKDLNLD
IINISITIQDRKANISFFFSGDILNMEFNL
>gi|11497330|ref|NP_051434.1| hypothetical protein BBN19 [Borrelia burgdorferi B31]
MDLRLGNNFELVFNNDLSLVDGIEEQKQRFLIFLKTLRGSLSYAPHWGLDYFLLLKLLKINNLHAVKNYFHEISKELNLD
LINISTTIQDNKAHISFFFSGDVLNMEFNL
>gi|11497298|ref|NP_051396.1| hypothetical protein BB_L19 [Borrelia burgdorferi B31]
MDLRLGNNFELVFNNDLSLVDGIDEQKQRFLIFLKTLRGSLSYAPHWGLDYFLLLKLLKINNLHAVKNYFHEISKELNLD
LINISTTIQDNKAHISFFFSGDVLNMEFNL
>gi|11497194|ref|NP_051310.1| hypothetical protein BB_M19 [Borrelia burgdorferi B31]
MDLRLGNNFELVFNNDLSLVDGIDEQKQRFLIFLKTLRGSLSYAPHWGLDYFLLLKLLKINNLHAVKNYFHEISKELNLD
LINISTTIQDNKAHISFFFSGDVLNMEFNL
>gi|11497158|ref|NP_051266.1| hypothetical protein BB_R19 [Borrelia burgdorferi B31]
MDLRLGNNFELVFNNDLSLVDGIDEQKQRFLIFLKTLRGSLSYAPHWGLDYFLLLKLLKINNLHAVKNYFHEISKELNLD
LINISTTIQDNKAHISFFFSGDVLNMEFNL
>gi|11497130|ref|NP_051222.1| hypothetical protein BB_S19 [Borrelia burgdorferi B31]
MDLRLGNNFELVFNNDLSLVDGIDEQKQRFLIFLKTLRGSLSYAPHWGLDYFLLLKLLKINNLHAVKNYFHEISKELNLD
LINISTTIQDNKAHISFFFSGDVLNMEFNL
>gi|11497069|ref|NP_051180.1| hypothetical protein BB_P19 [Borrelia burgdorferi B31]
MDLRLGNNFELVFNNDLSLVDGIDEQKQRFLIFLKTLRGSLSYAPHWGLDYFLLLKLLKINNLHAVKNYFHEISKELNLD
LINISTTIQDNKAHISFFFSGDVLNMEFNL
>gi|11497253|ref|NP_051352.1| hypothetical protein BB_O19 [Borrelia burgdorferi B31]
MDLRLGNNFELVFNKDISLVDGIDEQKQRFLIFLKTLRGSLSYAPHWGLDYFLLLKLLKINNLHAVKNYFHEISKELNLD
LINISTTIQDNKAHISFFFSGDVLNMEFNL
>lcl|pl27_18782_19114_1 [CDS] (locus_tag="BDU_11026", product="uncharacterized conserved protein", note="*protein_id: BDU:BDU_11026") Borrelia duttonii strain Ly
LDIRIDNDFNLAFNSNLQLVDSIEEQKQRLFIFLKTPKGSLFYDPQWGLDYSHIVKLIKVNSVNQIKTYLFNIIQDLKID
IVNLDVKIQSNTISIVFYFPNDTLNMEVKL
>lcl|pl26_23557_23889_1 [CDS] (locus_tag="BDU_12031", product="uncharacterized conserved protein", note="*protein_id: BDU:BDU_12031") Borrelia duttonii strain Ly
LDIRIDNDFNLAFNSNLQLVDSIEEQKQRLFIFLKTPKGSLFYDPQWGLDYSHVVKLIKVNSVNQIKTYLFNIIQDLKID
IVNLDVKIQSNTISIVFYFPNDTLNMEVKL
>gi|11497384|ref|NP_051488.1| hypothetical protein BB_Q26 [Borrelia burgdorferi B31]
MDLRLGNNFELVFNNDLSLVDGIDEQKQRFLIFLNTLRGSLSYAPHWGLDYFLLLKLLKINNLHAVKNYFHEISKELNLD
LINISTTIQDNKAHISFFFSGDVLNMEFNL
>lcl|pl165_137265_137594_1 [CDS] (locus_tag="BDU_1126", product="uncharacterized conserved protein", note="*protein_id: BDU:BDU_1126") Borrelia duttonii strain Ly
MDIKIDNEFKIIFNNDLKIVDGLDERKQRLLLYLKTPIGSLYDKNYGLDFNFFIKLLKNQKEEEIKIFFANALKTLDIDI
LNIKIKKKNKKIILQFFLAGDTVNMEYNL
>lcl|pl28_25205_25537_1 [CDS] (locus_tag="BDU_10033", product="uncharacterized conserved protein", note="*protein_id: BDU:BDU_10033") Borrelia duttonii strain Ly
LDIRIDNDFNLAFNSNLQLVDSIEEQKQRLFIFLKTPKGSLFYDPQWGLDYSHVVKLIKLNSVNQIKTYLFNIIQDLKID
IVNLDVKIQSNTISIVFHFPNDTLNMEVKL
>lcl|pl124_97614_97928_1 [CDS] (locus_tag="BRE_1093", product="uncharacterized conserved protein", note="*protein_id: BRE:BRE_1093") Borrelia recurrentis A1
MDIKIDNEFKIIFNNDLKIVDGLDERKQRLLLYLKTPIGSLYDKNYGLDFNFFIKLLKNQKEEEIKIFFANALKTLDIDI
LNIKIKKKNNITIFFSWRYCKYGI
FAMILY 28
>gi|51038680|ref|YP_063325.1| hypothetical protein BGA56 [Borrelia garinii PBi]
MEPGSLKVSSASILKQYLFENVFICRIGVIKSFDYATQTGVVTIKEYEGLEIITRNISNFNLDLAEEDEVLLLQSNFNIF
KESDNNYFNKNYFYILSVILVLIKLALSLISLELV
>gi|117621625|ref|YP_853891.1| hypothetical protein BAPKO_2054 [Borrelia afzelii PKo]
MENNVYGLGSLKGSSVGALKQYFFENVFICRVGIIKSFDFKTQTGIVTIKEYEGLEISTRNISNFNLDLAEEDEVVLLQS
NFNIFQESDNNHFDKNYYYILSVLNPKKIGIKLNELKVSLEEFDTQSENIKFKGKKLIIDVDSIEIKGNLKINGTNFENH
MHSSGTLTYVNSSGAPTVTTGKTGPLV
>gi|11496936|ref|NP_045729.1| hypothetical protein BBA56 [Borrelia burgdorferi B31]
MQNNDFRTGSGSLKGSSTGVLKQFLFENVFICRIGVIKSFDFETQKGVVTIKEYEGLEISTCSISNFNFDLTAEDEVILL
QSNFNIFQESDNNHFDKNYFYILSVLNPKKIGIRLDQFELSVQELGAQSENIKFKAKKLIIDVDNIEIKGNLKINGTKFE
NHMHSSGTLTYVNSSGVPTTTTGKTGPIA
>lcl|pl165_92927_93544_1 [CDS] (locus_tag="BDU_1082", product="uncharacterized conserved protein", note="*protein_id: BDU:BDU_1082") Borrelia duttonii strain Ly
MQSNYEISRRLGNLSEGLAFEDAKRYLQDNVFICRIGIVKKFDFEKQEGIVVIEEYEDLNIISRNISNLKLELVEGDRVV
LLQSSINIFNESDNNYFDKHYFYILNALTLRNVGISVEKFKIDTKELDVTSEDSSLNLKNITCDGEHSKISLKSLVIEAG
NIELKGNVYINGRLFESHTHSSGTITYINASGAPTLASGSTAGVS
>lcl|pl124_54734_55351_1 [CDS] (locus_tag="BRE_1052", product="uncharacterized conserved protein", note="*protein_id: BRE:BRE_1052") Borrelia recurrentis A1
MQSNYEISRRLGNLSEGLAFEDAKRYLQDNVFICRIGIVKKFDFEKQEGIVVIEEYEDLNIISRNISNLKLELVEGDRVV
LLQSSINIFNESDNNYFDKHYFYILNALTLRNVGISVEKFKIDTKELDVTSEDSSLNLKNIICDGEHSKISLKSLVIEAG
NIELKGNVYINGKLFESHTHSSGTITYINASGAPTLASGSTAGVS
>lcl|pl28_24601_25143_1 [CDS] (locus_tag="BDU_10032", product="uncharacterized conserved protein", note="*protein_id: BDU:BDU_10032") Borrelia duttonii strain Ly
MHLNYDIYRMNSQMAGSALTQEEIKLWIYKNIFISTIGIIKSFNSETQEGVVLLSLYKNIEIKTRCISNMHFDLQENDEV
ILLQSSINLFDINDDNYFDKNYFYILRPINMQNATIKVDNFSIHTKNLMEIKNNNISLKQVLEEIVNCLHNLRVSGQATV
EPSFYTYVNNIQNKINMLLK
>gi|11497417|ref|NP_051487.1| hypothetical protein BB_Q25 [Borrelia burgdorferi B31]
MNEDYEIYRMNQRLYGQALAQEDLKNWIYSNIFIIKIGTVKEFKHQTQEAIVTIPEFEDLEIHTKNISNISLELSKGDCV
LLLQSSINIFDKNNDIHFDKHHFYILSAISPKTLNLISDTVKIKANNNIEIANQTTSLKTILKNIVSAIEGIKVVPAQGG
PAIESVSLKIATTKINSDINSLFK
>gi|11497324|ref|NP_051395.1| hypothetical protein BB_L18 [Borrelia burgdorferi B31]
MNEDYEIYRMNQRLYGQALAQEDLKNWIYSNIFIIKIGTVKEFKHQTQEAIVTIPEFEDLEIHTKNISNISLELSKGDCV
LLLQSSINIFDKNNDIHFDKHHFYILSAISPKTLNLISDTVKIRANNKIEIANQTTSLKKILDNIVSAINGIKIIGDSVI
DESSLKIATAQINSDINSLFK
>gi|11497190|ref|NP_051265.1| hypothetical protein BB_R18 [Borrelia burgdorferi B31]
MNEDYEIYRMNQRLYGQALAQEDLKNWIYSNIFIIKIGTVKEFKHQTQEAIVTIPEFEDLEIHTKNISNISLELSKGDCV
LLLQSSINIFDKNNDIHFDKHHFYILSAISPKTLNLISDTVKIKANNNIEIANQTTSLKTILKNIVSAIEGIKVVPAQGG
PVIESVSLKIATTKINSDINSLFK
>gi|11497148|ref|NP_051221.1| hypothetical protein BB_S18 [Borrelia burgdorferi B31]
MNEDYEIYRMNQRLYGQALAQEDLKNWIYSNIFIIKIGTVKEFKHQTQEAIVTIPEFEDLEIHTKNISNISLELSKGDCV
LLLQSSINIFDKNNDIHFDKHHFYILSAISPKTLNLISDTVKIRANNKIEIANQTTSLKKILDNIVSAINGIKIIGDSVI
DESSLKIATAQINSDINSLFK
>gi|11497102|ref|NP_051179.1| hypothetical protein BB_P18 [Borrelia burgdorferi B31]
MNEDYEIYRMNQRLYGQALAQEDLKNWIYSNIFIIKIGTVKEFKHQTQEAIVTIPEFEDLEIHTKNISNISLELSKGDCV
LLLQSSINIFDKNNDIHFDKHHFYILSAISPKTLNLISDTVKIRANNKIEIANQTTSLKKILDNIVSAINGIKIIGDSVI
DESSLKIATAQINSDINSLFK
>lcl|pl26_22953_23495_1 [CDS] (locus_tag="BDU_12030", product="uncharacterized conserved protein", note="*protein_id: BDU:BDU_12030") Borrelia duttonii strain Ly
MHLNYDIYRMNSQMAGSALTQEEIKLWIYKNIFISTIGIIKSFNSETQEGVVLLSLYKNVEIKTRCISNMHFDLQENDEV
ILLQSSINLFDINDDNYFDKNYFYILRPINMQNATIKVDDFSIHTKNLMEIKNNNISLKQVLEEIVNCLHNLRVSGQATV
EPSFYTYVNNIQNKINMLLK
>gi|11497221|ref|NP_051309.1| hypothetical protein BB_M18 [Borrelia burgdorferi B31]
MNEDYEIYRMNQRLYGQALAQEDLKNWIYSNIFIIKIGTVKEFKHQTQEAIVTIPEFEDLEIHTKNISNISLELSKGDNV
LLLQSSVNIFDKNNDIHFDKHHFYILSAISPKTLNLISDTVKIKANNNIEIANQTTSLKTILKNIVSAIEGIKVVPAQGG
PAIEPVSLKIATTKINSDINSLFK
>gi|11497279|ref|NP_051351.1| hypothetical protein BB_O18 [Borrelia burgdorferi B31]
MHKVKGIKMTKDYKIYRMNQRLYGHALAQEDVKNWIYSNIFIIKIGTVKEFKQQTQEAIVTIPEFEDLEIHTKNISNISL
ELSKGDNVLLLQSSVNIFDKNNDIHFDKHHFYILSAISPKTLNLISDTVKIKANNKIEIANEITSLKSILESIVSAINGI
TVKGQAVVDYASLQIATSRISNNINSLFK
>lcl|pl27_18193_18720_1 [CDS] (locus_tag="BDU_11025", product="uncharacterized conserved protein", note="*protein_id: BDU:BDU_11025") Borrelia duttonii strain Ly
MHLNYDIYRMNSQMAGSALTQEEIKLWIYKNIFISTIGIIKSFNSDVVLLSLYKNIEIKTRCISNMYFDLQENDEVILLQ
SSINLFDINDDNYFDKNYFYILRPINMQNATIKVDDFSIHTKNLMEIKNNNISLKQVLEEIVNCLYNLRVAQGTVEPSFY
TYVNNIQNKINMLLK
>gi|51038681|ref|YP_063326.1| hypothetical protein BGA57 [Borrelia garinii PBi]
MIIDVDNIEIKGNLKINGTKFENHMYSSGILMYVNSSGMPTTTTGKTGPIA
>gi|111074084|ref|YP_709213.1| hypothetical protein BAPKO_4009 [Borrelia afzelii PKo]
MGKEDYEIYRMNQRLYGHALAQEDMT
FAMILY 29
>gi|11497233|ref|NP_051305.1| hypothetical protein BB_M14 [Borrelia burgdorferi B31]
MSKRDRDIDKAIASLNETRKKYFNLLDEIKNDKYYFPVIMNICSYDNVKKLPYDELLEVNRLAEIKLEKELYELILSK
>gi|11497275|ref|NP_051347.1| hypothetical protein BB_O14 [Borrelia burgdorferi B31]
MIKRNRDIDKAIASLNETRKKYFNLLDEIKNDKYYFPVIMNICSYDSVKKLPYDELLEVNRLADIKLEKELYELILSK
>gi|11497320|ref|NP_051391.1| hypothetical protein BB_L14 [Borrelia burgdorferi B31]
MNKRNRDIDKAIASLDETRKKYFNLLDEIKNDKYYFPVIMNICSYDSVKKLPYDELLEVNRLAEIKLEKELYELILSK
>gi|11497144|ref|NP_051217.1| hypothetical protein BB_S14 [Borrelia burgdorferi B31]
MNKRNRDIDKAIASLDETRKKYFNLLDEIKNDKYYFPVIMNICSYDSVKKLPYDELLEVNRLAEIKLEKELYELILSK
>gi|11497098|ref|NP_051175.1| hypothetical protein BB_P14 [Borrelia burgdorferi B31]
MNKRNRDIDKAIASLDETRKKYFNLLDEIKNDKYYFPVIMNICSYDSVKKLPYDELLEVNRLAEIKLEKELYELILSK
>gi|11497413|ref|NP_051483.1| hypothetical protein BB_Q21 [Borrelia burgdorferi B31]
MSKRNRDIDKAIASLDETRKKYFNLLDEIKNDKYFFPVIMNICSYYSVKKLPYDELLEVNRLAEIKLEKELYELILSK
>gi|11497354|ref|NP_051431.1| hypothetical protein BBN14 [Borrelia burgdorferi B31]
MSKRNRDIDKAIASLDETRKKYFNLLDEIKNDKYFFPVIMNICSYYSVKKLPYDELLEVNRLAEIKLEKELYELILSK
>gi|11497186|ref|NP_051261.1| hypothetical protein BB_R14 [Borrelia burgdorferi B31]
MSKRNRDIDKAIASLDETRKKYFNLLDEIKNDKYFFPVIMNICSYYSVKKLPYDELLEVNRLAEIKLEKELYELILSK
>gi|111074089|ref|YP_709218.1| hypothetical protein BAPKO_4014 [Borrelia afzelii PKo]
MRKTNKEIDKAIASLNESRKKYFNLLDEIKNDKYYFPVIMNICSYDDVKKLPYDELLEVNRLADLKLEKELYELILSK
>lcl|pl28_21044_21274_1 [CDS] (locus_tag="BDU_10028", product="uncharacterized conserved protein", note="*protein_id: BDU:BDU_10028") Borrelia duttonii strain Ly
MKINKRSDILEEITHSYFKFLENAKKDKYHFPVMMDICSFDEVKTLNYKDLMEVNKISDLKLQMKIYEMSLSRGIL
>lcl|pl26_19396_19626_1 [CDS] (locus_tag="BDU_12026", product="uncharacterized conserved protein", note="*protein_id: BDU:BDU_12026") Borrelia duttonii strain Ly
MKINKRSDILEEITHSYFKFLENAKKDKYHFPVMMDICSFDEVKTLNYKDLMEVNKISDLKLQMKIYEMSLSRGIL
>lcl|pl27_14943_15173_1 [CDS] (locus_tag="BDU_11021", product="uncharacterized conserved protein", note="*protein_id: BDU:BDU_11021") Borrelia duttonii strain Ly
MKVNKRSDILQEITHSYFKFLENAKKDKYHFPVMMGICSFNEVKTLNYKDLMEVNKISDLKLQMKIYEMSLSRGIL
>gi|117621618|ref|YP_853884.1| hypothetical protein BAPKO_2047 [Borrelia afzelii PKo]
MNKAEIATNYFKYIDYLTREANKYYFPIVMGICTYKDVKKMRYKELLEVNRVANLKLNKEMYERFLSFSGML
>gi|11496948|ref|NP_045722.1| hypothetical protein BBA49 [Borrelia burgdorferi B31]
MNKQEIATSYFKYIDYLTRETNKYYFPVVMGICTYKDVKKMGYKELVEVNRVANLKLNKEIYERFLSFSSVF
>lcl|pl165_97868_98086_1 [CDS] (locus_tag="BDU_1087", product="uncharacterized conserved protein", note="*protein_id: BDU:BDU_1087") Borrelia duttonii strain Ly
MNRSEILNEYLNYLKYLRSETCKYYFPVLMEVCTFNDVKKFKYDELMEINKIANFKLKKEVYEKFLVSKLLG
>lcl|pl124_59544_59762_1 [CDS] (locus_tag="BRE_1057", product="uncharacterized conserved protein", note="*protein_id: BRE:BRE_1057") Borrelia recurrentis A1
MNRSEILNEYLNYLKYLRSETCKYYFPVLMEVCTFNDVKKFKYDELMEINKIANFKLKKKVYEKFLVSKLLG
>gi|117621767|ref|YP_854358.1| hypothetical protein BAPKO_3523 [Borrelia afzelii PKo]
MNICSYDTVKKLPYDELIEVNQIADLKLEKELHKGFFLVYELYDLINSDEKI
FAMILY 30
>gi|117621620|ref|YP_853886.1| hypothetical protein BAPKO_2049 [Borrelia afzelii PKo]
MIKKQATRLIEDVVNQISSLSSISNFVLLFPRLDFKGLGYIPQLFFIFVKHDLIEENLSSISSDRAVIDFTNTKSEYVNF
NITTRPEIVTINKGILSSIYDKTLLRALKETPFMNSVLEFNSNFIKMQFRQRFNLGVYYSMYSPSVGFHEVVSINLLKLK
DTVYLEEVEVSLQLKICKTFNILTYKG
>gi|11496950|ref|NP_045724.1| hypothetical protein BBA51 [Borrelia burgdorferi B31]
MIKEQASKLIKEIVNQISSLASISNFVLLFPRLDFKGLGYIPQLFFIFVKHDLIEENLSSVSSARAVIDFTNTKSEYVNF
NITPRPEIVTINKGILSSIYDQTLIRALRETPFMNSALEFNSNFIKMQFRQRFNLGVYYSMYSPSVGFHEVVSISSLKLK
DTVYLEEVEISLQVKICKTFNILTYKG
>lcl|pl165_95797_96363_1 [CDS] (locus_tag="BDU_1085", product="uncharacterized conserved protein", note="*protein_id: BDU:BDU_1085") Borrelia duttonii strain Ly
MLDKKNVTSMILDIVNHILSLSASSNFIVLFPRPDFKGFVYVPQLFFIFPKSKPTEESFSNASSEQGTVNVNLKEGKILS
YNVVSNPEIINVSNGILSSIHDKFLIEHLKKTSYANSVLEFNVNFVKVHFRERFKMGSYYSVYGPMIGFHELAIINSLKF
RDAAFIEEINVSLQIKILKTFNISTYKG
>lcl|pl124_57473_58039_1 [CDS] (locus_tag="BRE_1055", product="uncharacterized conserved protein", note="*protein_id: BRE:BRE_1055") Borrelia recurrentis A1
MLDKKNVTSMILDIVNHILSLSASSNFIVLFPRPDFKGFVYVPQLFFIFPKSKPTEESFSNASSEQGTVNVNLKEGEILS
YNVVSNPEIINVSNGILSSIHDKFLIEHFKKTSYANSVLEFNVNFVKVHFRERFKMGSYYSVYGPMIGFHELAIINSLKF
RDAAFIEEINVSLQIKILKTFNISTYKG
>gi|11497415|ref|NP_051485.1| hypothetical protein BB_Q23 [Borrelia burgdorferi B31]
MTSNKKIANNAANKIDINNKITNNHDIEKKKIKEKINDIEKKEIREITRIIRDVITQIFALFGADNFLVLFPRMDLKGFG
YIPQLFFIKPKNELITRTYNTSCSKRPVINYYDRKAEYVSYNPVMTGEHISLNGGILTSLYKDMLSLLKMTVFGNTMLRF
DAHLVKEQLANRIQAQVPFSIYSPTFGLKELAVITSLSFKDTPFIDEVEVSLSIEIVKTFALEKYKG
>gi|11497146|ref|NP_051219.1| hypothetical protein BB_S16 [Borrelia burgdorferi B31]
MTSNKKIANNAANKIDINNKITNNHDIEKKKIKEKINDIEKKEIREITRIIRDVITQIFALFGADNFLVLFPRMDLKGFG
YIPQLFFIKPKNELITRTYNTNCSKRPVINYYDRKAEYVSYNPVMTGEHISLNGGILTSLYKDMLSLLKMTVFGNTMLHF
DAHLVKEQLANRIQAQVPFSIYSPTFGLKELAVITSLSFKDTPFIDEVEVSLSIEIVKTFALEKYKG
>gi|11497322|ref|NP_051393.1| hypothetical protein BB_L16 [Borrelia burgdorferi B31]
MTSNKKIANNAANKIDINNKITNNHDIEKKKIKEKINDIEKKEIREITRIIRDVITQIFALFGADNFLVLFPRMDLKGFG
YIPQLFFIKPKNELITRTYNTSCSKRPVINYYDRKAEYVSYNPVMTGEHISLNGGILTSLYKDMISLLKMTVFGNTMLRF
DAHLVKEQLANRIQAQVPFSIYSPTFGLKELAVITSLSFKDTPFIDEVEVSLSIEIVKTFALEKYKG
>gi|11497235|ref|NP_051307.1| hypothetical protein BB_M16 [Borrelia burgdorferi B31]
MTSNKKIANNAANKIDINNKITNNHDIEKKKIKEKINDIEKKEIREITRIIRDVITQIFALFGADNFLVLFPRMDLKGFG
YIPQLFFIKPKNELITRTYNTSCSKRPVINYYDRKAEYVSYNPVMTGEHISLNGGILTSLYKDMISLLKMTVFGNTMLRF
DAHLVKEQLANRIQAQVPFSIYSPTFGLKELAVITSLSFKDTPFIDEVEVSLSIEIVKTFALEKYKG
>gi|11497100|ref|NP_051177.1| hypothetical protein BB_P16 [Borrelia burgdorferi B31]
MTSNKKIANNAANKIDINNKITNNHDIEKKKIKEKINDIEKKEIREITRIIRDVITQIFALFGADNFLVLFPRMDLKGFG
YIPQLFFIKPKNELITRTYNTSCSKRPVINYYDRKAEYVSYNPVMTGEHISLNGGILTSLYKDMISLLKMTVFGNTMLRF
DAHLVKEQLANRIQAQVPFSIYSPTFGLKELAVITSLSFKDTPFIDEVEVSLSIEIVKTFALEKYKG
>gi|11497188|ref|NP_051263.1| hypothetical protein BB_R16 [Borrelia burgdorferi B31]
MDINNKNTNNKTMLPQEISQIIRDVITQIFALFGADNFLVLFPRMDLKGFGYVPQLFFIKPKTELITRTYNTSCSKRPVI
NYYDRKAEYVSYNPVMTGEHISLNGGILTSLYKDMLSLLKMTVFGNTMLRFDAHLVKEQLANRIQAQVPFSIYSPTFGLK
ELAVITSLSFKDTPFIDEVEVSLSIEIVKTFALEKYKG
>gi|11497277|ref|NP_051349.1| hypothetical protein BB_O16 [Borrelia burgdorferi B31]
MDINNKNIINNNLEKKKFEEKIKDVEKKEFWEITRIIRDVITQIFALFGADNFLVLFPRMDLKGFGYVPQLFFIKPKTEL
IARTYNTSCSKRPVINYYDRKAEYVSYNPVMIGENISLNGGVLTSLYKEMLSLLKMTVFGNTMLRFDVHLAKEQLANRIQ
AQVPFSIYSPTFGLKELAVITSLSFKDVPFIDEVEVSLSIEIVKTFELEKYKG
>lcl|pl26_21113_21748_1 [CDS] (locus_tag="BDU_12028", product="uncharacterized conserved protein", note="*protein_id: BDU:BDU_12028") Borrelia duttonii strain Ly
MITQFTTDFIHQYQDAKGMKSMLDYINLTPSQITTILKETFNQLSSVFMTSNFLILCPRMDFKGQGYVPQGFFIQAKSEL
INMKYSTTCSKRPIIDYYTRKSTHVSYNPTFNDEIITLNNAKLVSGYSELLKWSFNVPFGKSIFPNTSNLAKQHLTNRVK
ESVPFSVYSPSFGFREIVAITSLDLKDTVYLDEVEISVTLEVLKTFTKYKG
>lcl|pl28_22761_23396_1 [CDS] (locus_tag="BDU_10030", product="uncharacterized conserved protein", note="*protein_id: BDU:BDU_10030") Borrelia duttonii strain Ly
MITQFTTDFMHQYQDAKGMKSMLDYINLTPSQITTILKETFNQLSSVFMTSNFLILCPRMDFKGQGYVPQGFFIQAKSEL
INMKYSTTCSKRPIIDYYTRKSTHVSYNPTFNDEIITLNNAKLVSGYSELLKWSFNVPFGKSIFPNTSNLAKQHLTNRVK
ESVPFSVYSPSFGFREIVAVTSLDLKDTVYLDEVEISVTLEVLKTFTKYKG
>lcl|pl27_16353_16988_1 [CDS] (locus_tag="BDU_11023", product="uncharacterized conserved protein", note="*protein_id: BDU:BDU_11023") Borrelia duttonii strain Ly
MITQFTTDFIHQYQDAKGMKSMLDYINLTPSQITTILKETFNQLSSVFMTSNFLILCPRIDFKGQGYVPQGFFIQAKSEL
INMKYSTTCSKRPIIDYYTRKSTHVSYNPTFNDEIITLNNAKLVSGYSELLKWSFNVPFGKSIFPNTSNLAKQHLTNRVK
ESVPFSVYSPSFGFREIVAVTSLDLKDTVYLDEVEISVTLEVLKTFTKYKG
>gi|111074087|ref|YP_709216.1| hypothetical protein BAPKO_4012 [Borrelia afzelii PKo]
MVKGNFMDIKNKNNDNCENKKEGEMSCEEIFQIIKDIATQLFTLFGADNFLLLFPRPDYRGFGYVPQLFFIKPKTQLISR
TYNTSCSKRPTINYYDRKAEYVSYNAVMTGEHISLSGGILTSMYKDMLSIFKTTVFGNFLFRFDSHLVKEQLANRLQAQV
PFTIYSPTFGLKELAIITNLTFKDTPFIDEVEVSLSIEVVKTFKLEKYKG
>gi|51038674|ref|YP_063319.1| hypothetical protein BGA50 [Borrelia garinii PBi]
MNSVLEFNSNFIKMQFRQRFNSGIYYSMYSPSVGFHEVVSINLLKLKDTVYLEEVEVSLQVKICKMFNISTYKG
>gi|51038673|ref|YP_063318.1| hypothetical protein BGA49 [Borrelia garinii PBi]
MIKNQTTRLIEDVVNQISSLASISNFVLLFPRLDFKGPGYILQLFFYFYKA
FAMILY 31
>lcl|pl27_10363_11331_1 [CDS] (locus_tag="BDU_11013", product="uncharacterized conserved protein", note="*protein_id: BDU:BDU_11013") Borrelia duttonii strain Ly
LKMELYEEDYYEQEIIQATEEVELPQFYDWFTSEQIEEVPYKMGFFKTVEWDAFLNDNPTNVINNYNTVSTIGFRSEFVK
LNYLRLQYKFAHLKDSVVSDYTNSEYVGDVNNNHLPFGTAYKLACDEIMKLITNFVLTGTVSVQKDGKNSKVLLPNMYGL
LNMPYQIKEEVQAANKDKMEKIFESIKSGLSKLELGDYFDCPFMVLVDPLTSIKFVEPYGISNVPQSSPEFAWEDFLIKT
IKAVNGRNEVTIKTSNLLKNQIIIYPMNPKLLKFKPSKFMLPTPNEQIDTNSGDIAHSYIDFVLGGLLATQKTILQVEIK
QS
>lcl|pl26_14602_15570_1 [CDS] (locus_tag="BDU_12018", product="uncharacterized conserved protein", note="*protein_id: BDU:BDU_12018") Borrelia duttonii strain Ly
LKMELYEEDYYEQEIIQATEEVELPQFYDWFTSEQIEEVPYKMGFFKTVEWDAFLNDNPTNVINNYNTVSTIGFRSEFVK
LNYLRLQYKFAHLKDSVVSDYTNSEYVGDVNNNYLPFGTAYKLACDEIMKLITNFVLTGTVSVQKDGKNSKVLLPNMYGL
LNMPYQIKEEVQAANKDKMEKIFESIKSGLSKLELGDYFDCPFMVLVDPLTSIKFVEPYGISNVPQSSPEFAWEDFLIKT
IKAVNGRNEVTIKTSNLLKNQIIIYPMNPKLLKFKPSKFMLPTPNEQIDTNSGDIAHSYIDFVLGGLLATQKTILQVEIK
QS
>lcl|pl28_16250_17218_1 [CDS] (locus_tag="BDU_10020", product="uncharacterized conserved protein", note="*protein_id: BDU:BDU_10020") Borrelia duttonii strain Ly
LKMELYEEDYYEQEIIQATEEVELPKFYDWFAPEQIEEVPYKMGFFKTVEWDAFLNDNPTNVVNNYNTVSTIGFRSEVVK
LNYLRLQYKFAHLKDSAVPEFTNSEYIGDVNNNYLPFGTAYELACNEIMKLITNFVLTGTVSVQKDGNRAKLLLPNMYGL
LNMPYQIKEEVQAANKDKMEKIFESIKSGLSKLELGDYFDCPFMVLVDPLTSLKLVEPYTVNNNNPGILNERWQDFLIAT
IKAVNNRNEVTIQISNLLKNQIIIYPMNSKLLKFKPSKFMLPTPNEQIDTNSSDIAHSYIDFVLGGLLATQKTILQVEIK
QS
>lcl|pl35_21376_22332_1 [CDS] (locus_tag="BDU_7020", product="uncharacterized conserved protein", note="*protein_id: BDU:BDU_7020") Borrelia duttonii strain Ly
MKLYEEDYYEQEMIQAKKEVELPKFYDWFTSEQIEEIPYKVGFKTVEWDAFINENPTNVVNNYNTITTKGFGEVVKLNYL
HLQYKFPHLKYSAVPEFTDSEYIGDVNNNHLLFGTAYKLAYDEIMKIITNFVLTGTVSVQKDGNRATLLLPNMYGLLNMP
DQIKEEVEAANKDKMDKIFESVKSGLLKLELGDYFDSPFMVLVDPLTSLKLVKPYAIANASQSFPGFAWEDFLIKTIKAL
NNRNEVTIQTSNLLKNQIVICPMNPKLLKFKPSKYMLPTRNRHIDINSSDIAHSYIDFVLGGLMATQKTILQVEIKQS
>gi|11497153|ref|NP_051253.1| hypothetical protein BB_R06 [Borrelia burgdorferi B31]
MGGFNMELFDENYYAKAVANIIGEVKDPIMYKWFSPDQIEDVDLQMGYQRTVKWDAFLNANPTTIANEVNTISTIGFSSE
VVRLNYLKLQYKFRHLKQASEKFYTSDSYLGDINNNLLPFSQAYKLASSEIIKLINHFVLTGTVSIQKDGKNQKRLLPNM
YGLLNMPHQVKEEVESANKDKMDKIFEKIEAGLSKLELGDEFSTPMMVIVDPTTSLKLVKPYAAAQGAASSCEKWEDVLI
QTIKAINNREDVYIETSNLLKHQILIYPLNPELIKFKPSKYMLPTPNEQVDKDSTDIAHSYIDFVLGGLLATRKTILQVH
IKQS
>gi|11497380|ref|NP_051476.1| hypothetical protein BB_Q13 [Borrelia burgdorferi B31]
MGGFNMELFDENYYAKAVANIIGEVKDPIMYKWFSPDQIEDVDLQMGYQRTVKWDAFLNANPTTIANEVNTISTIGFSSE
VVRLNYLKLQYKFRHLKQASEKFYTSDSYLGDINNNLLPFSQAYKLASSEIIKLINHFVLTGTVSIQKDGKNQKRLLPNM
YGLLNMPHQVKEEVASGDKDKMDKIFEKIEAGLSKLELGDEFSTPMMVIVDPTTSLKLVKPYAAAQGAASSCEKWEDVLI
QTIKAINNREDVYIETSNLLKHQILIYPLNPELIKFKPSKYMLPTPNEQVDKDSTDIAHSYIDFVLGGLLATRKTILQVH
IKQS
>gi|11497215|ref|NP_051297.1| hypothetical protein BB_M06 [Borrelia burgdorferi B31]
MGGFNMELFDENYYAKAVANIIGEVKDPIMYKWFSPDQIEDVDLQMGYQRTVKWDAFLNANPTTIANEVNTISTIGFSSE
VVRLNYLKLQYKFRHLKQASEKFYTSDSYLGDINNNLLPFSQAYKLASSEIIKLINHFVLTGTVSIQKDGKNQKRLLPNM
YGLLNMPHQVKEEVASGDKDKMDKIFEKIEAGLSKLELGDEFSTPMMVIVDPTTSLKLVKPYAAAQGAASSCEKWEDVLI
QTIKAINNREDVYIETSNLLKHQILIYPLNPELIKFKPSKYMLPTPNEQVDKDSTDIAHSYIDFVLGGLLATRKTILQVH
IKQS
>gi|11497293|ref|NP_051383.1| hypothetical protein BB_L06 [Borrelia burgdorferi B31]
MGGFNMELFDENYYAKAVANIIGEVKDPIMYKWFSPDQIEDVDLQMGYQKTVKWDAFLNANPTTIANEVNTISTIGFSSE
VVRLNYLKLQYKFRHLKQTSEKFYTSDSYIGDINNNLLPFAQAYKLASSEIIKLINHFVLTGTVSIQKDGKNQKRLLPNM
YGLLNMPEQIKEEVASGDKDKMDKIFEKIEAGLSKLELGDEFSTPMMVIVDPATSLKLVKPYAAAQGAASSCEKWEDVLI
QTIKAINNREDVYIETSNLLKHKILIYPLNSELIKFKPSKYMLPTPNEQVDKDSTDVAHSYIDFVLGGLLATRKTILQVN
IKQS
>gi|11497248|ref|NP_051339.1| hypothetical protein BB_O06 [Borrelia burgdorferi B31]
MELFDENYYAKAVANIIGEVKDPIMYKWFSPDQIEDVDLQMGYQKTVKWDAFLNANPTTIANEVNTISTIGFSSEVVRLN
YLKLQYKFRHLKQTSEKFYTSDSYIGDINNNLLPFAQAYKLASSEIIKLINHFVLTGTVSIQKDGKNQKRLLPNMYGLLN
MPEQIKEEVASGDKDKMDKIFEKIEAGLSKLELGDEFSTPMMVIVDPATSLKLVKPYAAAQGAASSCEKWEDVLIQTIKA
INNREDVYIETSNLLKHKILIYPLNSELIKFKPSKYMLPTPNEQVDKDSTDVAHSYIDFVLGGLLATRKTILQVNIKQS
>gi|11497125|ref|NP_051209.1| hypothetical protein BB_S06 [Borrelia burgdorferi B31]
MELFDENYYAKAVANIIGEVKDPIMYKWFSPDQIEDVDLQMGYQKTVKWDAFLNANPTTIANEVNTISTIGFSSEVVRLN
YLKLQYKFRHLKQTSEKFYTSDSYIGDINNNLLPFAQAYKLASSEIIKLINHFVLTGTVSIQKDGKNQKRLLPNMYGLLN
MPEQIKEEVASGDKDKMDKIFEKIEAGLSKLELGDEFSTPMMVIVDPATSLKLVKPYAAAQGAASSCEKWEDVLIQTIKA
INNREDVYIETSNLLKHKILIYPLNSELIKFKPSKYMLPTPNEQVDKDSTDVAHSYIDFVLGGLLATRKTILQVNIKQS
>gi|11497064|ref|NP_051167.1| hypothetical protein BB_P06 [Borrelia burgdorferi B31]
MGGFNMELFDENYYAKAVANIIGEVKDPIMYKWFSPDQIEDVDLQMGYQKTVKWDAFLNANPTTIANEVNTISTIGFSSE
VVRLNYLKLQYKFRHLKQTSEKFYTSDSYIGDINNNLLPFAQAYKLASSEIIKLINHFVLTGTVSIQKDGKNQKRLLPNM
YGLLNMPEQIKEEVASGDKDKMDKIFEKIEAGLSKLELGDEFSTPMMVIVDPATSLKLVKPYAAAQGAASSCEKWEDVLI
QTIKAINNREDVYIETSNLLKHKILIYPLNSELIKFKPSKYMLPTPNEQVDKDSTDVAHSYIDFVLGGLLATRKTILQVN
IKQS
>gi|111074098|ref|YP_709227.1| hypothetical protein BAPKO_4023 [Borrelia afzelii PKo]
MELFDENYYAKAVANIIGEVKDPIMYKWFLPDQIEDVDLQMGYQRTVKWDAFLNANPTTIANEVNTIPTIGFSSEVVRLN
YLKLQYKFRHLKQASEKFYTSDSYIGDINNNLLPFAQAYKLASSEIIKLINHFVLTGAVSIQKDGKNQKRLLPNMYGLLN
MPHQIKEEVASGDKDKMDKIFEKIEAGLSKLELGDEFSTPMMVIVDPATSLKLVKPYSAAQGAAMSCEKWEDILIQTIKA
INNREDVYIETSNLLKHQILVYPLNPALIKFKPSKYMLPTPNEQVDKDSTDIAHSYIDFVLGGLLATKNTILQVNIKQS
>gi|11496918|ref|NP_045714.1| hypothetical protein BBA41 [Borrelia burgdorferi B31]
MDESILNNDEYVNTVRDVLVKECPIPEYYHFLDSQQIQSSNISLGSDRIIKWYSNLTDIPTLKVNDFNTVSTIKFQRQIV
KINYLPFQYAFTYYAPDGKVSVEANTNINMREGLLGAIIEIQKLMSAHYLRGGLTLSRGSKRTLLVDESNNETMYGLLNL
PNQIDKTVKQTNILDQIKSINDDLSKINLEDERRVPFKILTTSKIKGRLLERLPNNNYSYKDMLFDFISAINNDADIELE
TTNLLDDEILIYPRSSKLLLLKDGHQPILNSYTEVSSSNFRTSFLDFSIGTILATKNSILRIKLS
>gi|117621610|ref|YP_853873.1| hypothetical protein BAPKO_2039 [Borrelia afzelii PKo]
MDESILNNDEYVNVVRDVLVQECPIPEYYHFLDSQQIESSNISLGSDRIIKWYSNLTDIPTLKVNDFNTVSTIKFQRQIV
KINYLPFQYAFTYYAPDGKVSVEANTNINMREGLLGAIIEIQKLMSAHYLKGGLALSKGNKRTLLVDESNNETMYGLLNL
PNQIDKTVKQTNILDQIKSINDDLGKINLEDERKVPFKILTTSKIKGRLLERLPNNNYSYKDMLFDFISAINNDANIELE
TTNLLDDEILIYPRSSKLLLLRDGHQPILNSYTEISSSNFRTSFLDFSIGTILATKNSILRIKLS
>gi|51038661|ref|YP_063306.1| hypothetical protein BGA37 [Borrelia garinii PBi]
MQFKIGEFKMDENILNNDEYLNTVRDVLVKECPIPEYYHFLDSQQIESSNISFKSDRIIKWYSNLTDMPTLKVNDFNTVS
TIKFQRQIVKINYLPFQYAFKYYASDGKVSVEANTNINIKEGLLGAIIEIQKLMSAHYLKGGIAFSKKNKRILLVDEFNN
ETMYGLLNLPNQIDKTVKQTNILDQIKSINDDLGKINLEDERKVPFKILTTSKIKGRLLERLPNNNYLYKDMLFNFISAI
NNDANIELETTNLLDDEILIYPRSSKLLLFKDGHQPILNSYTEVSSSNFRTNFLDFSIVTILATKNSIFKIRLS
>lcl|pl165_101425_102348_1 [CDS] (locus_tag="BDU_1094", product="uncharacterized conserved protein", note="*protein_id: BDU:BDU_1094") Borrelia duttonii strain Ly
LSESLFNNEEFVNTLRDSLFVDRPIPEYYHFFDNEQIETNDASLTSERVIKWNSSIVDLPTLKVNDFSTVATIKFKRQVV
LVNYLPFQYAFTYYAPDGRLDIQAVNNINMREGLRYSLSQIHKLLSSHYLRGGLCFSGSRERTLLVDDSNRETMYGLLNI
PGQIDKNIKITKASDLIKACNDEIGNINVEDERGVPFRVLTTPKIKAILLERLSNNNYSYKDVLFDSLRAINNDADIELE
TTNLLDDEMLIYPKSSKLLLLKDGHPPILNAYTQMSSSNFRTSFLDFSIGSILASEKSILRFKISWT
>lcl|pl124_63101_64024_1 [CDS] (locus_tag="BRE_1064", product="uncharacterized conserved protein", note="*protein_id: BRE:BRE_1064") Borrelia recurrentis A1
LSESLFNNEEFVNTLRDSLFVDRPIPEYYHFFDNEQIETNDASLTSERVIKWNSSIVDLPTLKVNDFSTVATIKFKRQVV
LVNYLPFQYAFTYYAPDGRLDIQAVNNINMREGLRYSLSQIHKLLSSHYLRGGLCFSGSKERTLLVDDSNRETMYGLLNI
PGQIDKNIKITKASDLIKACNDEIGNINVEDERGVPFRVLTTPKIKAILLERLSNNNYSYKDVLFDSLRAINNDADIEFE
TTNLLDDEMLIYPKSSKLLLLKDGHPPILNAYTQMSSSNFRTSFLDFSIGSILASEKSILRFKISWT
FAMILY 32
>gi|117621649|ref|YP_854180.1| hypothetical protein BAPKO_2502 [Borrelia afzelii PKo]
MLNDFKVLKNKKGEDYLLSLMKGYENYFLGAKVSIVGLHNRSQLSDFELTIGIVKLLLHLI
>gi|117621862|ref|YP_854498.1| hypothetical protein BAPKO_5527 [Borrelia afzelii PKo]
MHSSFKFAIFQLSNIKESTSSFKVKFMIQSSENIIKEIASDLKEGNENAYKGIELDIAQIKRLSPIQESIIEFRDSAELK
LINKMFSRFSTLSKEYIDFTRGLNSSVNNHKFLLKEYNDENFIFLYSGANIHQFNSRFFENKDAKEKYKLLWIDKEDLEK
VLTIDNQYQTERIFYRDIARNTNERTMISALSPRNCYCVDTIRVNHEKTPISIYKKLFIISIFNSLSFDFLLRRFVPSTN
VAKAYLYQCPMMQPEENEILANPLYLTLVKNTSLLIAKNDPGNFKYLLYLEHFKFSKEEVDKILNLDAKDEFFKEKENEN
NFIVASLYSLTKEDFITLLNDFKVLKNKKGEDYILSLIKGYENYLLGAKSFNRWIA
>gi|117621692|ref|YP_854229.1| hypothetical protein BAPKO_2545 [Borrelia afzelii PKo]
MLIAKNDPENFKYLLYLEYFKFSEEEIDRILNLDAKDKFFKEKENENNFIVASLYSLTKEDFITLLNDFKVLKNKKGEDY
ILFLIKGYENYLLGAKSFNRWIA
>gi|117621655|ref|YP_854186.1| hypothetical protein BAPKO_2508 [Borrelia afzelii PKo]
MKTKNIVKTNDPNISLYKELSEDFIKKENINKLKDFFILIKKKLSSIDDNSTEANIESLLRFIFEELNYSVEQQKGGQIE
GVDSRVDILLFENDKDKVDFNNKLEEAKKNNEPIPAEDILLIVEVKRPSFSFNTKDKVKEAEDQLYRYLNQYQKHYGMLS
NGKVWRLYDKSKVLYGEKRYIEFDFSKVEEKEEYKEQEWFVLFIYLIRKERYLKTSNVIEIEKEQISKEKEIIQKTLREI
LYEKPDDSVIFKIAKNIYDKEFKVSDKEITQHILASILEESIIFILRIFFIAYIEDNEIFKKILEENKLYRSSISFRYFF
YDENTKNKLGYKKIITIFNLLDKGSDAIKFPIFNGGLFAEDKVKYLNNESLLSISELEEILVKILFFEEKNIKDEKFVEY
SKLDPKSFGELYETLLEYDLRIADTTVHRIVEDGVYLIRTEEELENKQVNKVATYYKGNIYLTSRSLDRKKSGAYYTPDD
LTDFMVISSIEEQLKTKSPLDIKIIDNSCGSGHFLISCLDYLTEKVWYELDKFEDVKKELDKEYRAIFKESEEYDVQDSI
SKELVLKRMLLKKCIYGVDINPISVEITMLSLWINTFIFGTPLSFIEHHIKVGNALLGYTKDEFFDITKKKFESGFSLFK
ERIKEITTILEDSYQKIKSINDTTKEDIEKSKKIYKEYEESEDTEYLRIIFSLIKLYSLSFDKSLKIEFSDITAIISLIE
NILGNKTSSENKEKIEKIRKLSSYYKLFHYGIEFPDIEEGFDIVIGNPPWEKTKFNESEFFSKHIPNYRKLNIKEQNKIK
QEILSKDNHPLNIEYNGEKNSITAINNIYKFDFKDFSSGGDPNLFRYFVAFNLKLIKPGGNLTYLTPSSLWSEYSSRELR
KHIFNNYKLSYIYQFENKKRFKDVHSSFKFAIFQLSNIKASTSSFKAKFMIQSSDNILKEITRDLKDNKDNAYQGIELKI
DQIKKLSPIQESIIEIKNNEEFNLIRKMFNSFSVLREEYIDFGVGLNLTIHKALYKEYNNKNFVFLYSGANIHQFNSRFF
ENKDAKESSKFFWIDKEDLEKILAKDDRHQTKRVFYRAIARNTDERTMISTLSPKNCYCVNSMYINYEKTPISIYKKLFI
ISIFNSLAFDFLLRRFVDSNVLKSCLYQCPMPQPEKDEILANPLYLTLIKNTSLLIAKNDLGNFKYLLYLEHFKFSKEEV
DKILNLDTKDEFFKEKENENNFIVASLYSLTKEDFMVLLNDFKVLKNKKGEDYILSLIKGYENYLRINKLNSTIQS
>gi|117621674|ref|YP_854205.1| hypothetical protein BAPKO_2527 [Borrelia afzelii PKo]
MKTNDVVKTNDPNTSLYKELSKDFIKKEDIGKIKSFFLFLKNKVQTIDDNSTEANIESLLKSIFEELAYSVEQQKGGQID
GEQSRVDILLFECDKDKVNFNKKSKEAKNNNEPIPAEDILLIAEVKSPTFSFDAKDKLKEAEDQLYRYLNQYQKHYGILS
NGKVWRLYDKSKVLYGEKRYIEFDFSKIEEKEEYKEQGWFSLFSYLIRKERFLKRSNVIEIEKEKIAKEKEVIKKTLRDI
LYEKPDDCIVFKIAKNIYKEEFKVSNKEITKFDLDKILEEAIIFILRIFFIVYIEDNEPFKGILEESVAYKSYMSFRHFF
YNKVINRKEGYSKLITIFNTFDKGNDLIKFPVFNGGLFAEDKVKYLNNKNLLSVDELEDILTKMLFFNKENAKEDKFVEY
SKIDLKSFGELYETLLEYDLRIADTNLYRIVEDGTYLIRTDEELKTKKLNKVATYYKGNIYLTSRSLDRKKNGAYYTPED
LTDFMVVSSIEEQLKTKSPLDIKIIDNSCGSGHFLISCLNYLTEKVWYDLDKFEDVKKELDKEYRIIINEAKKYKVQDTI
SKELVLKRMLLKRCIYGVDINPISVEITMLSLWINTFIFGTPLSFIEHHIKVGNSLLGYTKDEFFSTTEEKFQIGYSLFR
KRIEDITTILKDSYQKIKGINDTTKEDIEKSKKIYKEYEKSKNMDNLRIIFSLIKLHVLSFNRSLKFNENIELSSTPYIA
DLIENILNNKTSSEDAENIEKIKKISTYYKFFHYGIEFPDVQEGFDIVIGNPPWEKTRFNESEFFAKHIPSYRKLNITDQ
NKIKKEILSKDNHPLNIEYNEEKNSIVTINNIYKFDFKDFTSGGDSNLFRYFTAFNLKLIKSGGNLTYLTPSSLWNEFSS
RALRNHIFSKYKLNYIYQFENKKRFKDVDSRFKFAIFQLSNIKESTSSFKAKFMIQSSDNLLKEITKDLKDGKGNAYKGI
KLNIDQIKKLSPIQESIIEFKDNEEFSLINKIFSQFNVLNQEYIDFKRGLNTSINNRKSLLREYNDKNFIFLYSGANIHQ
FNSRFFTCDDAKESSKLLWIDKKDLEKVLTKDDQYQTERVFYRDIASNTNERTMISTLSPKNCYCVDSMYINYEKTPISI
YKKLFIISIFNSLVFDFIIRRFVNIHIQKSCLYQCPMPQPEEKEILSNYLYLNLVKNTSLLITKNDPENFKYLLYLECFE
FNKEKVDKILNLNPEDEFFKEKENENNFIVASLYSLTKEDFTTLLGDFKALKNKKGEDYIFYLIKGYENYLLNNKIF
>gi|11496796|ref|NP_045576.1| hypothetical protein BBK02 [Borrelia burgdorferi B31]
MKLVKPGGNLTYLTPSSLWSESGSKALRQHIFSNYKLNYIYQFENQKGFRAMTPGFKFAIFQISNSKEPTTKFRVKFVIQ
SSDNIMKEITSDLKEGNENAYKGIELDIAQIKRLSPIQESIIEFRDSAEFTLVNKMFSRFDTLIQEYIDFREGLNLTKYK
ALYKEYNNEKFIFLYSGANIHQFNSRFFEDRAAKESSKLLWIDKKDLEKVLMKDSQYQAERVFYRVIASNTNERTMISTL
SPKNCYCVNSIYINYEEIPISLYKKLFIISIFNSFVFDFIIRRFVNSNVLKSCLYQCPMPQPEEDEILNNSLYLTLAKNT
SLLIVKNDPDNFKYLLYLEYFEFGKEEVDKMLNLDPKDEFFKEKENENNFIVASLYSLTKEDFVTLLNDFKVCKNKKGED
YISSLIKGYENYLRRMDKHNAA
>gi|11496712|ref|NP_045502.1| hypothetical protein BBH09 [Borrelia burgdorferi B31]
MVVNMNNESRFIIKTNDPNVSLYKELSKGFIKKENIVKSKNFFIFLKNKIQAIDDNSTEANIESLLKSIFEELAYSVEQQ
KGGQIEGVKSRVDILLFENDKDKVAFNKKLEEAKKNNESIPTEDILLIAEVKRPSFSFDAKDKVKEAEDQLYRYLNQYQK
HYGILSNGKVWRLYDKSKVLYGEKRYIEFDFSKIKEKEEYKEQEWFILFSYLIRKERYLKTSNIISVEKEQISKEKEIIQ
KTLREILYERPDDSIVFKIAKNIYDKEFKVSDKEITRHILASILEESIIFILRIFFIAYIEDNDIFKKILEENKLYRSSV
SFRYFFYDENTKKKLGYKKIITIFNLLDKGSDAIKFPIFNGGLFAQDKVKYLNNESLLSISEIEEILVKILFFEEKNIKD
KKFVKYSRLDPKSFGELYETLLEYDLRIADTTVHRIVEDGIYLIRTEEELENNKVNKIATYLKGNIYLTSRSLDRKKSGA
YYTPDDLTDFMVISSIEEQLKTKSPLDIKIIDNSCGSGHFLISCLDYLTEKVWYELDKFEDVKKELDKEYGIILKESEEY
DIQDSISKELVLKRMLLKRCIYGVDINPISVEITMLSLWINTFIFGTPLSFIEHHIKTGNALLGYTKDEFFDIAKKKFES
GFSLFKKRIKEITTILEDGYQKIKGINDTTKEDIERSKKIYKEYEESKYIDNLRIIFSLIKLYSLSFDKSLNIEFSDIAV
VISLIENILGNKISSEDNEKMEKIRKLSSHYKFFHYGIEFPDIQEGFDIVIGNPPWEKTKFNEAEFFSKHIPSYRKLSIK
EQNKIKQEILGRDNHPLNIEYNEEKNSMGTINNLYKSDFKNFASGGDPNLFRYFVAFNLKLIKENGNLTYLVPSALWSES
SARILRKYIFTNYKLNYIYQFQNQKRFKDVATLFKFAIFQISNTKTPTSNFKAKFMIQSNDNILKEITSNLENNKDDPYK
GIKLDIEQIKKLSPIQESIIEFKDSKELILINKMFSKFSTLSEEYINFGVGLNLTKYKTLCKEYNNENFIFLYSGANIHQ
FNSRFFEDKDAKESSKLLWIDKDDFQKVSTKDNQYQIEKILYRRIARNTDIRTMISTLSPRNCYCVSTIYINYEKTPISI
YKKLFIISIFNSFVFDYLIRRFALSTDIVKSCLYQCPMPQPEEEEILANPIYLTLVKNTSLLIAKNDPLNFSNLLYLEHF
KFSKEKVNKILKLDTKDEFFKEKENENNFIVASLYSLTKEDFEVLLNDFEVLKNKKGEEYILFLIKGYENYLKTNKLN
>gi|11496616|ref|NP_045409.1| hypothetical protein BBE02 [Borrelia burgdorferi B31]
MKTNDIVKTNNPNISLYKQLSKDFIKKENINKLKDFFILIKNKLFSIDDNSTEANIESLLKYIFEELNYSVEQQKAGQIE
GVESRVDILLFENDKDKASFNNKLKEAKKNNEPIPIEDILIIAEVKRPTFSFDAKDKLKESEDQLYRYLNQYQKHYGILS
NGKVWRLYDKSKVLYGEKRYIEFNFXKIEEKEEYKEQEWFVLFIYLIRKERYLKTSNVIEVEKEQIAKEKEIIQKTLKEI
LYERPDDSIVFKIAKNIYDKEFKLSGKEITQHILASILEESIIFILRIFFIAYIEDNDIFKKILQENKLYRSSISFRYFF
YDENTKKKLEYKKIITIFNLLDKGSDAIKFPVFNGGLFSEDKVKYLNNEGLLSISEIEEILVKMLFFEEKNIKDEKFVKY
SRLDPKSFGELYETLLEYDLRIADTTVHRIIEDGVYLIRTEEELENKKVNKIATYLKGNIYLTSRSLDRKKSGAYYTPDD
LTDFMVISSIEEQLKTKSPLDIKIIDNSCGSGHFLISCLDYLTEKVWYELDKFEDVKKELDEEYRVIIEESEEYDVQDSI
SKELVLKRMLLKXCIYGVDINPISVEITMLSLWINTFIFGTPLSFIEHHIKAGNALLGYTKDEFFDIVKKKFESGFSLFK
KRIKEIITILEDIYQKIKGINDTTKEDIEKSKKIYKEYEESKDIDNLRIIFSLIKLYSLSFDKSLNMEFSDIASVISLIE
NILGNKTSSEDKEKIEKIRKLSSYYKFFHYGIEFPDIQEGFDIVIGNPPWEKTKFNETEFFSKHIPNYRKLGIKEQNIIK
QEILSKDNHPLSIEYNEEKNSIIAINNIYKFDFKCFTSGGDPNLFRYFVTFNLKLIKEKGNLTYLVPSAIWNESSSRILR
KHIFARYKLNYIYQFENKKRFKDVHSSFKFAIFQLSNIKESTSSFKAKFMIQSSDNILKEITRDLKDSKDDAYKGIELNI
NQIKKLSPIQESIIEFKDNEEFTLINKMFSKFSALGEGYIDFKKGLDPSIKNRKSLLKECNNKNLIFLYSGANIHQFNSR
FFEDKDAKESSKLLWIDKEDLEKVLTKDNQYQTERVFYRAIASNTNERTMISTLSPGNCYCVNSIYINDEKTPISLYKKL
FIISIFNSFVFDFLLRRFVDSNVLKSCLYQCPMPQPEEKEILSNPLYLNLAKNTSLLIAKNDPENFKYLLYLEYFKFDKE
KVNKILKLDKEDEFFKEKENENNFIIASLYSLAKEDFITLLGDFKALKNKKKGEDYISSLIKGYDNYLLNNKIFYHK
>gi|117621861|ref|YP_854497.1| hypothetical protein BAPKO_5526 [Borrelia afzelii PKo]
MKTKNIVKTNVSIAFTQKLAKDALAKEKEKIQKTLRDILYEKPDDSIVFKIAKNIYDKEFKAKGKEISKHILASILEESI
IFILRIFFIAYIEDNEIFKKILEENKLYRSSISFRYFFYDENTKNKLGYKKIINIFTTFHKGSDSVEFPIFNGGLFAEDK
VKYLNNEGLLSISELEEILIKILFLEEKNIKDKKFVEYSKLDPKIFGELYENLLEYDLRIANTTIHRIIENGTYFVYSEE
QLKNKKVNKVATYYKGNIYLTSRSLDRKKNGAYYTPEDLTDFMVVSSIEEQLKNKSPLDIKIIDNSCGSGHFLISCLDYL
TEKVWYQLDKFEDVKKSLDMEYRNVINEAKKYNIQDSISRKTTLRRMLLGKCIYGVDIDHISVQIAMLSLWINAFIFVGT
PLSFIRHRIKVGNALLGYTKDEFLNILNNEFKGSCLLFVKKINEIMTILEDIYQKIKGINDATKEDVEKSKKIYKEYEES
EDIDNLRIIFSLIKLHSSSFDKSLNIEFGDITTVINLIGNILDNKISSEDKEKIEKIRKLSAHYKFFHYGIEFPDIQEGF
DIVIGNPPWEKTKFDEFEFLSKYIPNYRKLSIKEQNKIKQEMLSKENHPLSIECYEEKNSLKTLNNMYRLGFREFSSGGD
PNLFRYFTAFNLKLLKSGGNLTYLTPYGLWSEFSSKALRQHIFLNYKLNYIINLKTKKDLKMCIQVLNLRYFNLVILKNL
HLVLK
>gi|11496797|ref|NP_045577.1| hypothetical protein BBK03 [Borrelia burgdorferi B31]
MIKHHIKVGNALLGYTKDEFLNILDNEFRGNCLSVVKKINEIMTILEDIHQKIKGINYTIKEDLEKSKKIYKEYQENENI
NNLRIIFSLIKLYSLSFDKSLNIKFSDITTVINLIGNILDSKISSEDKEKIEKN
>gi|11496798|ref|NP_045578.1| hypothetical protein BBK04 [Borrelia burgdorferi B31]
MTEFMVVSSIEERLKTKSPLDIKIIDNSCGSGNFLISCLDYLTEKVWYELDKFEDVKKN
>gi|15595195|ref|NP_212984.1| hypothetical protein BB0851 [Borrelia burgdorferi B31]
MPQPKEEILASSLCLTLVKNTSLLIAKNDPLNFSNLLYLEHFEFSKEK
>gi|11496812|ref|NP_045603.1| hypothetical protein BBK30 [Borrelia burgdorferi B31]
MVALFKFAIFQLSNTKTCTSSFKAKFMIQGNDN
>gi|11496823|ref|NP_045599.1| hypothetical protein BBK26 [Borrelia burgdorferi B31]
MEYFQMERYGAYMINLRLYGEKRYIEFDFSKIEDKKEYK
>gi|11496810|ref|NP_045601.1| hypothetical protein BBK28 [Borrelia burgdorferi B31]
MLLTYKEYEESEYIDNLRIIFSLIKLYLLSFDKSLNIEN
>gi|11496811|ref|NP_045602.1| hypothetical protein BBK29 [Borrelia burgdorferi B31]
MGNKPSSGDKEKMKKIRKLSSYYKIFPLWN
>gi|11496805|ref|NP_045584.1| hypothetical protein BBK10 [Borrelia burgdorferi B31]
MELVQMYNPKMILKIFLILLYLEHFKLSKAKINKMLNLNSKDEFFKEKENNFIVAGLIF
FAMILY 33
>gi|111115478|ref|YP_710096.1| PTS system, glucose-specific IIBC component [Borrelia afzelii PKo]
MVKGFEQAQKFGRSFMLPIAILPAAGLLLGIGGSLSNPETVKTYSFLDIFLLQAVFKIMSASGSIIFSNLAPIFSIGVAV
GLARSDRGTAGIAAFIGYLVMNATIGVLIDMSGKAESLASGAVGLILGIKTLETGVFGGVVVGILTYYLHSRFNKVDLPK
VLGFFSGSRFVPIIVSFSSIFLAVIMFIFWPFVQNGINKVGGLVDSTGYIGTLIFGIFLRMLGPFGLHHIFYLPFWTTGL
GGSVIIDGKLIEGTQNIFFAELASQGTSRFFVGTSRFMSGRFITMMFGLPGAALALYYTARHGEKTKVFGLLMSAALTSF
LTGITEPLEFSFLFVAPILYIIHATFDGFAFMLAHILQITIGQTFSGGFIDFILFGILQGNSRTNWLLVPVVGTVWFFLY
YFTFVFLINKFDFKTPGRTQDLNSGDSSNSKSSEFEENYATKVIIGLGGASNIVDLDCCATRLRVTVRDALKVSEKILKK
TGSKGVIIKGNGVQVVYGPGVSVLKNEIEELLND
>gi|51598900|ref|YP_073088.1| PTS system, glucose-specific IIBC component [Borrelia garinii PBi]
MVKGFEQAQKFGRSFMLPIAILPAAGLLLGIGGSLSNPETVKSYSFLDIFFLQSVFKIMSASGSIIFSNLAPIFSIGVAV
GLAKSDRGTAGIAAFIGYLVMNATIGVLIDMSGKAESLSSGAVGLILGIKTLETGVFGGVVVGILTYYLHSRFNKVDLPK
ALGFFSGSRFVPIIVSFSSIFLAVIMFIFWPFVQNGINKVGGLVDSTGYIGTLIFGIFLRMLGPFGLHHIFYLPFWTTGL
GGSVIIDGKLIEGTQNIFFAELASQGTSRFFVGTSRFMSGRFITMMFGLPGAALALYYTAKYDERTKVFGLLMSAALTSF
LTGITEPLEFSFLFVAPILYIVHATFDGFAFMLAHILQITIGQTFSGGFIDFILFGILQGNSRTNWLLVPVVGTVWFFLY
YFTFVFLINKFDFKTPGRTQDLNSGDSPNSKSSEFEENYATKVIIGLGGASNIVELDCCAPRLRVTVRDALKVSEKILKK
TGSKGVIIKGNGVQVVYGPGVSVLKNEIEELLDD
>gi|15594990|ref|NP_212779.1| PTS system, glucose-specific IIBC component (ptsG) [Borrelia burgdorferi B31]
MLKGFEQAQKFGRSFMLPIAILPAAGLLLGIGGSLSNPETVRTYSFLNIFFLQSVFKIMSASGSIIFSNLAPIFSIGIAV
GLAKSDKGTSGIAAFIGYLVMNATIGVLIDVSGRAESFSSGAVGFVLGIKTLETGVFGGVVVGILTYYLHSRFNKVDLPK
VLGFFSGSRFVPIIVSFSSIFLAVIMFLVWPFVQSGINKVGGLVDSTGYIGTLIYGIFLRMLGPFGLHHIFYLPFWTTGL
GGSVIIDGKLIEGTQNIFFAELAAQGTDRFFIGTSRFMSGRFITMMFGLPGAALALYYTAKREERTKVFGLLMSSALTSF
LTGITEPLEFSFLFVAPILYVVHATFDGFAFMLAHILQITIGQTFSGGFVDFILFGILQGNSRTNWLLVPVIGIVWFFLY
YFTFIFLINKFDFKTPGRTQDLNSEDSPSSKSSEFEENYATKVIIGLGGASNIVELDCCATRLRITVRDVLKVSEKILKK
TGSKGVIIKGNGVQVVYGPGVSVLKNEIEELLEA
>lcl|BDU_694908_696467_1 [CDS] (gene="ptsG", locus_tag="BDU_648", EC_number="2.7.1.69", product="PTS system, glucose-specific IIBC component", note="*protein_id: BDU:BDU_648") Borrelia duttonii strain Ly
MGRFFQNAQKFGRSFMLPIAILPAAGLFLGIGGAFSNPATISTYTFLDVFFLQSVFNIMRTAGAIIFVNLPPIFAIGVAV
GLAKSDKGTAGLAAFIGYLVLNSTIGILVEMFGKVEDFSNGAIGLILGIKTLETGVFGGIIVGIMTYCLHNKFNKVEFPR
VLGFFSGSRFIPIIVSLSSIFLAVLMFIFWPFMQSGISMVGVLVDATGYVGTLIYGIFLRMLGPFGLHHIFYLPFWTTGI
GGSEIINGKLVEGTQNIFFAELSSHSTDKFFIGTSRFMSGRFITMMFGLPGAALALYRLAKPNQKEKVFGLLLSSALTSF
LTGITEPLEFSFLFVAPVLYVVHAVFDGCAFMVAHILQITIGQTFSGGFIDFVLFGILQGNARTNWVLVPMVGVCWFWLY
YFSFTFLISKFDYKTPGREDIVNSHDSFSLSKNEVVREGDVSVQVVMGLGGRDNIVELDCCATRLRVTVKDSIKVSKSIL
ESTGAKGIIIKSSGVQVVYGPGVSVLKNEIEEYLDNEEN
>lcl|BRE_701540_703099_1 [CDS] (gene="ptsG", locus_tag="BRE_651", EC_number="2.7.1.69", product="PTS system, glucose-specific IIBC component", note="*protein_id: BRE:BRE_651") Borrelia recurrentis A1
MGRFFQNAQKFGRSFMLPIAILPAAGLFLGIGGAFSNPATISTYTFLDVFFLQSVFNIMRTAGAIIFVNLPPIFAIGVAV
GLAKSDKGTAGLAAFVGYLVLNSTIGILVEMFGKVEDFSNGAIGLILGIKTLETGVFGGIIVGIMTYCLHNKFNKVEFPR
VLGFFSGSRFIPIIVSLSSIFLAVLMFIFWPFMQSGISMVGILVDATGYVGTLIYGIFLRMLGPFGLHHIFYLPFWTTGI
GGSEIINGKLVEGTQNIFFAELSSHSTDKFFIGTSRFMSGRFITMMFGLPGAALALYRLAKPNQKEKVFGLLLSSALTSF
LTGITEPLEFSFLFVAPVLYVVHAVFDGCAFMVAHILQITIGQTFSGGFIDFVLFGILQGNARTNWVLVPMVGVCWFWLY
YFSFTFLISKFDYKTPGREDIVNSHDSFSLSKNEVVREGDVSVQVVMGLGGRDNIVELDCCATRLRVTVKDSIKVSKSIL
ESTGAKGIIIKSSGVQVVYGPGVSVLKNEIEEYLDNEEN
>lcl|pl23_11062_12693_1 [CDS] (gene="malX", locus_tag="BDU_13011", product="PTS system, maltose and glucose-specific IIABC component", note="*protein_id: BDU:BDU_13011") Borrelia duttonii strain Ly
MSILSKSIFTTLQKVGKAFMLPIALLPIAGLLLGIGSALTNKTMIQTYGIEALFGEKTIMHATLSLIKYTGEVIFANLPL
MFAIAIPIGLAKAEKGTAALAGVIGFLVMHQTINGVLSIQGITPATTNVEALLAIGTTEAEAISKSQEYTNVLGIFSLQM
SVMGGMIAGFIAAMLHNKLHNIHLPTFLAFFGGSRFIPIITTLVMFIVGIILTCIWPFIQGMMTSLGNIIEKSGYFGSFA
YGAIKRSLIPFGLHHIFYMPFWQTSLGGTMEINGELISGAQNIFFKQLADPNTTHFEVTKGTRFFSGEFIVMIFGLPGAA
LAMYHTAKTENKKDAASLLISAGFTSMLTGITEPLEFAFLFAAPALYYLIYVPLFGLAHLLAHIFNIGVGLTFSGGLIDM
FLFGILQGNSKTTWIMIPTIGIFYFIGFYYIFKLAITKFNLKTPGREDIEEDIIKTNPHKTKISEIARKVLEGLGGKGNI
TYLDACASRLRINVNQIELVKSDIYFKSIGASGMLKKGNDIQIVFGGVSDNIRMEINKIQITK
>gi|51038623|ref|YP_063269.1| PTS system, maltose and glucose-specific IIABC component [Borrelia garinii PBi]
MSTSSASISIFTILQKVGKAFMLSIALLPAAGILLGIGGAFTNETMIQAYGLEEILGKGSVANSILYLMKYTGEVIFANL
PLMFAAAIPIGLAKLEKGTAALAGVVGFLVMHQTINGILYIQGITPESASLKALLELGMPETAATAKSQEYTSVLGIFSL
QMSVMGGLIAGFVAVFLHNRFYNIQLPTFLAFFGGTRFVPIITTMTMFVVGIFLTFIWPFIQGAMTSFGNIVEQSGLFGT
FVYGAIKRSLIPFGLHHIFYLPFWQTAVGGAMEINGELISGAQNIFFKQLADPNTVHFEVAKGTRFFSGEFVVMIFGLPG
AALAMYHTSKPENKKNVASLLISASFTSMLTGITEPLEFAFLFAAPALYYFIYVPLFGLAYLLTHLLNVGVGLTFSGGFI
DMFLFGILQGNSKTNWIAIPILGIFYFIGFYFIFKFVIMKFNLKTIGREDEEMEKDEISLEKTNLSETASKVLEGLGGKD
NITYIDACASRLRINLKQIEFIKSDAYFKHLGASGMLKKGNSVQIVFGGLSDNIKMEIDKLM
>lcl|pl23_11054_12685_1 [CDS] (gene="malX", locus_tag="BRE_6010", EC_number="2.7.1.69", product="PTS system, maltose and glucose-specific IIABC component", note="*protein_id: BRE:BRE_6010") Borrelia recurrentis A1
MSILSKSIFTTLQKVGKAFMLPIALLPIAGLLLGIGSALTNKTMIQTYGIEALFGEKTIMHATLSLIKYTGEVIFANLPL
MFAIAIPIGLAKAEKGTAALAGVIGFLVMHQTINGVLSIQGITPATTNVEALLAIGTTEAEAISKSQEYTNVLGIFSLQM
SVMGGMIAGFIAAMLHNKLHNIHLPTFLAFFGGSRFIPIITTLVMFIVGIILTCIWPFIQGMMTSLGNIIEKSGYFGSFA
YGAIKRSLIPFGLHHIFYMPFWQTSLGGTMEINGELISGAQNIFFKQLADPNTTHFEVTKGTRFFSGEFIVMIFGLPGAA
LAMYHTAKTENKKDAASLLISAGFTSMLTGITEPLEFAFLFAAPALYYLIYVPLFGLAHLLAHIFNIGVGLTFSGGLIDM
FLFGILQGNSKTTWIMIPTIGIFYFIGFYYIFKLAIIKFNLKTPGREDIEEDIIKTNPHKTKISEIARKVLEGLGGKGNI
TYLDACASRLRINVNQIELVKSDIYFKSIGASGMLKKGNDIQIVFGGVSDNIRMEINKIQIIK
>gi|11497021|ref|NP_047015.1| PTS system, maltose and glucose-specific IIABC component (malX) [Borrelia burgdorferi B31]
MSTSSASISIFTILQKIGKAFMLPIALLPAAGILLGIGGAFTNETMIQAYGLEEVLGKGTVANSILYLMKYTGEVIFANL
PLMFAAAIPIGLAKVEKGTAALAGVVGFLVMHQTINGILYIQGITPESASLKALLELGMPETAATAKSQEYTSVLGIFSL
QMSVMGGLIAGFVAVFLHNRFHNIQLPTFLAFFGGTRFVPIVTTMAMFVVGIFLTFIWPFIQGAMTSFGRIVEQSGLFGT
FAYGAIKRSLIPFGLHHIFYLPFWQTAVGGTLEINNELISGAQNIFFKQLADPNTVHFEVAKGTRFFSGEFVVMIFGLPG
AALAMYHTSKPENKKNVASLLLSASFTSMLTGITEPLEFAFLFAAPALYYFIYVPLFGLAYLLTHLLNVGVGLTFSGGFI
DMFLFGILQGNSKTNWIAIPILGIFYFIGFYFIFKFAIMKFNLKTIGREDEEMEKTMMSSEKTSLSETASKVLEGLGGKD
NITYIDACASRLRVNLKQIEVIKSDAYFKNLGASGILKKGNSVQIVFGGLSDNIKMEIDKLM
>gi|111074146|ref|YP_709274.1| PTS system, maltose and glucose-specific IIABC component [Borrelia afzelii PKo]
MLPIALLPAAGILLGIGGAFTNETMIQAYGLEGILGKGTVASSILYLMKYTGEVIFANLPLMFAAAIPIGLAKVEKGTAA
LAGVVGFLVMHQTINGILYIQGITPESASLKALLELGMPETAATAKSQEYTSVLGIFSLQMSVMGGLIAGFVAVFLHNRF
YNIQLPTFLAFFGGTRFVPIITTITMFVVGIFLTFIWPFIQGAMTLFGQIVEQSGLLGTFAYGAIKRSLIPFGLHHIFYL
PFWQTAVGGTLEINGELISGAQNIFFKQLGDTNTVHFEVAKGTRFFSGEFVVMIFGLPGAALAMYHTSKPENKKNVASLL
LSASFTSMLTGITEPLEFAFLFAAPALYYFIYVPLFGLAYLLTHLLNVGVGLTFSGGFIDMFLFGILQGNSKTNWIAIPI
LGIFYFIGFYFIFKFVIMKFNLKTIGREDEEMEKDISSEKTNLSETALKVLEGLGGKDNITYLDACASRLRVNLKQIEFI
KSDTYFKNLGASGILKKGNSVQIVFGGLSDNIRMEIDKLM
>gi|15594462|ref|NP_212250.1| PTS system, maltose and glucose-specific IIABC component (malX) [Borrelia burgdorferi B31]
MLKLALERLSMINFIKIINFSSLQKFSKALRVPISILPVSCLLIGIGSVFSNSSSIVYVDKIFIQNVLGLMKAIGNAILL
NMPLIFSIGISIGVARMGQGTAALGGLIGYLTFNITENYFIEAFSGLVEAETMSSVGRINFFGVQTLNTGIAGSLAVGLL
VGYLHNKFYNMKLPKPFVFFSECHFVPIVIILPFCVFLAIFFCLIWSSFDDLIASLGLFVFRFEYFGSFLYGFLNRLLLP
LGLHSILSFPFEFTSLGGVEIVNGDTVRGLKNIFYAQLLDPSLGKFSSGFAKISSGFYLSIMFGLPGAALGVYKGIVHED
KNKVAALLFSGALTAFLTGITEPLEFLFIFTAPLLYFVHAAYSGFALLLANFFNVTIGNSFSTGFLDFFMFGILQGNSKT
NWISVLPLGAMFFALYYFTFSWLYRYFDFQIFVTDDPFFEGQEGKLESLGIAHLLIQGLGGFDNITKLDVCSTRLHVDVV
NTELVDNNLLKEAGVLKIGLVNGKVQLFYGSNVYYIKNAIDTYSPKSLFEASVMVAVDNVKKGFKTYIEMKEDKKLEKQG
KSGKTYKLSELEED
>lcl|BDU_124529_126235_1 [CDS] (gene="malX", locus_tag="BDU_119", EC_number="2.7.1.69", product="PTS system, maltose and glucose-specific IIBC component", note="*protein_id: BDU:BDU_119") Borrelia duttonii strain Ly
MERFSVIGFLKILKFANLQKFSSAVRLPISVTTIFSLMLGIGSAFLNPSNLFYIDNAVFKLILGLIKSISNIVILNIPLF
FVIGIAVVVARVQKGTAALLGLVGYLIFNVTENYFLGVFSGLAESDLMSSVGQVKVLGIQTLNTGILGGLSVGLLVGYLH
NRFCNIELPGPFDIFSGIRFVSMVIFPFCILLGVLFFLIWPYFNELITSFGFFIAKLDYYGSFFYGFLNRILIPLGLHSI
LTFPFNFTSLGGSEIINDQVVGGIQNIFYAQLSDPYLTKFSSSISRFNSGFYLSIMFGLPGAAFGVYRGIIHDDKRKILA
LLFPGAFAAFFTGITEPLEFLFVFTAPLLYFVHAIYTGFALLIANILDISVGMTFSAGFLDFVMFGILQGHDKTNWLYLL
PLGLLFFALYYFTFKWVYNYFDFQILGVGEPFFAGSEGEVEGMGIAHLIVQGLGGLDNIQEFGVVSTNLNFVVFSPELRF
EDFLKKTGALNIVTVGNTIQIDYGTNVYYIKQAIENYSSKSLFKASVIVASENIRQGIKAYIDMKEDDKREKQGATGKLY
KLNKDDRD
>gi|111114938|ref|YP_709556.1| PTS system, maltose and glucose-specific IIABC component [Borrelia afzelii PKo]
MINFIKIINFSSLQKFSKALRVPISILPVSCLLIGIGSVFSNPSNIVYFDKFFFQDVLGLMKAIGNAILFNMPLIFSIGI
AVGVARIGQGTAALGGLIGYLTFNITENYFIETFSGLVEAEAMSSVGRINFLGVQTLNTGIAGSLAVGLLVGYLHNKFYN
MKLPKPFIFFSECHFVPVVIILPFCVILAIFFCLIWSSFDKLIASLGLFVFRFEYFGSFLYGFLNRLLLPLGLHSILSFP
FEFTSLGGVETINGNAVRGLKNIFYAQLLDPSLVKFSSGFAKIGSGFYLSIMFGLPGAALGVYKGIVHENKSKVAALLFS
GALTAFLTGITEPLEFLFIFTAPLLYFVHAIYSGFALLFANFFDITIGNTFSNGFLDFFMFGILQGNSKTNWISAVPLGA
IFFVLYYFTFSCLYRYFDFQIFITDDPFFEGQEGKLESLGIAHLLIQGLGGFDNITKLDVCSTRLHVDVVNTELIDNDLL
KEAGVLKIGLINGKVQLFYGSNVFYIKKAIDIYSPKSLFEASVMVAVDNVKKGFKTYIEMKEDKKLEKQGKSGKAYKLSE
LEED
>gi|51598379|ref|YP_072567.1| PTS system, maltose and glucose-specific IIABC component [Borrelia garinii PBi]
MINFIKIINFSSLQKFSKALRVPISILPVSCLLIGIGSVFSNPSNIVYVDKFFFQDVLGLMKAIGNAILLNMPLIFSVGI
SIGVARIGQGTAALGGLVGYLTFNITGNYFIETFSGLVEAEAMSSVGRINFLGVQTLNTGIAGSLAVGLLVGYLHNKFYN
MKLPKAFVFFSECHFAPIVIVLPFCVILAICFCLIWSSVDKLIASLGLFVFRFEHFGSFLYGFLNRLLLPLGLHSILSFP
FEFTSLGGVETINGNTFRGIKNIFHAQLLDPSLAKFSPGLAKISSGFYLSIMFGLPGAALGVYKGIVHEDKSKVAALLFS
GALTAFLTGITEPLEFLFIFTAPLLYFVHAIYSGFALLFANFFDVRIGNTFSTGFLDFFMFGILQGNSRTNWISIVPLGV
IFFALYYFTFSWLYRYFDFQIFVADDPFFEGQEGKLESLGIAHLLIQGLGGFDNIKKIDVCSTRLHVDVVNTELIDNDLL
KEAGVLKIGLVNGKVQLFYGSNSYYIKKAIDTYSPKSLFEASVMVAVDNVKKGLKTYIEMKEDKKLEKQGKSGKTYKLSE
LEED
>lcl|BDU_892627_894063_1 [CDS] (gene="nagE", locus_tag="BDU_838", EC_number="2.7.1.69", product="Sugar Specific PTS family, n-acetylglucosamine-specific enzyme IIABC", note="*protein_id: BDU:BDU_838") Borrelia duttonii strain Ly
MHNLMKNMQNLGKALQTPAAVLPIAGLLLGFGYLIISLTQPFEILGKIGKLMEQSGSAILGNLPILFAIGTGMGLSKNNK
AAAALGGAVGYLILNAGLSTFTIIINEKTEPVNMSVLGGIITGISSAMLSDKVVDYKIPQFLGFFSGQRLVPIANGIFSV
IFAIVFGFLWAPIQITINQIGIWMIEAGNLGLFVFGFLNRLLIITGLHQLLNTLVYFVFGEYTTNEGNIVQGEITRYLNG
DPTAGGFTSGMYPIMLFGLPGAALAMYLTAKKERRQEIGGILLSASLTSFLTGITEPIEYTFMLIAPLLYLIHAILTGIS
LIITNIFGIRIAFALSAGIIDYFLMFPKSTNALLILPIGLTIGIIYFTIFFTLIKAFQIKTPGREDDINQQNFKHIQNIS
QNDTFEVIIQALGGTNNIINIDSCFTRLRVDVKSPELVNQDLMHNLGATGTIITPGNQAQIIFGAKSEQIANYIKSKI
>lcl|BRE_894163_895599_1 [CDS] (gene="nagE", locus_tag="BRE_836", EC_number="2.7.1.69", product="Sugar Specific PTS family, n-acetylglucosamine-specific enzyme IIABC", note="*protein_id: BRE:BRE_836") Borrelia recurrentis A1
MHNLMKNMQNLGKALQTPAAVLPIAGLLLGFGYLIISLTQPFEILGKIGKLMEQSGSAILGNLPILFAIGTGMGLSKNNK
AAAALGGAVGYLILNAGLSTFTIIINEKTEPVNMSVLGGIITGISSAMLSDKVVDYKIPQFLGFFSGQRLVPIANGIFSV
IFAIVFGFLWAPIQITINQIGIWMIEAGNLGLFVFGFLNRLLIITGLHQLLNTLIYFVFGEYTTSEGNIVQGEITRYLNG
DPTAGGFTSGMYPIMLFGLPGAALAMYLTAKKELRQEIGGILLSASLTSFLTGITEPIEYTFMLIAPMLYLIHAILTGIS
LIITNIFGIRIAFALSAGIIDYFLMFPKSTNALLILPIGLTIGIIYFTIFFTLIKAFQIKTPGREDDINQQNFKHIQNIS
QNDTFEVIIQALGGTNNIINIDSCFTRLRVDVKSPELVNQDLMHNLGATGTIITPGNQAQIIFGAKSEQIANYIKSKI
FAMILY 34
>lcl|pl28_571_1602_1 [CDS] (locus_tag="BDU_10002", product="uncharacterized conserved protein", note="*protein_id: BDU:BDU_10002") Borrelia duttonii strain Ly
MNANNIIKTNIQETTKINNKNTTNNQKRIDFLKNLKTLRMGLNGVNKNLNGYGYKYQDFNEIVREVKNVIKEHDLDIDFV
QYPTTKSIDGNLVDVVTTTFYSPLSGYEHSFDTSTHIKELKSIGVKSQNTWPQLVGSAITYFKRYALVAYLSIESEVDTD
ASNLDIEQKNNREQIENNTSNSKDSSASKPSVDVTKAKSIESRVQNKQVVNTGHSKSEVKHSVNMNKFTYYQNLLIASRN
MYNFLSEKPFSSLSEINDYLESVKSGDDSKLLEHFDKNKMLKSIEYWCNLIKEYFTKSSRDLSRLEKFNIFMALDLNKVG
NSPLKLFSQLSITKEFQCLFSLT
>lcl|pl27_22842_23762_1 [CDS] (locus_tag="BDU_11032", product="uncharacterized conserved protein", note="*protein_id: BDU:BDU_11032") Borrelia duttonii strain Ly
LRMGLNGVNKNLNGYGYKYQDFNEIVREVKNVIKEHDLDIDFVQYPTTKSIDGNLVDVVTTTFYSPASGYEHSFDTSTHI
KELKSLGVKSQNTWPQLVGSAITYFKRYALVAYLSIESEVDTDASNLDIEQKNNKEQIENNISNSEDSSTDKPSIGVTKA
RSIESRVQNKQVVNTGHSKSEVKHNVNMNKFTYYQNLLIASRNMYDFLSEKPFGSLSEINDYLESIKSGDDSKLLEHFNR
NKMLKSIEYWCNLIKEYFTKSSKDLSRLEKFNIFMAFDSDKVGNSPLKLFSQLSITKEFQCLFSLT
>lcl|pl31_13649_14533_1 [CDS] (locus_tag="BDU_9016", product="uncharacterized conserved protein", note="*protein_id: BDU:BDU_9016") Borrelia duttonii strain Ly
LLYIYLYKYNRRFVVKNNNITKTNIQKTTKINNKNTTMNQKRIDFLKNLKKLIIGLNGVNKNLNGYGYKYQDFNEIVREV
KNVIKEYDLDIDFVQYPTTKSVDGNLVDVVTTTFYSSASGYEHSFDTSTHIKELKSIGVKSQNTWPQLVGSAITYFKRYV
LVAYLSIESEVDTDASNLDIEQKNNKEQIENNTCNSEDNSTDKPSVDVTKSQSIKSRVQNKQVVNTGYFKSKVKHNVNMN
KFKYYQNLLIASRNMYDFLSDKLFSNLSEINNYLESVKVEMILNCLNTLTKIKC
>gi|11497051|ref|NP_047020.1| hypothetical protein BBC05 [Borrelia burgdorferi B31]
MKNRKNNNPQEINQAEIDFLRDMKTLRMNLPGIDKNLKGYGYKYQNFNEIAREIKKVIDKHNLCLDFKQFPTFTVVGEQQ
VLHVVRTTFYSTNTGYKDSFDTPILTENLKWNNENGSKNVVNTVPQLVGSSITYFKRYALVAYLNIESEVDTDAAPIYNN
HENENSMPSKQAGVNQNQVKNFDKKLKTGKYYCYELFRIALFNIKNWVNDEKEKNNINALIRALCFENEADLDEIFNDNP
GFKSIQYWANILLEYFKKTNKLDELNKFEDFITNNHDVYETSVLKFFCMLKKERQFDYIFAV
>gi|11497394|ref|NP_051499.1| hypothetical protein BB_Q37 [Borrelia burgdorferi B31]
MENLSNNNNQEIQNNIQAEIDFLNDMDTLRMNLPLIDKSLKGYGYKYQDFNVIVEVIQNVIKNHNLKLGFWQFPTFVYGK
NGEVPVVRTTFYSKSTGYKESLDTLIHTDKLQWNGENGSKNLNTMPQLVGAAITYFKRYALVAYLDIKSEFDTDAAPIYN
NHENENSMSNKQVSVNQKQEQKKDINQEKNQLNTFNKNLKSGKAYCYEIFRDALFNIKNWVNEGEEKNNINALIRALCTD
NDDALEDLFEKNAELKSIEYWVNFLKKYFNKTNRFDDLNKLKVFMSDNRDVYKTKVLKFFCMLKKERQFNYIFAA
>gi|11497204|ref|NP_051320.1| hypothetical protein BB_M29 [Borrelia burgdorferi B31]
MNNVSNNNNQEIQNNIQAEIDFLNDMDTLRMNLPRIDKSLKGYGYKYQDFNVIVEVIQNVIKNHNLKLGFWQFPTFVYGK
NGEVPVVRTTFYSKSTGYKESLDTLIHTDKLQWNGENGSKNLNTMPQLVGAAITYFKRYALVAYLDIKSEFDTDAAPIYN
NHENENSMPSKQVSVNQKQEQKKDINQEKNQLNSFNKNLKSGKAYCYEIFRDALFNIKNWVNEGEEKNNINALIRALCTD
NDDALEDLFKKNAELKSIEYWVNILKKYFNKTNRFDDLNKLKVFMSDNRDVYKTKVLKFFCMLKKERQFNYIFAA
>gi|11497308|ref|NP_051406.1| hypothetical protein BB_L29 [Borrelia burgdorferi B31]
MAKIVFAIYLYLLIQTRRKKMENLSNNNQEIQNNIQAKISFRKDMKTLKMNLPGIDKSLKGYGYKYQNFNEIVREIKNVI
KKHNLELDIEQYPISIEGQYGIVDYIRTTFYSTSTGYEFSFDTRIPTENLQWNNENGSKVTNTVYQMFGSGITYVKRYAL
VAALGIESEIDTDAAPIYNNHENENSMSSKQVSVNQKQEQKREQKQEINQIQKNNTIQNQKRDIKQEQKKDRLYYYGVFK
EALSNIKDWVNSPTTKDNINSIIQKISFIQNIDPNNFDDIKKIESDLISYFEKNSDFKSINYWAEIIKNYFKKNNRLKDL
QDFERFMGLKRPIYGPSPLIFFSILKEYERFDEIFAA
>gi|11497079|ref|NP_051190.1| hypothetical protein BB_P29 [Borrelia burgdorferi B31]
MENLSNNNQEIQNNIQAKISFRKDMKTLKMNLPGIDKSLKGYGYKYQNFNEIVREIKNVIKKHNLELDIEQYPISIEGQY
GIVDYIRTTFYSTSTGYEFSFDTRIPTENLQWNNENGSKVTNTVYQMFGSGITYVKRYALVAALGIESEIDTDAAPIYNN
HENENSMPSKQVSVNQKQEQKREQKQEINQIQKNNTIQNQKRDIKQEQKKDRLYYYGVFKEALSNIKDWVNSPTTKDNIN
SIIQKISFIQNIDPNNFDDIKKIESDLISYFEKNSDFKSINYWAEIIKNYFKKNNRLKDLQDFERFMGLKRPIYGPSPLI
FFSILKEYERFDEIFAA
>gi|11497280|ref|NP_051362.1| hypothetical protein BB_O29 [Borrelia burgdorferi B31]
MLYTYIYYYKRSKKMENLSNNNNQEIQNNIQAKISFRKDMKTLKMNLPGIDKSLKGYGYKYQNFNEIVREIKNVIKKHNL
ELDIEQYPISIEGQYGIVDYIRTTFYSTSTGYEFSFDTRIPTENLQWNNENGSKVTNTVYQMFGSGITYVKRYALVAALG
IESEIDTDAAPIYNNHENENSMPSKQSSVNQKQEQKREQKQEINQIQKNNTIQNQKRDIKQEQKKDRLYYYGVFKEALSN
IKDWVNSPTTKDNINSIIQKISFIQNIDSNNFDDIKKIESDLILYFEKNSDFKSVNYWAEIIKNYFKKNNRLKDLQDFEK
FVSFKRTAYGPSPLIFFSILKEYERFDEIFAA
>gi|11497112|ref|NP_051234.1| hypothetical protein BB_S31 [Borrelia burgdorferi B31]
MKTLKMNLPGIDKSLKGYGYKYQNFNEIVREIKNVIKKHNLELDIEQYPISIEGQYGIVDYIRTTFYSTSTGYEFSFDTR
IPTENLQWNNENGSKVTNTVYQMFGSGITYVKRYALVAALGIESEIDTDAAPIYNNHENENSMPSKQVSVNQKQEQKREQ
KQEKNQLNNFNKNLKSGKAYCYEIFRDALFNIKNWVNEGEEKNNINALIRALCTDNDDALEDLFEKNAELKSIEYWVNIL
KKYFNKTNRFDDLNKLKVFMSDNRDVYKTKVLKFFCMLKKERQFNYIFAV
>gi|11497168|ref|NP_051276.1| hypothetical protein BB_R29 [Borrelia burgdorferi B31]
MCKIFCKKVGKNSFCYIIIYYKIRRKKMENLSNNNNPQENIQGEIKFRKDMSTLIRNLPRIDKSLKGYGYKYQDFNDIVE
VIYSVIDKHNLDLFFTQAPISVEGQYGIVDYIRTTFYSTSTVYKYSFDTRIHTDKLQWNSENGSKNMNTMPQFVGSAITY
FKRYALVGHLCIRSEMDTDAAPIYNNYENRNSMPSKQSSVNQKQEQKREQKQEINQNQKNNTIQNQKRDIKQEQKKDRFY
YYGVFKEALSNIKDWVNSPTIKDNINSIIQKISFIQNIDPNNVDDIKKIESDLISYFEKNSDFKSINYWAEIIKNYFKKN
NKLKDLQDFEKFVVFKRTAYGPSPLIFFSVLKEYERFDEIFAA
>gi|11497150|ref|NP_051287.1| hypothetical protein BB_R41 [Borrelia burgdorferi B31]
MKTLRMNLSGINKNSKGYEYNYRSLDDIVREIKNVIDKHNLDLFFTQDPISVEGQYGIVDYIRTTFYSTSTVYKYSFDTP
TFTEKLQWTNENSSKNGKTVPQMVGAAITYFRRCALVGYLRIKTDEFFDFNVYIKYKKTNIGNWIDLGTLDLIKEEYSIV
TDLNVGGHTARLFSVKESEINNFVNSMIRGGAFNADYYGYQEGEDYKIKNIETKIETINDSQFITFLGRDNTYAILLEEF
KMNLKRI
>gi|117621775|ref|YP_854366.1| hypothetical protein BAPKO_3531 [Borrelia afzelii PKo]
MFRQFPISVEGKNGQVIDYIRTTFYNKSTGYRKSFDTRIFTENLQWNNENGSKNVNTLPQLVGSAITYFKRYALVVCIIV
ESEVDTDAAPIYNNYENENFTPNKQISVNKKQEQKQDINYNQKKTIIQNNKTTPFKNKKKDSFYHYGIFKEALSNIKNWV
HDFETKDNINSIIQKISSIQNIDPNNVDDIKKIEADLISYFEKNSDFKSINYWAEIIKDYFKKKIID
>gi|111074075|ref|YP_709204.1| hypothetical protein BAPKO_4000 [Borrelia afzelii PKo]
MDTDAAPIYNNYENGNSMSNKQVNINQEQEQKKEQKKEINYNQKKIIIQNNKTTPFKNKKKDSFYHYGIFKKALSNIKNW
VHDFETKDNINSIIQKISFIQNIDPNNVDDVKKIEDDLKAFITKNAELKSPMFWAAIIKNHFKKTNRLKDLKDFDERFMP
SDQHDYNDSPLIFFDSLKEDKQFDFIFAA
>gi|117621774|ref|YP_854365.1| hypothetical protein BAPKO_3530 [Borrelia afzelii PKo]
MGGDYKRLFQKKNNRLKDLQDFEKFMVFKRTTYGSNPLLFFCVLKEYKQFDYIFAS
>gi|117621776|ref|YP_854367.1| hypothetical protein BAPKO_3532 [Borrelia afzelii PKo]
MSNIEKNQENMNNVSINNNQDIQNNIQAEIKFLNDMDTLIINLPGIDKNLKG
FAMILY 35
>gi|51038656|ref|YP_063301.1| hypothetical protein BGA32 [Borrelia garinii PBi]
MVSYRFNGAGYILVKPKGEDEDLSKKVNSELPTGFKYLDFQKIINKRESDYI
>gi|117621607|ref|YP_853868.1| hypothetical protein BAPKO_2036 [Borrelia afzelii PKo]
MIDEFKMEIKNNKSKINPVDVYRYSIFFRNYIDSTAEDALKNGINLSLLETSCLKEGRDFLSSLKVELKEALLEAMISYR
FNGAGYILVKPKGEDEDLSKKVNNELPTGFKYLDFQKIVNKRESEYIEYFSSSKDLDDVNEKARVVKIDKSRVIIYENYD
YVLGSHEPSYTQSLLLNICLLEQIYLEIEKRIRNYNFLFYKDEHLVGLVESLELAKEEISVLANNNKGIFSTFFKGQDSN
KSCSALSSASEQLTRELSKIKSTLNNDGIFYTASENARLEVIKYDLEFLKDAFELVKAKIGADTKEPLTRSFNEQVKGLG
SSGKGDKSNYYDYLKGVQESVANACNLKLNKYYRLNMKFNELEVLSYEQRLERDNLLLDVYCKYLELIKNENLSHKAREN
LKEQLSLVI
>gi|11496967|ref|NP_045711.1| hypothetical protein BBA38 [Borrelia burgdorferi B31]
MIFKKMINEFKMEIKNNKSKINPIDVYRYSIFFRNYIESTAEDALKNGINLSLLEKSCLKESSKSLLGLKVQLKEALLEA
MISYRFNGAGYILVKPKSEDEDLSKKVNSELPTGFKYLDFQKIINKRDSSYVEYLSNSKDPDDFERARVVKIDKSRVIIY
ENYDYVLGEQEPAYTQSLLLNICLLEQIYLEIEKRIRNYNFLFYKDEHLVGLVESLEIAKEEINVLANSKGKIFSTFFKA
QEPNKSFQALSSVSDELSRELSKIKNTLNNDGIFYTASENARLEVIKYDLEFLKDAFELVKAKIGADTKEPLTRSFNEQV
KGLGSSGKGDKSNYYDYLKGVQESVANACNLKLNKYYRLNMKFNELEALSYEQRLQKDNLLLDVYFKYLELIKNENLSDK
AKENLKEQLSLVI
>lcl|pl165_103651_104862_1 [CDS] (locus_tag="BDU_1097", product="uncharacterized conserved protein", note="*protein_id: BDU:BDU_1097") Borrelia duttonii strain Ly
MIFKKNVNDFEHALFKRYSIDPLKLYKYSLFFRNYIENSAEDALKCGIKLESFKDSLDYSSLQFLNLELSNALLEAIISY
RFNGAGYILIRPKDLYEDLSKSVNDELPFGFKYLDYNRIKDDHNSDYLKYFQDDGTFIIVHKSRVIIYENFDYVLNEHTP
VYTQSLLLDICLLEQIYTEIEKRIGQYNFLFYKDEQLVGLMDALQDAKNQISHFSSKGRGLFSTFFKNDDNQKNLETVDY
ELSRVIERLKSGLSNDGVFYSADEGASLQVIKYDLSFLKDAFELVKAKIGADSKEPLTRNFNEQVKGLGSDGKGDRTNYI
DFLHTVQEAVALSVNIKLNKYYRLNMCFNDLIVLSDKERLEEDKMFLDVYSKYLDIVRSNSLSDDEIEILNSKLHFNFRR
FSE
>lcl|pl27_7088_8350_1 [CDS] (locus_tag="BDU_11009", product="uncharacterized conserved protein", note="*protein_id: BDU:BDU_11009") Borrelia duttonii strain Ly
MKYNSKINSYELYKHSIFFRNYINNVAEDVLHNGINLEVLYSTALSGIEDTLDNLKVELKEALLNCIISYRFNGIGYILV
KTAGDDNLDLEINSELPIGFVYLDFSCVRDRGSKSPYVIYSFKEEDDEGVLARKEVKIHKSRLIIYENYDYILGSYTPCY
TQSFLLNVALFETIYQEIDRRIRNYNFLFYRDESLAEINDAISKASLQFNLLTKSNKDNSSGMFKKLFRRNSDDGSVDNS
GDEVVKKGTNILNALNNDLSRELERLKSNLNNDGIFYSGSESAHLEVMKYELTFLKDTLELVKAKIGADTKEPLTRSFNE
QTKGLGNDGKGDRSNYYDFLKGVQERIEIAVNQKLNQYFGLDMRFNSLILLSETDKIEHDIKLLELFEKYKSAIGCEELS
EKSVELLKDKLFFGEIFLGG
>lcl|pl28_12330_13592_1 [CDS] (locus_tag="BDU_10015", product="uncharacterized conserved protein", note="*protein_id: BDU:BDU_10015") Borrelia duttonii strain Ly
MKHNSKINSYELYKHSIFFRNYINNVAEDVLHNGINLEVIYSTALSGIEDTLDNLKVELKDALLNCIISYRFNGIGYILV
KTAGDDNLDLEINSELPIGFVYLDFGCVRDRGSKSPYVIYSFKEEDDEGVLVRREVKIHKSRLIIYENYDYILGSYTPCY
TQSFLLNVALFETIYQEIDRRIRNYNFLFYRDESLAEINDAISKASLQFNLLTKSNKDNSSGMFTKLFKRNSDDGSVDNS
GDEVVKKGTNILNALNNDLSHELERLKSNLNNDGIFYSGSESAHLEVMKYELTFLKDTLELVKAKIGADTKEPLTRSFNE
QTKGLGNDGKGDRSNYYDFLKGVQERIEIAVNQKLNQYFGLDMRFNSLILLSETDKIEHDIKLLELYEKYKSAIGYEELS
EKSVELLKDKLFFGEIFLGG
>lcl|pl26_10681_11943_1 [CDS] (locus_tag="BDU_12013", product="uncharacterized conserved protein", note="*protein_id: BDU:BDU_12013") Borrelia duttonii strain Ly
MKYNSKINSYELYKHSIFFRNYINNVAEDVLHNGINLEVIYSTALGGIEDTLDNLKVELKEALLNCIISYRFNGIGYILV
KTAGDDNLDLEINSELPIGFVYLDFGCVRDRGSKSPYVIYSFKEEDDEGVLVRREVKIHKSRLIIYENYDYILGSYTPCY
TQSFLLNVALFETIYQEIDRRIRNYNFLFYKDESLAEINDAISKTSLQFNLLTKSNKDNSSGMFKKLFRRNSDDGSGDNS
GDEVVKKGTNILNALNNDLSHELERLKSNLNNDGIFYSGSESAHLEVMKYELTFLKDTLELVKAKIGADTKEPLTRSFNE
QTKGLGNDGKGDRSNYYDFLKGVQERIEIAVNQKLNQYFGLDMRFNSLILLSETDKIEHDIKLLELFEKYKSAIGYEELS
EKSVELLKDKLFFGEIFLGG
>gi|111074103|ref|YP_709232.1| hypothetical protein BAPKO_4028 [Borrelia afzelii PKo]
MCDLRKAKLIDKISSLELYRYSIFFRNYIENVAEDCLKNGLILESIGRNVSEFELDRLKVQLKNALLNCIISYRFHGIGY
VLVKTKDTLLDLEEPVNIELPIGFEYLDYESVRDLGVDFDYIIYKVKTNNRGNSFDTVKIHKTRLIIYENFDYILKRYVP
CYTESFLLDIYLFEKIYVEIEKRIENHNFLFYKDESLVQLQDALSSATTSLSALTQSSSDKGSGILSGFLRKQNSNNHSK
DISNLRSLNDSLANELARLKNNLNNEGMFYTATPSASLEVIKYDLSYLKEALALIKAKIGADTKEPLTRSFNEQAKGLGN
DGKGDRSNYYDFLKGVQEQVENSCNLKLSKYFGLDMRFNSLVMLSEDQKVERDIKLIELYSKYNDLIQNSCFNNEELAIL
KEKLFSF
>gi|11497348|ref|NP_051421.1| hypothetical protein BBN01 [Borrelia burgdorferi B31]
MCDLRKTKLIDKISSLELYKYSIFFRNYIENVAEDCLKNGLVLESADHNVSEVELARLKVQLKNALLNCIISYRFHGIGY
VLVKTKDTLIDLEQPVNIELPIGFEYLDYEYVRDLGVDFDHITYKVKSNNKNNSLDAVKIHKSRLIIYENFDYILKRYVP
CYTESFLLDIYLFEKIYVEIERRIENHNFLFYKDESLVQLQDALSSATTSLSALTKSSNNDGGSGILSSFLRKQNSNNHS
KDISNLRNLNDSLSQELARLKSNLNNEGMFYTATLSASLEVIKYDLSYLREALALIKAKIGADTKEPLTRSFNEQAKGLG
NGGKGDRSNYYDFLKGVQEQIENSCNLKLTKYFGLDMKFNSLIMLSEEQKVERDIKLIELYSKYNQLIQSSSFDNEELAI
LKEKLFSF
>gi|11497312|ref|NP_051378.1| hypothetical protein BB_L01 [Borrelia burgdorferi B31]
MCDLRKTKLIDKISSLELYKYSIFFRNYIENVAEDCLKNGLILESAAHNVSEVELARLKVQLKNALLNCIISYRFHGIGY
VLVKTKDTLIDLEQPVNIELPIGFEYLDYEYVRDLGVDFDHITYKVKSNNKNNSLDAVKIHKSRLIIYENFDYILKRYVP
CYTESFLLDIYLFEKIYVEIERRIENHNFLFYKDESLVQLQDALSSATTSLSALTQSNNDRGSGILSSFLRKQNSNNHSK
DISNLRNLNDSLSQELARLKSNLNNEGMFYTATPSASLEVIKYDLSYLKEALALIKAKIGADTKEPLTRSFNEQAKGLGN
DGKGDRSNYYDFLKGVQEQVENSCNLKLTKYFGLDMKFNSLIMLSEEQKVERDIKLIELYSKYNQLIQSSSFNNEELAML
KEKLFSF
>gi|11497267|ref|NP_051334.1| hypothetical protein BB_O01 [Borrelia burgdorferi B31]
MCDLRKTKLIDKISSLELYKYSIFFRNYIENVAEDCLKNGLVLESSDRNVSEFELARLKVQLKDALLNCIISYRFHGIGY
VLVKTKDTLIDLEQPVNIELPIGFEYLDYEYVRDLGVDFDHITYKVKSNNKNNSLDAVKIHKSRLIIYENFDYILKRYVP
CYTESFLLDIYLFEKIYVEIERRIENHNFLFYKDESLVQLQDALSSATTSLSALTQGNNDRGSGILSSFLRKQNSNNHSK
DISNLRSLNDSLAQELARLKSNLNNEGMFYTATPSASLEVIKYDLSYLKEALALIKAKIGADTKEPLTRSFNEQAKGLGN
DGKGDRSNYYDFLKGVQEQVENSCNLKLTKYFGLDMKFNSLIMLSEEQKVERDIKLIELYSKYNQLIQSSSFDNEELAIL
KEKLFSF
>gi|11497225|ref|NP_051292.1| hypothetical protein BB_M01 [Borrelia burgdorferi B31]
MCDLRKTKLIDKISSLELYKYSIFFRNYIENVAEDCLKNGLILESAAHNVSEVELARLKVQLKNALLNCIISYRFHGIGY
VLVKTKDTLIDLEQPVNIELPIGFEYLDYEYVRDLGVDFDHITYKVKSNNKNNSLDAVKIHKSRLIIYENFDYILKRYVP
CYTESFLLDIYLFEKIYVEIERRIENHNFLFYKDESLVQLQDALSSATTSLSALTQSNNDRGSGILSSFLRKQNSNNHSK
DISNLRNLNDSLSQELARLKSNLNNEGMFYTATPSASLEVIKYDLSYLKEALALIKAKIGADTKEPLTRSFNEQAKGLGN
DGKGDRSNYYDFLKGVQEQVENSCNLKLTKYFGLDMKFNSLIMLSEEQKVERDIKLIELYSKYNQLIQSSSFNNEELAML
KEKLFSF
>gi|11497179|ref|NP_051249.1| hypothetical protein BB_R01 [Borrelia burgdorferi B31]
MCDLRKTKLIDKISSLELYKYSIFFRNYIENVAEDCLKNGLILESAAHNVSEVELARLKVQLKNALLNCIISYRFHGIGY
VLVKTKDTLIDLEQPVNIELPIGFEYLDYEYVRDLGVDFDHITYKVKSNNKNNSLDAVKIHKSRLIIYENFDYILKRYVP
CYTESFLLDIYLFEKIYVEIERRIENHNFLFYKDESLVQLQDALSSATTSLSALTQSNNDRGSGILSSFLRKQNSNNHSK
DISNLRNLNDSLSQELARLKSNLNNEGMFYTATPSASLEVIKYDLSYLKEALALIKAKIGADTKEPLTRSFNEQAKGLGN
DGKGDRSNYYDFLKGVQEQVENACNLKLTKYFGLDMKFNSLIMLSEEQKVERDIKLIELYSKYNQLIQSSSFDNEELAIL
KEKLFSF
>gi|11497136|ref|NP_051204.1| hypothetical protein BB_S01 [Borrelia burgdorferi B31]
MCDLRKTKLIDKISSLELYKYSIFFRNYIENVAEDCLKNGLILESAAHNVSEVELARLKVQLKNALLNCIISYRFHGIGY
VLVKTKDTLIDLEQPVNIELPIGFEYLDYEYVRDLGVDFDHITYKVKSNNKNNSLDAVKIHKSRLIIYENFDYILKRYVP
CYTESFLLDIYLFEKIYVEIERRIENHNFLFYKDESLVQLQDALSSATTSLSALTQSNNDRGSGILSSFLRKQNSNNHSK
DISNLRNLNDSLSQELARLKSNLNNEGMFYTATPSASLEVIKYDLSYLKEALALIKAKIGADTKEPLTRSFNEQAKGLGN
DGKGDRSNYYDFLKGVQEQVENSCNLKLTKYFGLDMKFNSLIMLSEEQKVERDIKLIELYSKYNQLIQSSSFNNEELAML
KEKLFSF
>gi|11497090|ref|NP_051162.1| hypothetical protein BB_P01 [Borrelia burgdorferi B31]
MCDLRKTKLIDKISSLELYKYSIFFRNYIENVAEDCLKNGLILESAAHNVSEVELARLKVQLKNALLNCIISYRFHGIGY
VLVKTKDTLIDLEQPVNIELPIGFEYLDYEYVRDLGVDFDHITYKVKSNNKNNSLDAVKIHKSRLIIYENFDYILKRYVP
CYTESFLLDIYLFEKIYVEIERRIENHNFLFYKDESLVQLQDALSSATTSLSALTQSNNDRGSGILSSFLRKQNSNNHSK
DISNLRNLNDSLSQELARLKSNLNNEGMFYTATPSASLEVIKYDLSYLKEALALIKAKIGADTKEPLTRSFNEQAKGLGN
DGKGDRSNYYDFLKGVQEQVENSCNLKLTKYFGLDMKFNSLIMLSEEQKVERDIKLIELYSKYNQLIQSSSFNNEELAML
KEKLFSF
>gi|51038657|ref|YP_063302.1| hypothetical protein BGA33 [Borrelia garinii PBi]
MEKRIRNYNFLFYKDEHLVGLIESLELAKEEINVLVNNNKGKIFSSFFKGQEPNKSFSALSSASSKLSIELSKIKSTLNN
DGIFYTASENASPEVIKYDLEFLKDAFELIKAKIVADTKEPLTRSFNEQVKGLGSSGKGDKSNYYDYLKGVQESVANACN
IKLNKYYRLTMKLNNLEVLSYEQRLERDNLLLDVYSKYLELIKNENLSHKARENLKEQLSLVI
FAMILY 36
>gi|51598297|ref|YP_072485.1| hypothetical protein BG0034 [Borrelia garinii PBi]
MNKFLIFILVTFCAFSSFAQDDSKSTFNLGVGEKFLVYETNKKDSLVPFLLNLFLGFGIGSFAQGDILGGSLILGFDAVG
IGLILTGAYLDIKAFDNNAKKADFKWTWGKGMMLAGVVTMAVTRLTEIVLPFTFANNYNRKLKNSLNIALGGFEPSFDIN
MGQASALGFGLSFKKSY
>gi|111114857|ref|YP_709475.1| hypothetical protein BAPKO_0034 [Borrelia afzelii PKo]
MNKFLIVVLLAFCVFSSFAQADDSKSAFNLGAGEKLLAYETSKKDPIVPFLLNLFLGFGIGSFAQGDILGGFLILGFDAV
GIGLIFTGAYLDIKALDKNAPKAAFKWTWGKGMMLAGAVTMAVTRLTEIIIPFTFANSYNRKLKNSLNIAFGGFEPSFDI
NMGQTSALGFELSFKKSY
>gi|15594380|ref|NP_212168.1| hypothetical protein BB0034 [Borrelia burgdorferi B31]
MNKLLIFVLATFCVFSSFAQANDSKNGAFGMSAGEKLLVYETSKQDPIVPFLLNLFLGFGIGSFAQGDILGGSLILGFDA
VGIGLILAGAYLDIKALDGITKKAAFQWTWGKGVMLAGVVTMAVTRLTEIILPFTFANSYNRKLKNSLNVALGGFEPSFD
VAMGQSSALGFELSFKKSY
>lcl|BDU_42612_43214_1 [CDS] (locus_tag="BDU_39", product="uncharacterized conserved protein", note="*protein_id: BDU:BDU_39") Borrelia duttonii strain Ly
LNNSFNMYIMQTLGCLFWGYFMKRVLILVLLLFCIFESFAQSYDEMKTDIGSNSINGSGNLEKLLLYESYKQNALIPFLL
NLFVGFGIGSLVQGDITGGLLILGFDALSLGLLGYGVYSTLNSKSVEVPVIGLSLMTLGGITMFVTRIVEVVLPFTHAAS
YNKKLRQNLGIALGGFHPEVDLSFDENSRVIFELSFTKKY
>lcl|BRE_43481_44083_1 [CDS] (locus_tag="BRE_38", product="uncharacterized conserved protein", note="*protein_id: BRE:BRE_38") Borrelia recurrentis A1
LNNSFNMYIMQTLGCLFWGYFMKRVLILVLFLFCIFESFAQSYDEMKTDIGSNSINGSGNLEKLLLYESYKQNALIPFLL
NLFVGFGIGSLVQGDITGGLLILGFDALSLGLLGYGVYSTLNSKSVEVPVIGLSLMTLGGITMFVTRIVEVVLPFTHAAS
YNKKLRQNLGIALGSFHPEVDLSFDENSRVIFELSFTKKY
>gi|117621574|ref|YP_853822.1| hypothetical protein BAPKO_2003 [Borrelia afzelii PKo]
MKKILTLILIFSLTIQIFATQNKQDRIEKGIESFNKYEKEKKGPIVPFLLNLFLPFGIGSFVQEDYIGGGSVLGFNLLGV
ILGGTGIILNIRETQLTGSILIGVGASMFAISYITSLIIPFTFANRHNENLKKRLSAELVGFEPNFDIGTNGFQLSFKKS
Y
>gi|117621648|ref|YP_854179.1| hypothetical protein BAPKO_2501 [Borrelia afzelii PKo]
MKKIFTLILIFGLTMQIFASEDTVGKGIGDISTTLKYESQKAPVLAPFLLNFFFSFGIGSFVQGDYIGGGAVLGSQVLGG
ILWITGIIIGGTAKGPAQAITGLTIMGIGIGTISAAHIASLIIPFTFANRYNANLRKKLGISLAGFEPNFDIGINGFQLS
FKKSY
>gi|51038625|ref|YP_063270.1| hypothetical protein BGA01 [Borrelia garinii PBi]
MKKFFTLILIFSLTIQIFATKDKQDRIEKGIESFNKYDKDKKNPIGPFLLNLFLPFGIGSFLQGDYIGGGSVLGFNLLGA
ILLGTGIILNINETKLTGSLLIGVGASMLVTSYVASLIIPFTFANWYNEDLKKRLSEELAGFEPNINLGISGFQLSFKKS
Y
>gi|11496893|ref|NP_045674.1| hypothetical protein BBA01 [Borrelia burgdorferi B31]
MKKIFTLILIFGLTIQIFATKDTQNRIEKGIESFNKYDKEKKNPIGPFLLNLFLPFGIGSFVQGDYIGGGSVLGFNLLGA
ILWGTGIILNHRETQLTGYILIGVGASMVLTSYTVSLIIPFTFANRHNENLKKRLSAELAGFEPNFDLGINGFQLSFKKS
Y
>gi|11496747|ref|NP_045562.1| hypothetical protein BBI31 [Borrelia burgdorferi B31]
MGGNINMKKILTLILIFSLTIQIFATQDKLEKSVGSIETIMKYKSEKATILAPFLLNLFLTLGIGSFVQGDYIGGGAVLG
SQLLGGILCIAGNILGHTDDETRATTGHIITTIGVGTIIASHIASLIIPFTFANKHNANLKKRLGIDIAGFEPNFDIGIS
GFQLSFKKRY
>gi|117621863|ref|YP_854499.1| hypothetical protein BAPKO_5528 [Borrelia afzelii PKo]
MKKIFTLILIFSLTMQIFASEDTVGKDVRDIATTLQYESQKTTVLAPFLLNLFLTLGIGSFVQGDYIGGGAVLGTQVLGG
ILCITGYIVESAANVPPGRISIAGSILLGIGGLTIAGSYITSLIIPFTFKDKYNANLRKKLGISLAGFEPNFDLGINGFQ
LSFKKSY
>gi|11497376|ref|NP_051470.1| hypothetical protein BB_Q06 [Borrelia burgdorferi B31]
MQIFAQEKLEKGVGDIATVMKYESKKATILAPLLLNIFLSLGIGSFVQGDYIGGGALLGSQVLGGILIMAGYMTGDIGFV
TESTATVITGGVLSGIGGLTIAASYITGIIIPFKFANRYNADLKKRLGIALAGLEPNFDIGINGDSNYRLKNPIEYQFTW
G
>gi|11496701|ref|NP_045531.1| hypothetical protein BBH41 [Borrelia burgdorferi B31]
MKKIFTLILIFSLTMQIFALNFTSKYKIQKYAEREKEFIQNQKLEKILKDPEKTKKALLQYEKEQLIDLWIPVMLNLFLP
FGVGSFVQGDYIGGGCTLGFNLLGLTLLTTGVIQMKNLKKEPASISSMILLLSGMLTFGSSYLISIYLPVLFEDRYYKNL
MNRIIDELAGFEPNLDIGMNGFQLSFKKSY
>gi|117621693|ref|YP_854231.1| hypothetical protein BAPKO_2546 [Borrelia afzelii PKo]
MPPGRISIAGSILLGIGGLTIAGSYITSLIIPFTFANKYNANLRKNLGISLAGFEPNFDIGINGFQLSFKKSY
>gi|117621694|ref|YP_854232.1| hypothetical protein BAPKO_2547 [Borrelia afzelii PKo]
MKKIFTLILIFSLTMQIFASEDTVGKDVRDIATTLQYESQKTTVLAPFLLNLFLTLGIGSLV
>gi|117621665|ref|YP_854196.1| hypothetical protein BAPKO_2518 [Borrelia afzelii PKo]
MNPKVPFLLNLFLPFKVESFVQGDYITDDSVLVFSLLGTILLGIGIILNTNKTQLPGSLLVEARTSIVVALHVTSLIMLI
YKCKLA
FAMILY 37
>gi|15595022|ref|NP_212811.1| ribose/galactose ABC transporter, ATP-binding protein (mglA) [Borrelia burgdorferi B31]
MKEDVLVLENITKKYGDFVANDNVSIKFKAGEVHAILGENGAGKTTLMKTIYGIHQVNSGRIILKGQEINFKDSSEAIRN
GIGMVFQHFMLIPQFTAVQNIILGYENSKFGFLDYKQARKKISSLSEKYGLKIDLEKRVEDLSVGMEQKIEILKVLYRNA
DIIIFDEPTAVLAPSEVDDFINILKVLAQEGHTVILITHKIKEIRSIAKKCTIMRLGKVVKTVNIADIDDKDLTKLMIGK
EVALRSSKIKFENHFNILEIKNLSVKDERGVLKVKDVNLDLRNGEILGISGIEGSGQEDLVDAILGLKSIFKGDILKKNS
SGNLESLKGLTIKQRIDKKIGNIPSDRQKHGLILEFNVMQNIGLKSFDNPDYLRLKTIHLKSNFDLKFNFFNFIKRQFNK
FKKQFVGFDLNILRKLSNQLVSHFDIRPRDILSKVKHLSGGNQQKVIVAREISLEPDILLAIQPTRGLDVGAVENIYKRI
IEQRDAGRSVLLVSLELDELVNVCDRIAVMHGGRIVGILEDNFDIDVIGKMMIGLS
>gi|111115510|ref|YP_710128.1| ribose/galactose ABC transporter, ATP-binding protein [Borrelia afzelii PKo]
MREDILVLENITKKYGDFIANDDVSIKFKAGEVHAILGENGAGKTTLMKTIYGIHQVNSGRIILKGQEVSFKDSSEAIRN
GIGMVFQHFMLIPQFTAVQNIILGYENSKFGFIDYKQARRKINYLSEKYGLKIDLEKKVEDLSVGMEQKIEILKVLYRNA
DIIIFDEPTAVLAPSEVDDFMNILKVLTQEGHTVILITHKIKEIRSIAKRCTIMRLGKTVKTVNIAEIDDRDLTKLMIGK
EIALRSSKIQFENHFNVLEIKNLSIKDERGILKVKDVNLNLRNGEILGISGIEGSGQEDLVDAILGLKSIFKGDIFKKNA
SGNLESLKGLTIKQIIDKKIGNIPSDRQRHGLILEFNVMQNIGLKSFDNPDYLRFKKNHSKNNFDLKFNFFNFIKRQFNK
VKKQFVGFDLNILKKLSNQLVNYFDIRPRNIFNKVKYLSGGNQQKVIIAREVSLEPDILLAIQPTRGLDVGAVENIYKRI
IEQRDAGRSVLLVSLELDELVNVCDRIAVMHDGKIVGILEDNFDIDVIGKMMIGLS
>gi|51598932|ref|YP_073120.1| ribose/galactose ABC transporter, ATP-binding protein [Borrelia garinii PBi]
MKEDVLVLENITKKYGDFVANDDVSIKFKAGEVHAILGENGAGKTTLMKTIYGIHQVDSGRIILKGQEVSFKDSSEAIHN
GIGMVFQHFMLIPQFTAVQNIILGYENSKFGFLDYKQAKRKINYLSEKYGLKIDLEKKVEDLSVGMEQKIEILKVLYRNA
DIIIFDEPTAVLTPSEVDDFINILKILTQEGHTVILITHKIKEIRSIAKRCTIMRLGRAVKTVDIAEINDKDLTKLMIGK
EISLRSSKIQFENHFNVLEIKNLSVKDERGVLKVKDVNLNLKNGEILGISGIEGSGQEDLVDAILGLKNIFKGDIFKKNS
SGSLESLKGLTIKQIIDKKIGNIPSDRQRHGLILEFNVMQNIGLKSFDNPDYLGLKKNHSKSNFDLKFNFFNFIKRQFDK
VKRQFVGFDLDILKKLSNQLVNYFDIRPRGILNKVKYLSGGNQQKVIIAREISLEPDILLAIQPTRGLDVGAVENIYKRI
IEQRDAGRSVLLVSLELDELVNVCDRIAVMHDGRIVGILEDNFDIDVIGKMMMGLS
>gi|51599004|ref|YP_073192.1| ABC transporter, ATP-binding protein [Borrelia garinii PBi]
MINVEKVTKMYGSFTALLNINFKVEEGEVLGILGPNGAGKSTLIKILTSFHYPSKGNVKIFGKDIVEHSKEILQQIGYVP
EKLALYPELSVKEYLKFISEIKGVKKIKKEIDKVISIFKLKEVEDKLISQLSKGFKQRVGIAGALINNPKLVILDEPTNG
LDPNQIIEFKEFLRELTKESTILFSSHILSEVESICKRIIIVNNGVIVADDTKENIIKNKLKEIEIELIVLKKSENEKKI
FNSKNDIFTLIQLEEHEKDLNISLKLSQGKTEEDLFSYIVKNNIILKAMIPKHESLETIFSKLTKER
>lcl|BDU_812481_813407_1 [CDS] (locus_tag="BDU_758", product="putative ABC-2 type transport system ATP-binding protein", note="*protein_id: BDU:BDU_758") Borrelia duttonii strain Ly
MINVNNITKTYGSFTALLNVSFKVNEGEVLGILGPNGAGKSTLIKILTSFHYPTKGNVKIFGKDITKNPKEILQNIGYIP
EKLALYPELSVKEYLNFISEIKGVTNHNKEIDRVISIFKLESVKNKLISTLSKGFKQRVGIAGALINNPKLVILDEPTNG
LDPNQIIEFKDFLKELAKTSTILFSSHILSEVESICKRIVIINNGQIIADDTKANIAKNRLQESEIELIIYKDSETIKEH
FNNNDIFTSIKIEEFEKETNVSLKLKPNKTERELFNYITSKGIILKAMIPKHESLEKIFSKLTKERKE
>lcl|BRE_819112_820038_1 [CDS] (locus_tag="BRE_761", product="putative ABC-2 type transport system ATP-binding protein", note="*protein_id: BRE:BRE_761") Borrelia recurrentis A1
MINVNNITKTYGSFTALLNVSFKVNEGEVLGILGPNGAGKSTLIKILTSFHYPTKGNVKIFGKDITKNPKEILQNIGYIP
EKLALYPELSVKEYLNFISEIKGVTNHNKEIDRVISIFKLESVKNKLISTLSKGFKQRVGIAGALINNPKLVILDEPTNG
LDPNQIIEFKDFLKELAKTSTILFSSHILSEVESICKRIVIINNGQIIADDTKANIAKNRLQESEIELIIYKDSETIKEH
FNNNDIFTSIKIEEFEKETNVSLKLKPNKTERELFNYITSKGIILKAMIPKHESLEKIFSKLTKERKE
>lcl|BRE_733193_734776_1 [CDS] (gene="mglA", locus_tag="BRE_683", product="ribose/galactose ABC transporter, ATP-binding protein", note="*protein_id: BRE:BRE_683") Borrelia recurrentis A1
LMQNILVLDKVTKRYGDFVANDNVCINFKKGEIHAILGENGAGKTTLMKIIYGIHRPDGGQIFLRGRELKLKDSSESIRS
GIGMVFQHFMLIPKFTAVQNIILGYEDSKFGFVNYDRVRKKIIQLSEKHGLKIDIDKPVEDLSIGMRQKIEILKVLYRNA
DIIIFDEPTAVLTPNEINEFMNVLKILAIEGYTVILITHKIKEIKSVAQRCTVMSLGRVVRTFDVATTSEVIFTKLMIGK
NTFLDMSRKQSINYTNVLEIKNLKVKDERGVLRVKNISFDLREGEIFGIAGVEGSGQEELIDAIIGVRSIFSGDIIKKVD
DKFESIKGLTVKQIIDKKIGHIPSDRQKHGLILDFNILQNIAIKSFDDVKYLKMKGNDIESGKIKFKFLNTLKKQFVNFN
FSVLKKISEQLVITFDIRPRDILRKVKNLSGGNQQKVIIAREINLKPEILLAVQPTRGLDIGAIENIYEKIIEQRNAGMT
VLLVSLELDELIRVCDRIAVMCDGKIIGVLEDNFDANIISKMMMGTG
>lcl|BDU_726561_728144_1 [CDS] (gene="mglA", locus_tag="BDU_680", product="ribose/galactose ABC transporter, ATP-binding protein", note="*protein_id: BDU:BDU_680") Borrelia duttonii strain Ly
LMQNILVLDKVTKRYGDFVANDNVCINFKKGEIHAILGENGAGKTTLMKIIYGIHRPDGGQIFLRGRELKLKDSSESIRS
GIGMVFQHFMLIPKFTAVQNIILGYEDSKFGFVNYDRVKKKIIQLSEKHGLKIDIDKPVEDLSIGMRQKIEILKVLYRNA
DIIIFDEPTAVLTPNEINEFMNVLKILAIEGYTVILITHKIKEIKSVAQRCTVMSLGRVVGTFDVATTSEVVFTKLMIGK
NTFLDMSRRQSINYTNVLEIKNLKVKDERGVLRVKNISFDLREGEIFGIAGVEGSGQEELIDAIIGIRSIFSGDIIKKVD
DKFESIKGLTVKQIIDKKIGHIPSDRQKHGLILDFNILQNIAIKSFDDVKYLKMKGNDIESGKIKFKFLNTLKKQFVNFN
FSVLKKISEQLVITFDIRPRDILRKVKNLSGGNQQKVIIAREINLKPEILLAVQPTRGLDIGAIENIYEKIIEQRNAGMT
VLLVSLELDELIRVCDRIAVMYDGKIIGVLEDNFDANIISKMMMGTG
>gi|15595099|ref|NP_212888.1| ABC transporter, ATP-binding protein [Borrelia burgdorferi B31]
MINVEKVTKMYGPFTALFNVSFKVEEGEVLGILGPNGAGKSTLIKILTSFHYPSKGNVKIFGKDIVEHSKEILQQIGYVP
EKLALYPELSVKEYLKFISEIKGVKKLKKEIDRVISIFKLKEVEDKLISQLSKGFRQRVGIAGALINNPKLVILDEPTNG
LDPNQIIEFKEFLRELAKESTILFSSHILSEVESICKRIIIVNNGVIVADDTKENIIKNKLKEIEIELIVSKKSENEKKI
FNSKNDIFSLIKLEEHEKDLNISLKLSQGKTEEDLFSYIVKNNIILKAMIPKHESLEKIFSKLTKEREK
>lcl|BRE_507224_508057_1 [CDS] (locus_tag="BRE_473", product="ABC transporter, ATP-binding protein", note="*protein_id: BRE:BRE_473") Borrelia recurrentis A1
LRVMLKVNLLKWRKMFLNKKNRIESIKEKLSLNAVTDIVLKADSIVKKYGEKVVVNGVTIDVHRGEVVGLLGPNGAGKTT
TFYTIVGFIKANSGRVLINNHDVSKLNMYERARLGIVYLPQEPSIFRELTVEDNILVALERREDLSQAERKIELVNLLKD
FEIKRIQYQKAYTLSGGERRRTEIARALAVSPYFLLLDEPFAGIDPIAIGDIKDIIRILKSKNIGVLITDHNVRDAFDII
DRAYIIYQGQVLDSGNVDYIINSEKAKKLYLGEEFRL
>gi|111115296|ref|YP_709914.1| ABC transporter, ATP-binding protein [Borrelia afzelii PKo]
MKMMLLKKKNKIKEIKESLNLNSVNNVVLKADNIIKKYGEKFAVNGITINIHKGEVVGLLGPNGAGKTTTFYTIVGFIKP
NAGKVLINDYNISALNMYERARIGIVYLPQDASIFRELTVEENIMVALERREDLSKAERKIELVNLLKEFEIKRIQSQKA
YTLSGGERRRVEIARALAVNPYFLLLDEPFAGIDPIAIGDIKNIIKILKERNIGVLITDHNVRDAFDIIDRAYIVYQGQV
LDEGDVDYIVSSEKAKKLYLGEEFRL
>lcl|BDU_500501_501334_1 [CDS] (locus_tag="BDU_470", product="ABC transporter, ATP-binding protein", note="*protein_id: BDU:BDU_470") Borrelia duttonii strain Ly
LRVMLKVNLLKWRKMFLNKKNRIESIKEKLSLNAVTDIVLKADSIVKKYGEKVAVNGVTIDVHRGEVVGLLGPNGAGKTT
TFYTIVGFIKANGGRVLINNHDVSKLNMYERARLGIVYLPQEPSIFRELTVEDNILVALERREDLSQAERKIELVNLLKD
FEIKRIQYQKAYTLSGGERRRTEIARALAVSPYFLLLDEPFAGIDPIAIGDIKDIIRILKSKNIGVLITDHNVRDAFDII
DRAYIIYQGQVLDSGNVDYIINSEKAKKLYLGEEFRL
>gi|15594811|ref|NP_212600.1| ABC transporter, ATP-binding protein [Borrelia burgdorferi B31]
MREVLRENLLKLKMMLLKKKNKIKEIKESLNLDSVNNVVLKADNIIKKYGEKLAVNGITINIYKGEVVGLLGPNGAGKTT
TFYTIVGFIKPNAGKVLINDYNISSLNMYERARIGIVYLPQDASIFRELTVEENIMVALERREDLSKAERKIELVNLLKE
FEIKRIQSQKAYTLSGGERRRAEIARALAVNPYFLLLDEPFAGIDPIAIGDIKNIIKILKEKNIGVLITDHNVRDAFDII
DRAYIVYQGQVLDEGDVDYIISSEKAKKLYLGEEFRL
>gi|111115583|ref|YP_710201.1| ABC transporter, ATP-binding protein [Borrelia afzelii PKo]
MINVEKVTKMYGSFTALFNVSFKVEEGEVLGILGPNGAGKSTLIKILTSFHYPNKGNVKIFGKDIVEHSKEILQQIGYVP
EKLALYPELSVKEYLKFISEIKGVKKFKKEIDKVITIFKLKEVEDKLISQLSKGFKQRVGIAGALINSPKLVILDEPTNG
LDPNQIIEFKEFLKELAKESTILFSSHILSEVESICKRIIIVNNGIIVADDTKENIIKNKLKEIEIELIVLKKSENEKKF
FNSKNDIFTLMQLEEQEKDLKISLKLSQGKTEEDLFNYIVKNNIILKAMIPKHESLEKIFSKLTKEREK
>gi|51598722|ref|YP_072910.1| ABC transporter, ATP-binding protein [Borrelia garinii PBi]
MKMMFLKKKNKIKEIKESLNLNSVNNVVLRADNIIKKYGEKFAVNGITINIHKGEVVGLLGPNGAGKTTTFYTIVGFIRP
NAGKVLINNYNISSLNMYERARIGIVYLPQDASIFRELTVEENIMVALERREDLSKAERKIELVNLLKEFEIKRIQSQKA
YTLSGGERRRAEIARALAVNPYFLLLDEPFAGIDPIAIGDIKNIIKILKERNIGVLITDHNVRDAFDIIDRAYIVYQGQV
LDEGDVGYIINSEKAKKLYLGEEFRL
FAMILY 38
>gi|11497300|ref|NP_051398.1| hypothetical protein BB_L21 [Borrelia burgdorferi B31]
MKIPNLFKNTEIHKFIRTETEYAQALLNELKSLNSNFISINVIENIKSRYIAIWISQVLSIFYAKTQTLQSITSNINSVI
FALRHIGTDESFRLIFKTFLNVDIEVTTPEAGVIDISLKGVIKTNFTTFISPSTKKGKRLKKIILREKKPGYAASKKALV
FNSLPKGYDHSIYAFIKRIIPIGRVLKINNTDGNNIITFNN
>gi|11497071|ref|NP_051182.1| hypothetical protein BB_P21 [Borrelia burgdorferi B31]
MKIPNLFKNTEIHKFIRTETEYAQALLNELKSLNSNFISINVIENIKSRYIAIWISQVLSIFYAKTQTLQSITSNINSVI
FALRHIGTDESFRLIFKTFLNVDIEVTTPEAGVIDISLKGVIKTNFTTFISPSTKKGKRLKKIILREKKPGYAASKKALV
FNSLPKGYDHSIYAFIKRIIPIGRVLKINNTDGNNIITFNN
>gi|11497160|ref|NP_051268.1| hypothetical protein BB_R21 [Borrelia burgdorferi B31]
MKIPNLFKNTEIHKFIRTETEYAQALLNELKSLNSNFISINVIENIKSRYIAIWISQVLSIFYAKTQTLQSITSNINSVI
FALRHIGTDESFRLIFKTFLNVDIEVTTPEAGVIDISLKGVIKTNFTTFISPSTKKGKRLKKIILREKKPGYAASKKALV
FNSLPKGYDHSIYAFIKRIIPIGRVLKINNTDGNNIITFNN
>gi|11497386|ref|NP_051490.1| hypothetical protein BB_Q28 [Borrelia burgdorferi B31]
MKIPNLFKNTEIHKFIRTETEYAQALLNELKSLNSNFISINVIENIKSRYIAIWISQVLSIFYAKTQTLQSITSNINSVI
FALRHIGTDESFRLIFKTFLNVDIEVTTPEAGVIDISLKGVIKTNFTTFISPSTKKGKRLKKIILREKKPGYAASKKALV
FNSLPKGYDHSIYAFIKGIIPIGRVLKINNTDGNNIITFNN
>gi|11497196|ref|NP_051312.1| hypothetical protein BB_M21 [Borrelia burgdorferi B31]
MKIPNLFKNTEIHKFIRTETEYAQALLNELKSLNSNFMSINVIENIKSRYIAIWISQVLSIFYAKTQTLQSITSNINSVI
FALRHIGTDESFRLIFKTFLNVDIEVTTPEAGVIDISLKGVIKTNFTTFISPSTKKGKRLKKIILREKKPGYAASKKALV
FNSLPKGYDHSIYAFIKGIIPIGRVLKINNTDGNNIITFNN
>gi|11497255|ref|NP_051354.1| hypothetical protein BB_O21 [Borrelia burgdorferi B31]
MKIPNLFNGTEVHKFILTETEYAQALLNELKSLNSNFLSINVIENIKSRYIAIWISQVLSIFYAKTQTLQSITSNINSVI
FALRHIGTDESFRLIFKAFLNVDIEVTTPEAGVIDISLKGVIKTNFTTFISPSTKKGKRLKKIILREKKPGYAASKKALV
FNSLPKGYDHSIYAFIKRIIPIGRVLKINNTDGNNIITFNN
>gi|11497104|ref|NP_051224.1| hypothetical protein BB_S21 [Borrelia burgdorferi B31]
MLNELKSLNSNFISINVIENIKSRYIAIWISQVLSIFYAKTQTLQSITSNINSVIFALRHIGTDESFRLIFKTFLNVDIE
VTTPEAGVIDISLKGVIKTNFTTFISPNTKKGKRLKKIILREKKPGYAASKKALVFNSLPKGYDHSIYAFIKRIIPIGRV
LKINNTDGNNIITFNN
>gi|111074080|ref|YP_709209.1| hypothetical protein BAPKO_4005 [Borrelia afzelii PKo]
MINMKIPNFLKNTEIQKFILTETEYAQKLLNELRFLNSNFISINAKENIKSRYIAIWISQVLSIFYAKTQTLQSITSNIN
SVIFALRHIGTDESFRLIFKAFLNVDISVTTPEPGIIDISLKGAIKTNFTTFISPSTAKGKRPKKILIREKKKGYAASKK
ALVFNSLPKG
>lcl|pl26_24780_25400_1 [CDS] (locus_tag="BDU_12033", product="uncharacterized conserved protein", note="*protein_id: BDU:BDU_12033") Borrelia duttonii strain Ly
MTSIPTIPTVFNDTEVEKIIHAELGFVDQIIKEVKTLNDNFQDINATTNLNSRFIAFWLSEILKIIYSTNQTLETLAKNI
DSVLFALRHIGTHESFIKLFKAFLNVDIEPTTLSPGVINIKLKSDIKTNVIAFIVGSKSKKDTTPHKKITFKTKENGRIL
KKAWIITLLPKGYENSIYAFIKKLIPIGRILKIQNYKNEYVKEFKG
>lcl|pl28_26428_27048_1 [CDS] (locus_tag="BDU_10035", product="uncharacterized conserved protein", note="*protein_id: BDU:BDU_10035") Borrelia duttonii strain Ly
MTSIPTIPTVFNDTEVEKIIHAELGFIDQIIKEVKTLNDNFQDINATTNLNSRFIAFWLSEILKIIYSTNQTLETLAKNI
DSVLFALRHIGTHESFIKLFKAFLNVDIEPTTLSPGVINIKLKSDIKTNVIAFIVGSKSKKDPTPHKKITFKTKENGRIL
KKAWIITLLPKGYENSIYAFIKKLIPIGRILKIQNYKNEYVKEFKG
>lcl|pl27_20005_20625_1 [CDS] (locus_tag="BDU_11028", product="uncharacterized conserved protein", note="*protein_id: BDU:BDU_11028") Borrelia duttonii strain Ly
MTSIPTIPTVFNETEVEKIIHAELGFIDQIIKEVKTLNDNFQDINATTNLNSRFIAFWLSEILKIIYSTNQTLETLAKNI
DSVLFALRHIGTHESFIKLFKAFLNVDIEPTTLSPGVINIKLKSDIKTNVIAFIVGSKSKKDPTPHKKITFKTKENGRIL
KKAWIITLLPKGYENSIYAFIKKLIPIGRILKIQNYKNEYVKESKG
>gi|11496900|ref|NP_045683.1| hypothetical protein BBA10 [Borrelia burgdorferi B31]
MNKEIPKFLENTQIEKFICNELDYKKEILRELKELLENFNTINVKNSINSKYIALLMLSIFNAFHFKKELNKNLVNSLDA
IIFAIKSIGTDESFIVLFKAFLHANVEVSSNEDAPGEIIIKLLGNIKSPIEFNIAAKNQNKLKKITAKHAGFKKALTSNY
MPKDYKNSVYEFIKILIPIGRIVKIIDKKQIEIKGTRTKKFSTADHFF
>gi|117621582|ref|YP_853830.1| hypothetical protein BAPKO_2011 [Borrelia afzelii PKo]
MNKEIPKFLENTQIEKFIYNELNYKKEILKELKELLENFKTINVKNSINSKYITLLMLSIFNAFHFKKELDKNLVNSLNA
IIFAIKSIGTDESFIVLFKAFLHANIEVSSNQDAPGEIIIKLLGNIKSPIEFNIAAKNQNKLKKITIKHAGFKKALISHH
MPKDYKNSVYEFIKILIPIGRIVKIIDKEQIEIKSTRTKQFYKVDHFF
>gi|51038633|ref|YP_063278.1| hypothetical protein BGA09 [Borrelia garinii PBi]
MNKEIPKFLENTQIEKFIYNELDYKKEILRELKELLKNFRTINVKDSINSKYIALLMLSIFNAFHFKKKLDKNLVNSLDA
IIFAIKSIVTDESFIVLFKAFLHANVEVSSKEDAPGEIIIKLLGNIKSPIEFNIAAKNQNKLKKITVKHTGFKKALVSNY
MPKDHKNSVYEFIKILIPTGRIVKIIDKEQIEIKSTRIKNF
>lcl|pl165_135823_136404_1 [CDS] (locus_tag="BDU_1124", product="uncharacterized conserved protein", note="*protein_id: BDU:BDU_1124") Borrelia duttonii strain Ly
MKTIPHFLQNTQIAKIIQSELDFKKQLLKELNQLLENFASINVDESINSRYIALLMLSLFNASHLKKGLKKDLINYIKAL
TFAIKSIGTDESFHLIFKAFLHARIEINVNPNIPGEIIIKLLEHIRSPIKFKIAGKIKGKLKTIMIKHKGKLKKLVSNYI
PKDFQNSTYGFIKSLIPAGRTIKIFDINNKEIK
FAMILY 39
>gi|51038658|ref|YP_063303.1| hypothetical protein BGA34 [Borrelia garinii PBi]
MKKMAASVDCKTKNDQEDSKKLSLNNEVLNNSLIKEFLEYQNLKNANNNSVSFSNNDLRESVEINKLANDNLSFEYNTEN
LLAKGYFFKDVVKGQAEELIRKYVKATQILAIAGTNNLDEIDSSSRAILIRVAKTNIDQNKNAENSYKTINFERIKANQG
NNLRNKNIFSAHIMI
>gi|117621608|ref|YP_853869.1| hypothetical protein BAPKO_2037 [Borrelia afzelii PKo]
MEEMSSSIDYKTKSDQEDSKKLSLNNEVLNNALLEEFLEYKNLKSANNNSISFSHNDLRESVEINKLANDNLSFEYNTEN
LLAKGYSFKEVVKGQAEELIRKYVKATQILAIAGTNNLDEIDLSSRAILIRVAKTNIDQNKNAENSYKIINFQRTNLNQK
NNLRNKNAFFSTHHDLRKAMFNEWEELKREFYCNKKVLA
>gi|11496968|ref|NP_045712.1| hypothetical protein BBA39 [Borrelia burgdorferi B31]
MEKMASGTDKNQEDLKESKSKNNEVLSDSLVREFLEYKNLKSASNNLTVNYSHNDLRESVEINKLANDNLSFEYNTENLL
AKGYSFKEVVKGQAEELIRKYVKSAQIFAVAGTYNLEEIDPSSRAILIRLAKTNIDQNKNSENSYKVINFQRIKSDQKNN
LRDRNAFFNTYHDLRKAMLNQWEEIKNEFYCNKLA
>lcl|pl165_103094_103654_1 [CDS] (locus_tag="BDU_1096", note="LEUCINE_ZIPPER motif (Prosite)", product="uncharacterized conserved protein", note="*protein_id: BDU:BDU_1096") Borrelia duttonii strain Ly
MIKASGVNLKNDIEDGDKTVDVNQDLNIDNKLNNKFEHNISNDINNNELLTRAVWITRLADDNLSLSYNTKELINSGHAL
GEVLDIQVCELIKKYVDEKQILAVAGSLDILNLNSQIKDILLRLASVSIDSFKNSNNSYGLMTFTKGNVQEVLNLRNASH
KIKDYKDLKQAMLNEWMQIRQDFYNV
>gi|111074102|ref|YP_709231.1| hypothetical protein BAPKO_4027 [Borrelia afzelii PKo]
MIENEEKEVIEAQVKEDQQVKPDTKVISAGEFEEYMRLKEQANNTKPKETPRDLSINERITKELAEVEERERVEKQLLLE
AERINEIDTLAKAHLSSHFNKETLLAKGYTLKDIMQAQRRELVRKFVPIEQIKAIAKASDISHIDGEILEQLVSLAKVNI
KLRKNANSNSSSVDAIKGNIIAKSEERVSLLDSNFVPINFTEFVQAISNTYKQRRAQFYENLKRNKRTSIA
>gi|11497313|ref|NP_051379.1| hypothetical protein BB_L02 [Borrelia burgdorferi B31]
MTEKEEKEDLQAQDKEEQQIKADTKVISVQEFEEYMRFKEQANSKSKETSRDLSINERITKELAEVEERERIEKQLLLEA
ERINEIDTLAKAHLSNHFNKEVLLAKGYTLKDIMQAQRRELVRKFVPIEQIKAIAKVSDISHIDGEILEQLVSLAKVNIK
LRKNASSSSSSVDSIKGNIAIKSEERASLLDSNFVPINFTEFVQAISNTYKQRRIQFYENLKRHKRTSIA
>gi|11497268|ref|NP_051335.1| hypothetical protein BB_O02 [Borrelia burgdorferi B31]
MTEKEEKEDLQAQDKEEQQIKADTKVISAQEFEEYMRFKEQANSKSKETSRDLSINERITKELAEVEERERIEKQLLLEA
ERINEIDTLAKAHLSNHFNKEVLLAKGYTLKDIMQAQRRELVRKFVPIEQIKAIAKVSDISHIDGEILEQLVSLAKVNIK
LRKNASSSSSSVDSIKGNIAIKSEERASLLDSNFVPINFTEFVQAISNTYKQRRIQFYENLKRHKRTSIA
>gi|11497226|ref|NP_051293.1| hypothetical protein BB_M02 [Borrelia burgdorferi B31]
MTEKEEKEDLQAQDKEEQQIKADTKVISVQEFEEYMRFKEQANSKSKETSRDLSINERITKELAEVEERERIEKQLLLEA
ERINEIDTLAKAHLSNHFNKEVLLAKGYTLKDIMQAQRRELVRKFVPIEQIKAIAKVSDISHIDGEILEQLVSLAKVNIK
LRKNASSNSSSVDSIKGNIAIKSEERASLLNSNFVPINFTEFVQAISNTYKQRRIQFYENLKRHKRTSIA
>gi|11497137|ref|NP_051205.1| hypothetical protein BB_S02 [Borrelia burgdorferi B31]
MTEKEEKEDLQAQDKEEQQIKADTKVISVQEFEEYMRFKEQANSKSKETSRDLSINERITKELAEVEERERIEKQLLLEA
ERINEIDTLAKAHLSNHFNKEVLLAKGYTLKDIMQAQRRELVRKFVPIEQIKAIAKVSDISHIDGEILEQLVSLAKVNIK
LRKNASSSSSSVDSIKGNIAIKSEERASLLDSNFVPINFTEFVQAISNTYKQRRIQFYENLKRHKRTSIA
>gi|11497091|ref|NP_051163.1| hypothetical protein BB_P02 [Borrelia burgdorferi B31]
MTEKEEKEDLQAQDKEEQQIKADTKVISVQEFEEYMRFKEQANSKSKETSRDLSINERITKELAEVEERERIEKQLLLEA
ERINEIDTLAKAHLSNHFNKEVLLAKGYTLKDIMQAQRRELVRKFVPIEQIKAIAKVSDISHIDGEILEQLVSLAKVNIK
LRKNASSSSSSVDSIKGNIAIKSEERASLLDSNFVPINFTEFVQAISNTYKQRRIQFYENLKRHKRTSIA
>gi|11497349|ref|NP_051422.1| hypothetical protein BBN02 [Borrelia burgdorferi B31]
MTEKEEKEDLQAQDKEEQQNKADTKVISAQEFEEYMRFKEQANSKSKETSRDLSINERITKELAEVEERERIKKQLLLEA
ERINEIDTLAKAHLSNHFNKEVLLAKGYTLKDIMQAQRRELVRKFVPIEQIKAIAKVSDISHIDGEMLEQLVSLAKVNIK
LRKTASSNFSSVDSVRGNIVVKSEERASLLDSNFVPINFTEFVQAISNTYKQRRIQFYENLKRHKRTSIA
>gi|11497422|ref|NP_051513.1| hypothetical protein BB_Q52 [Borrelia burgdorferi B31]
MPEKEEKEDLQAQDKEEQQNKADTKVISAQEFEEYMRFKEQANSKSKETSRDLSINERITKELTEVEERERIEKQLLLEA
ERINEIDTLAKTHLSNHFNKEVLLAKGHTLKDIMQAQRRELVRKFVPIEQIKAIAKVSDISHIDGEILEQLVSLAKVNIK
LRKNASSNSSSVDSIKGNIAIKSEERASLLNSNFVPINFTEFVQAISNTYKQRRIQFYENLKRHKRTSIA
>lcl|pl28_13599_14309_1 [CDS] (locus_tag="BDU_10016", product="uncharacterized conserved protein", note="*protein_id: BDU:BDU_10016") Borrelia duttonii strain Ly
MKIETKENNKVVSKNVKVISKANNVKSEVPTKTISLDEYNKLMKYKKGLAKNDKQILSNKASKPLSINQRVAQELAEVKA
RNKAKNQILREAIKLNEIDSLSKKYLSSHFNKEALLSRGHSLDEIMLAQKRELVRKYVPRDQIRAIAKIDNLEHIKGTLL
DMLVNLAKTSIKKTTKNKSVTTKSIGKTGIKFEDKISTASPHFKSTNNNELRSGILNRYKELLKRPSKVRKKRARA
>lcl|pl27_8357_9067_1 [CDS] (locus_tag="BDU_11010", product="uncharacterized conserved protein", note="*protein_id: BDU:BDU_11010") Borrelia duttonii strain Ly
MKTETKENNKVVSKNVKVISKANNVTSKVPTKTISLDEYNKLMKYKKGLAKNDKQILSNKASKPLSINQRVAQELAEVKA
KNKAKNQILREAIKLNEIDSLSKKYLSSHFNKEALLSRGHSLDEIMLAQKRELVRKYVPKDQIKAIAKIDNLEHIKGTLL
DMLLNLAKTSMKKTRKNKSVTTKSIGKTGIKFEDKISTASPHFKSTNNNELRSGILNRYKELVKRSSKVRKKISKV
>lcl|pl26_11950_12660_1 [CDS] (locus_tag="BDU_12014", product="uncharacterized conserved protein", note="*protein_id: BDU:BDU_12014") Borrelia duttonii strain Ly
MKTETKENKKVVSKNVKVISKANNVKSEVPTKTISLDEYNKLMKYKKGLAKNDKQILSNKASRPLSINQRVAQELAEVKA
KNKAKNQILREAIKLNEIDSLSKKYLSSHFNKEALLSRGHSLDEIMLAQKRELVRKYVPRDQIRAIAKIDNLEHIKGTLL
DMLLNLAKTSMKKTRKNKSVTTKSIGKTGIKFEDKISTASPHFKSTNNNELRSGILNRYKELVKRSSKVRKKRSKV
FAMILY 40
>lcl|pl15_3234_4373_1 [CDS] (locus_tag="BDU_15004", product="transposase IS605 OrfB", note="*protein_id: BDU:BDU_15004") Borrelia duttonii strain Ly
MSANKAYKYRIYPNTNQKKYFSKVFGCVRFLYNKMLSDKKDYYEKNKKSLSVNPSNYKNEFPFLKEVDSLALCSAWIDLN
SAYSNFFREIKKGNRMQGFPKYKSKKNRQTFRTNNQKNSIRIENDYIKLPKIGFVKLALHRKIKSNEVIKNVVVEKDTDD
KYYISVAVECLDVKNNDKTKCNNNKKEIVGIDMSMRHFLVSSEGEKINHPKYLLKNERKLKKCQRKLSKKQKGSRNRAKS
RLRVAKLHRKISNQRKDFLHKLSYYFVANYKNIAIENLSIKGMQKGMFGKSVNDLGWHEFVRQLSYKSEWSKSYLHKVDR
YFPSSKLCNNCGIKNTTLKLSDTRWTCSGCNILHDRDINAALNLKAYYYKEIKTKVGTA
>lcl|pl165_44905_46044_1 [CDS] (locus_tag="BDU_1038", product="transposase IS605 OrfB", note="*protein_id: BDU:BDU_1038") Borrelia duttonii strain Ly
MSANKAYKYRIYPTTNQKKYFSKVFGCVRFLYNKMLSDKKDYYEKNKKSLSVNPSNYKNEFPFLKEVDSLALCSAWIDLN
SAYSNFFREIKKVNRTQGFPKYKSKKNRQTFRTNNQKNSIRIENDYIKLPKIGFVKLVLHRKIKSNEVIKNVVVEKDTDD
KYYISVAVECLDVKNNDKTKCNNNKKEIVGIDMSMRHFLVSSEGEKINHPKYLLKNERKLKKCQRKLSKKQKGSRNRAKS
RLRVAKLHRKISNQRKDFLHKLSYYFVANYENIAIENLSIKGMQKGMFGKSVNDLGWHEFVRQLSYKSEGCGAYLHKVDR
YFPSSKLCNNCGIKNTTLKLSDTRWTCIGCNILHDRDINAALNLKAYYYKEIKTKAGTT
>gi|117621822|ref|YP_854434.1| hypothetical protein BAPKO_4522 [Borrelia afzelii PKo]
MSANKAYKYRIYPNVNQKKYFSKAFGCVRFLYNKMLSDKKDYYEKNKKSLSVNPSNYKNEFPFLKEVVDSLALCSAWIDL
NSAYSNFFREIKKGNRTQGFPKYKSKKNRQTYRTNNQKNSIRIENDYIKMPKIGFVKLALHRNIKSNEVIKNVVVEKDID
DKYYISAAVECLDVKNNDKTKDNKKEVVGIDMSMRHFLVSSEGEKINHPKYLLKNESKLKKYQRKLSKKQKGSRNRAKSR
LRVAKLHRKISNQRKDFLHKLSYYFVANYKNIAIENLSIKGMQKGMFGKSVNDLGWHEFVRQLSYKSEWYGSYLHKVDRY
FPSSKLCNNCHIKNTTLKLSDTRWTCRSCNTLHDRDINAALNLKAYYYKEIKTKAGTA
>lcl|pl124_39396_40529_1 [CDS] (locus_tag="BRE_1038", product="transposase IS605 OrfB", note="*protein_id: BRE:BRE_1038") Borrelia recurrentis A1
MSANKAYKYRIYPDANQKKYFSKVFGCVRFLYNKMLSDKKDYYEKNKQSLITYPSKYKEEFLFLKEVDSLALCNAQLDLN
SAYSNFFREIKKGNRTQGFPKYKSKKNRQTFRTNNQKNSIRIENDYIKLPKIGFVKLALHRKIKSNELIKNVVVEKDTDD
KYYISVAVECLDVKNNDKTKCNKKEIVGIDMSMRHFLVSSEDEKINYPKYLLKNERKLKKCQRKLSKKQKGSRNRAKSRL
RVTKLHRKISNQRKDFLHKLSYYFVANYKNIAIENLSIKGMQKGMFGKSVNDLGWHEFVRQLSYKSEWSKSYLHKVDRYF
PSSKLCNNCGIKNTTLKLSNTRWTCSGCNILHDRDINAALNLKAYYYKEIKTKAGTA
>lcl|pl165_141539_142672_1 [CDS] (locus_tag="BDU_1129", product="transposase IS605 OrfB", note="*protein_id: BDU:BDU_1129") Borrelia duttonii strain Ly
MSVNKAYKYRIYPNANQKKYFSKVFACVRFLYNKMLSDKKDYYEKNKKSLSVNPSNYKNEFPFLKEVDSLALCNAQLDLN
SAYSNFFREIKKVNRTQGFPKYKSKKNRQTFRTNNQKNSIRIENDYIKLPKIGFVKLALHRKIKSNEVIKNVVVEKDTDD
KYYISVAVECLDVKNNDKTKCNKKEIVSIDMSMRHFLVSSGGEKINHPKCLLKNERKLKKCQRKLSKKQKGSRNRAKSRL
RVAKLHRKISNQRKDFLHKLSYYFVANYKNIVIESLSIKSMQKGMFGKSVNDLGWHEFVRQLSYKSEWCGAYLHKVDRYF
PSSKLCNNCGIKNTTLKLSDIRWSCRSCNTLHDRDINAALNLKACYYKEIKTKAGTA
>lcl|pl165_131793_132926_1 [CDS] (locus_tag="BDU_1119", product="transposase IS605 OrfB", note="*protein_id: BDU:BDU_1119") Borrelia duttonii strain Ly
MSANKAYKYRIYPDANQKKYFSKVFGCVRFLYNKMLSDKKDYYEKNKQSLITYPSKYKEEFLFLKEVDSLALCNAQLDLN
SAYSNFFREIKKGNRTQGFPKYKSKKNRQTFRTNNQKNSIRIENDYIKLPKIGFVKLALHRKIKSNELIKNVVVEKDTDD
KYYISVAVECLDVKNNDKTKCNKKEIVGIDMSMRHFLVSSGGEKINHPKCLLKNECKLKKCQIKLSKKQKGSRNRAKSRL
RVAKLHRKISNQRKDFLHKLSYYFVVNYKNIVIESLSIKSMQKGMFGKSVNDLGWHEFVRQLSYKSEWSKSYLHKVDRYF
PSSKLCNNCGIKNTTLKLSDIRWSCRSCNTLHDRDINAALNLKAYYYKEIKTKAGTA
>lcl|pl165_52669_53802_1 [CDS] (locus_tag="BDU_1045", product="transposase IS605 OrfB", note="*protein_id: BDU:BDU_1045") Borrelia duttonii strain Ly
MSANKAYKYRIYPDANQKKYFSKVFGCVRFLYNKMLSDKKDYYEKNKQSLITYPSKYKEEFLFLKEVDSLALCNAQLDLN
SAYSNFFREIKKGNRTQGFPKYKSKKNRQTFRTNNQKNSIRIENDYIKLPKIGFVKLALHRKIKSNELIKNVVVEKDTDD
KYYISVAVECLDVKNNDKTKCNKKEIVGIDMSMRHFLVSSGGEKINHPKCLLKNECKLKKCQRKLSKKQKGSRNRAKSRL
RVAKLHRKISNQRKDFLHKLSYYFVVNYKNIVIESLSIKSMQKGMFGKSVNDLGWHEFVRQLSYKSEWSKSYLHKVDRYF
PSSKLCNNCGIKNTTLKLSDIRWSCRSCNTLHDRDINAALNLKAYYYKEIKTKAGTA
>gi|11496700|ref|NP_045530.1| transposase-like protein, putative [Borrelia burgdorferi B31]
MNANKAYKCRIYPNTNQKKYFSKVFGCVRFLYNKMLSDKKDYYKNNRQNLITYPSKYXEEFPFLKEVDSLALCSAWIDLN
FAYSNFFREIKKGNRVQGFPKYKSKKNRQTYRTNNQKNSIRIENGYIKLPKIGFVKEYNLLTLELFSSASRKDYY
>gi|117621718|ref|YP_854283.1| hypothetical protein BAPKO_3011 [Borrelia afzelii PKo]
MPKKVGKKQKGYINRTKSKLRAFKLHNKISNQRKDFSHRLSYYFISNYKNTIIENLSVKGMQKGIFGKSINNLGWHEFVR
KLSYKLERHGFCFHKVDRYFPSIKL
>gi|117621801|ref|YP_854411.1| hypothetical protein BAPKO_4501 [Borrelia afzelii PKo]
MSANEAYKYRIYPNANQKKYFSKVFGCVRFLYNKILSDKKDYYEKNKQSLITYPSKYKEEFSFLKEVNSLALYNT
>gi|11496763|ref|NP_045572.1| hypothetical protein BBI41 [Borrelia burgdorferi B31]
MNANKAYKCRIYPNTNQKKYFSKVFGCIRFLYNKMLSDKKDYYKNNRQNLITYSSRHKKPLWENILLIKIQKEKFSNLIQ
>gi|117621800|ref|YP_854409.1| hypothetical protein BAPKO_4500 [Borrelia afzelii PKo]
MPKIGFVKLALHRNIKSNEVIKNVVLEKDADDKYYISVAVECLDAKNNNKTKDNKKEAVGIVI
>gi|11496775|ref|NP_045564.1| hypothetical protein BBI33 [Borrelia burgdorferi B31]
MWICSGCITLYDRDINATLNPKAYSYKEIKTKARIV
>gi|117621725|ref|YP_854290.1| hypothetical protein BAPKO_3018 [Borrelia afzelii PKo]
MLLASGGIERINHLKFLFKNKNKLRKYQRKLSKKQEVAINKAKSRLRIVNLHNKVSN
FAMILY 41
>gi|11497287|ref|NP_051413.1| BppA [Borrelia burgdorferi B31]
MAKIVFAIYLYLLIQTRRKKMENLSNNNNPQENIQGELKMISINQQSFTGCEIFEEKSSPIKEKSKLSKIGKKLPGISSQ
ECFRFNRNIDFSVQRNKLDKYGASEVGNILVGGAGLKDLMINRVLKYFNMSLPFEENLYMLKGKELENLGFREFVKAYGD
NIDILYKNKYANGVDKYNYFKKMGSSETLVGSTIDGWFINNNGDLELLEIKSSDSNYMSSAIAEYNKNGNFLSSKYFFKY
YVQAQMQLACTGLEYCNLFFLIDAAPINCKIKRDEALISKVFEFVNKCELEIINLKKDIYSNYREEYLMAHNFNEDTFIK
LVEDLVERSDFYSSGVEFDWAREFIEYVDCTDLEIKDNQSAENLAYDLMEIDSLQKELNRIQNENKKREKPIKDRLKMLI
YNITNTYPLIEQLNYKFGEFVFTLDPKKRAISDRLKGLLPTSGTVFFPSNIAFTNSVSVPM
>gi|11497400|ref|NP_051505.1| BppA [Borrelia burgdorferi B31]
MLYTYIFYYKRSKKMENLSNNNNPQENIQGELKMISINQQSFTGCEIFEEKSSPIKEKSKLSKIGKKLPGISSQECFRFN
RNIDFSVQRNKLDKYGASEVGNILVGGAGLKDLMINRVLKYFNMSLPFEENLYMLKGKELENLGFREFVKAYGDNIDILY
KNKYANGVDKYNYFKKMGSSETLVGSTIDGWFINNNGDLELLEIKSSDSNYMSSAIAEYNKNGNFLSSKYFFKYYIQAQM
QLACTGLEYCNLFFLIDAAPINCKIKRDEALISKVFEFVNKCELEIINLKKDIYSNYREEYLMAHNFNEDTFIKLVEDLV
ERSDFYSSEVEFDWVREFIEYVDCADLEIKDNQSAENLAYDLMEIDSLQKELNRIQNENKKKEKPIKDRLKMLIYNITNT
YPLIEQLNYKFGEFVFTLDPKKRAISDRLKGLLPTSGTVFFPSNIAFANSVSVPM
>gi|11497242|ref|NP_051369.1| BppA [Borrelia burgdorferi B31]
MLYTYIYYYKRSKKMENLSNNNNPQENIQGELKMISINQQSFTGCEIFEEKSSPIKEKSKLSKIGKKLPGISSQECFRFN
RNIDFSVQRNKLDKYGASEVGNILVGGAGLKDLMINRVLKYFNMSLPFEENLYMLKGKELENLGFREFVKAYGDNIDILY
KNKYANGVDKYNYFKKMGSSETLVGSTIDGWFINNNGDLELLEIKSSDSNYMSSAIAEYNKNGNFLSSKYFFKYYIQAQM
QLACTGLEYCNLFFLIDAAPINCKIKRDEALISKVFEFVNKCELEIINLKKDIYSNYREEYLMAHNFNEDTFIKLVEDLV
ERSDFYSSGVEFDWAREFIEYVDCADLEIKDNQSAENLAYDLMEIDSLQKELNRIQNENKKREKPIKDRLKMLIYNITNT
YPLIEQLNYKFGEFVFTLDPKKRAISDRLKGLLPTSGTVFFPSNIAFTNSVSVPM
>gi|11497119|ref|NP_051241.1| BppA [Borrelia burgdorferi B31]
MLYIYFYTNIRRKKMENLSNNNNPQENIQGDLKMISVNQQSFTGCEIIEEKSSPIKEKSKLSKIGKKLPGISSQECFRFN
RNIDFSVQRNKLDKYGASEVGNILVGGAGLKDLMINRVLKYFNMRLPFEENLYMLKGKELENLGFREFVKAYGDNIDILY
KNKYANGVDKYNYFKKMGSSETLVGSTIDGWFINNNGDLELLEIKSSDSNYMSSAIAEYNKNGNFLSSKYFFKYYVQAQM
QLACTGLEYCNLFFLIDAAPINCKIKRDEALISKVFEFVNKCELEIINLKKDIYSNYREEYLMAHNFNEDTFIKLVEDLV
ERSDFYSSGVEFDWAREFIEYVDCADLEIKDNQSAENLAYDLMEIDSLQKELNRIQNENKKREKPIKDRLKMLIYNITNT
YPLIEQLNYKFGEFVFTLDPKKRAISDRLKGLLPTSGTVFFPSNIAFTNSVSVPM
>gi|11497210|ref|NP_051326.1| BppA [Borrelia burgdorferi B31]
MNNVSNNNNPQDNIQGELKMISINQQSFTGCEIFEEKSSPIKEKSKLSKIGKKLPGISSQECFRFNRNIDFSVQRNKLDK
YGASEVGSILVGGAGLKDLMINRVLKYFDMSLPFEENLYMLKGKELENLGFREFVKAYGDNIDILYKNKYANGVDKYNYF
KKMGSSETLVGSTIDGWFINNNGDLELLEIKSSDSNYMSSAIAEYNKNGNFLSSKYFFKYYVQAQVQLACTGLEYCNLFF
LIDAAPINCKIKRDEALISKVFEFVNKCELEIINLKKDIYSNYREEYLMAHNFNEDTFIKLVEDLVERSDFYSSGVEFDW
AREFIEYVDCADLEIKDNQSAENLAYDLMEIDSLQKELNRIQNENKKREKPIKDRLKMLIYNITNTYPLIEQLNYKFGEF
VFTLDPKKRAISDRLKGLLPTSGTVFFPSNIAFANNVSVPM
>gi|11497085|ref|NP_051196.1| BppA [Borrelia burgdorferi B31]
MENLSNNNNPQENIQGELKMISVNQQSFTGCEIIEEKSSPIKEKSKLSKIGKKLPGISSQECFRFNRNIDFSVQRNKLDK
YGASEVGNILVGGAGLKDLMINRVLKYFRMSLPFEENLYMLKGKELENLGFREFVKAHGDNIDILYKNKYANGVDKYNYF
KKMGSSETLVGSTIDGWFINNNGDLELLEIKSSDSNYMSSAIAEYNKNGNFLSSKYFFKYYIQAQMQLACTGLEYCNLFF
LIDAAPINCKIKRDEALISKVFEFVNKCELEIINLKKDIYSNYREEYLMAHNFNEDTFIKLVEDLVERSDFYSSGVEFDW
AREFIEYVDCADLEIKDNQSAENLAYDLMEIDSLQKELNRIQNENKKREKPIKDRLKMLIYNITNTYPLIEQLNYKFGEF
VFTLDSKKRAISDRLKGLLPTSGTVFFPSNIAFTNSVSVPM
>gi|11497343|ref|NP_051447.1| BppA [Borrelia burgdorferi B31]
MENLSNNNNPQENIQGELKMISINQQSFTGCEIFEEKSSPIKEKSKLSKIGKKLPGISSQECFRFNRNIDFSVQRNKLDK
YGASEVGNILVGGAGLKDLMINRVLKYFDMSLSFEENLYMLKGKELENLGFREFVKAYGDNIDILYKNKYANGVDKYNYF
KKMGSSETLVGSTIDGWFINNNGDLELLEIKSSDSNYMSSAIAEDNKNGNFLSSKYFFKYYVQAQIQLACTGLKYCNLFF
LIDAAPINCKIKRDEALISKVFEFVNKCELEIINLKKDIYSNYREEYLMAHNFNEDTFIKLVEDLVERSDFYSSEVEFDW
VREFIEYVDCADLEIKDNQFAENLAYDLMEIDSLQKELNRIQNENKKREKPIKDRLKMLIYNITNTYPLIEQLNYKFGEF
VFTLDPKKRAISDRLKGLLPTSGTVFFPSNIAFANSVSVPM
>gi|11497173|ref|NP_051282.1| BppA [Borrelia burgdorferi B31]
MENLSNNNNPQENIQGDLKMISVNQQSFTGCEIFEEKSSPIKEKSKLSKIGKKLPGISSQECFRFNRNIDFSLQRNKLDK
YGASEVGNILVGGAGLKDLMINRVLKYFDMSLPFEENLYMLKGKELENLGFREFVKAHSDNINVLYKNKYANGVDKYNYF
KKMGSSQTLVGSTIDGWFINNNGDLELLEIKSSDSHYMSSAIAEYNKNGNFLSSKYFFKYYVQAQMQLACTGLEYCNLFF
LIDAAPINCKIKRDEALISKVFEFVNKCELEIINLKKDIYSNYRDDYLMAHNFNEDTFIKLVEDLVERSDFYSSGVEFDW
AREFIEYVDCTDLEIKDNQSAENLAYDLMEIDSLQKELNRIQNENKKREKPIKDRLKMLIYNITNTYPLIEQLNYKFGEF
VFTLDPKKRAISDRLKGLLPTSGAVFFPSNIAFANSVSVPM
>gi|111074112|ref|YP_709241.1| hypothetical protein BAPKO_4037 [Borrelia afzelii PKo]
MNNVSEKNQENIKNNGDIKIMHIEQQSFIGCEVFEEKSSPVKEKSKLSKIGKKLPGISSQECFRFNRNIDFSLQRNKLDK
YGASEVGNVLIGGAGLKDLMINRVLKYFGMNMPFEENLYMLKGKELENLGFREFVKAYGDDIVVLYKNKYANGVDKYNYF
KKMGVSETLVGSTIDGWFINIYGDLELLEIKSSDSTYMSSAIEEYNKNGNFLSSKYFFKYYVQAQMQLACTGLENCNLFF
LIDAAPVNCKIKRNDALISKVLEFVLKCEQEVFNLRNEIVKNDQFKLLRSNNHDNDAFIKLVEEFVVNSDFYQSGVEFDW
VKEFVEYVECIDLEIKTDDDAANLECNLIEIDNLKVELNKIQNENKKREKPIKDLLKIKIDKILEKYPLIVHANYRFKEF
VFNYDPKKRVISDRFKGLLPTSSKVFLPRNMSNIAYANSVPF
>gi|11497056|ref|NP_047026.1| hypothetical protein BBC12 [Borrelia burgdorferi B31]
MRSKKMKNLNNNPQKINQINKQTNFIGFENFIELDYQVNQTKEKSKLSKIGKKLPGISSQECFRFNRNIDFSVQRNKLNK
YGASEVGNILTGGVGLKDLMMNRLLKYFGISMPYEENLYMLKGKELENLGFREFIKAHGDNIDILYKNKYANGVDKYNYF
KKMGSSQTLVGSTIDGWFINNNGDLELLEIKSSDSNYMSSAIAEYNKNGNFLSSKYFFKYYVQAQVQLACTGLEYCNLFF
LIGNKPINCRIKRNNLLITKVFEFVNKCEFEVSNLRNKIFKNEAVNLLISHNGNNDTFINLVQDLVINSDFYKNGIEFDW
INEFVEYVDCVDLEIRTDEAAINLECSIFEIENLKLELNKIQIENKKKENPIKELLKIKINEIMHKYPLINNVNYKFREF
VFNYDPNKRAISDRFTGFLPISSKYSFLAI
>lcl|pl28_5200_6555_1 [CDS] (locus_tag="BDU_10007", note="BppA gene", product="BppA", note="*protein_id: BDU:BDU_10007") Borrelia duttonii strain Ly
VSTIITKINNGVKKMNQQDLYTQQVIKGLEAFVPAPESDNNKQTNVSKMSKIGRKLPGIKKNEYFKFNSKVDFSIQRGTL
TKFGASEVGSIFLGADAAAELIVSRVLKSFGKEVPYKDNLHIKKGKALENLGFDEFLRIYSDNIQVLHKNKYANGIDKYN
YFKRVGLGDNLVGATIDGWFVNNQGEAELLEIKCSDSNYLTSAITEYNQTGNFLDSKYFFKYYVQAQVQLACTGLSKCNL
FFLIGDEPINCVIERNNGFIAKVMIYIATLDMEVGRMCNIIKRDKSIDLANIDIEDLTNHIKLLLQDSEYYSDLSELNYK
DEFISFINIVNLNIGAEEQELLEKHLVDIQSKQTEIEKKEKENAKELYALTKPDKDILKDIFGKLSMEFSLTDNIVYRLG
KNIFALNSGKRAIKDRFKLITDHYDYYDINDISSRRKFSISNPVSSTSYAI
>lcl|pl26_3445_4806_1 [CDS] (gene="bppA", locus_tag="BDU_12005", product="BppA protein", note="*protein_id: BDU:BDU_12005") Borrelia duttonii strain Ly
LNMTNINKSINNGVKKVNQQDLYTQQVIKGLESFVPAPESDNNKQTNVSKMSKIGRKLPGIKKNEYFKFNSKVDFSIQRG
TLTKFGASEVGSIFLGAEAASELIVSRVLKSFGKEVPYKDNLHIKKGKALENLGFDEFLRIYSDNIQVLHKNKYANGIDK
YNYFKRVGLGDNLVGATIDGWFVNNQGEAELLEIKCSDSNYLTSAITEYNQTGNFLDSKYFFKYYVQAQVQLACTGLSKC
NLFFLIGDEPINCVIERNNGFIAKVMIYIATLDMEVGRMCNIIKRDKSIDLANIDIEDLTNHIKLLLQDSEYYSDLSELN
YKDEFISFINIVKLNIGAEEQELLEKHLVDIQSKQTEIEKKEKENAKELYALTKQDKDVLKDIFGKLSMEFSLTDNIVYR
LGKNVFALNSGKRAIKDRFKLITDHYDYYDINDISSRRKFSISNPVSSTSYAI
>lcl|pl27_1_1371_1 [CDS] (gene="bppA", locus_tag="BDU_11001", product="BppA", note="*protein_id: BDU:BDU_11001") Borrelia duttonii strain Ly
MNINDMLTTAKTINNGAKKVNQQDLYTQQVIKGLESFIPVPDSDNNKQTNVSKMSKIGRKLPGIKKNEYFKFNSKVDFSI
QRGTLTKFGASEVGSIFLGAEAAAELIVSRVLKSFGKEVPYKDNLHIKKGKALENLGFDEFLRIYSDNIQVLHKNKYANG
IDKYNYFKRVGRLDNIVGATIDGWFVNNQGEAELLEIKCSDSNYLTSAITEYNQTGNFLDSKYFFKYYVQAQVQLACTGL
SKCNLFFLIGDEPVNCVIERNNGFIGKVMVYIMTLDMEVERICNIINSDKSIELANIDIEDLTNHIKLLLQDSEFCSELA
ELNYKDEFISFINIVKLNIGAEEQELLEKHLVDIQSKQTEIEKKEKENAKELYALTKSDKDVLKDIFGKLSMEFSLTDNI
VYRLGKNVFALNSGKRAIKDRFKLITDHYDYYYINDISSRRKFSISNPVSSTSYAI
>lcl|pl70_34967_36319_1 [CDS] (gene="bppA", locus_tag="BDU_2037", product="BppA", note="*protein_id: BDU:BDU_2037") Borrelia duttonii strain Ly
MSKNNITEINNGVKRMNQQDLYTQQVIKGLEAFIPESDNNKQTNISKMSKIGRKLPGIKKNEYFKFNSKEDFSIQRGTLT
RFGASEVGSIFLGVDAASELIISRVLKSFRKEVPYKDNLHIKKGKALENLGFDEFLRIYFDNIQVLHKNKYANGIDKYNY
FKRVGLGDNLVGATIDGWFVNNQGEAELLEIKCDDNNYLTSAITEYNQTGNFLDSKYFFKYYVQAQVQLACTGLSKCNLF
FLISDEPINCVIERNNGVIGIVMIYIAALDMEVGRICNIIKNDNSIDLANIDIEDLTNHIKLFLQDSQYYSSLTELNYKD
EFINFINIVNLNIGSEERELLEKHLVDIQSKQTEIEKKEKENAKELYALTKQDKDVLKDIFGKLSMEFSLTDNIVYRLGK
NIFALNAGKRAIKDRFKLITDHYDYYDINDISSRRKSSISNPLSFTSYAI
FAMILY 42
>gi|11497055|ref|NP_047025.1| hypothetical protein BBC11 [Borrelia burgdorferi B31]
MEIDNFLDLQKITAEVLLKIHEDNQKILQIIDKNKTLKNKIKKLTENKKENKQENSKTTAKLYLNPKTNQLIIKCVKTLK
QIDPIAGWFVHLLVISGCRGAELQKVKMQDISTFLSKTGKTLYNIKVNVAKKKFTTCTREFVITEKEFNAIQKVHEIYFK
KKNLNTSRTYFFQKTKHRFKDNRISIDCIAKKFKKLLRKWGFEARKSLHLCRNLFIFNLKSNGYNSFQIKELMKYSSTYE
IDNIYGLSHASKIQAYECIKNSIAL
>gi|11497402|ref|NP_051507.1| BppC [Borrelia burgdorferi B31]
MDMNNYLNLNNFNIDFMLKLLQDHQKLINENKILKNSLKISSKPTKKASKPTPKFYLTPKIGKLIEKCIKTLKQADPISG
WFLHLLAISGCRGTELQKVKMQDISTFLSKNGKTLYNIKVNVAKKRNVTCIREIVINSEEFEAIQTAHKNHFNEKNLDTR
RTYFFQKSKHKFKDNQISIIHISNKFKNLLKKSGFRVNKSLHLCRNLFISNLKSNGYNSFQIKELMKYSSTNEIDNIYGL
SSANKIQAYECAKKCLKL
>gi|11497121|ref|NP_051243.1| BppC [Borrelia burgdorferi B31]
MDNNNSFNLNNFNMDFTLKLFQEYQKLINENKILKNSLKNSSKSKKENSKPTPKFYLTPKSIKLILKCAKTLKQIDPISG
WFVHLLLISGCRGTEMQKVKMQDISTFLSKTGKTLYTIKVNVAKKRNTSCIREIVINSEEFEAIQTAHKNHFQEKTLDSR
RTYLFQKSKHKFKDNQIDIVHISKKFKNLLKKSGFRVNKSLHLCRNLFISNLKSNGYNSFQIKELMKYSSTNEIDNIYGL
SSANKIQAYECAKKCLKL
>gi|11497175|ref|NP_051284.1| BppC [Borrelia burgdorferi B31]
MDTNNSFNLNNFNMDFTLKLFQEYQNALNKNKILENENKILKSLENSPKRKKKNSKPTPKFYLTPKSIKLILKCAKTLKQ
IDPISGWFVHLLLISGCRGTEMQKVKMQDISTFLSKTGKTLYTIKVNVAKKRNTSCIREIVINSEEFEAIQTAHKNHFQE
KTLDSRRTYLFQKNKHKFKDNQIDIVHISKKFKNLLKKSGFRVNKSLHLCRNLFISNLKSNGYNSFQIKELMKYSSTNEI
DNIYGLSSANKIQAYECAKKCLKL
>gi|11497244|ref|NP_051371.1| BppC [Borrelia burgdorferi B31]
MDINNYFNLNNFNMDFMLKLFQDYQNVVNENKILKNSLKISSKPTKKASKPTPKFYLTSKSSKIIEKCVKTLKQTDPISG
WFLHLLAISGCRGAEIQKVKMQDITPLLSKTGETFYNIKVNVAKKRNITCIREIVIKSEEFEAIQKAHENYFNDKNLDSR
RTYLFQKTKHKFKDNQISIINISKKFKILLKKSGFRANKSLHLFRNLFISNLKSNGYNSFQIKELMKYHSTNEIDNIYGL
SAANKIHAYKCMKNNLKL
>gi|11497212|ref|NP_051328.1| BppC [Borrelia burgdorferi B31]
MNNYFNLNNFNMDFMLKLFQDYQNVVNENKILKNSLKISSKPTKKSSKPTPKFYLTSKSSKIIEKCVKTLKQTDPISGWF
LHLLAISGCRGAEIQKVKMQDITPLLSKTGETFYNIKVNVAKKRNITCIREIVIKSEEFEAIQKAHENYFNDKNLDSRRT
YLFQKTKHKFKDNQISIINISKKFKILLKKSGFRANKSLHLFRNLFISNLKSNGYNSFQIKELMKYHSTNEIDNIYGLSA
ANKIHAYKCMKNNLKL
>gi|11497289|ref|NP_051415.1| BppC [Borrelia burgdorferi B31]
MNTNNYFNLNNFNMDFMLKLFQDYQNVLNENKILKNSLKISSKPTKKASKPTPKFYLTPKAIKIIEKCVKTLKKIDPISG
WFLHLLAISGCRGAEIQKVKMQDITPLLNKTGETFYNIKVNIAKKRNVTCIREIVIKSEEFEAIQKAHENYFNEKNLDSR
RTYLFQKTKHKFKDNQIDIINISRKFKNLLKKSGFRANKSLHLFRNLFISYLKSNGYNSFQIKELMKYHSTSEIDNIYGL
SAANKIHAYKCMKNNLKL
>gi|111074110|ref|YP_709239.1| hypothetical protein BAPKO_4035 [Borrelia afzelii PKo]
MDTNNYLNLNNNNTDFILKLLKDYQKVIDENKILKNTLKNSTKPKKENPKPSPKFYLTPKTSKIIEKCIKQLKQIDPISG
WFVHLLSVSGCRGTEIQKVKMEDIAQLSSKTGEIYYNIKVNVAKKRNVTCIREIVISSKEYNSIQTAHKNHFEEKNLDTR
RTYLFQKTKHKFKDSQIDIINISRKFKNLLKRSGFKANKSLHLCRNLFISNLKANGYNSFQIKELMKYHSTSEIDNIYGL
SSANKIQAYKLAKNSLKL
>gi|11497087|ref|NP_051198.1| BppC [Borrelia burgdorferi B31]
MNTNNYFNLNNFNMDFMLKLFQDYQNVLNENKILKNSLKISSKPTKKASKPTPKFYLTPKAIKIIEKCVKILKKIDPISG
WFLHLLAISGCRGAEIQKVKMQDITPLLNKTGETFYNIKVNIAKKRNVTCIREIVIKSEEFEAIQKAHENYFNEKNLDSR
RTYLFQKTKHKFKDNQIDIINISRKFKNLLKKSGFRANKSLHLFRNLFISYLKSNGYNSFQIKELMKYHSTSEIDNIYGL
SAANKIHAYKCMKNNLKL
>lcl|pl26_6328_7080_1 [CDS] (gene="bppC", locus_tag="BDU_12008", product="BppC", note="*protein_id: BDU:BDU_12008") Borrelia duttonii strain Ly
MSEYEILKAKIKELEKQNSILLKETRQYKKELLQTKSNTKSKSIPIRFYLNDKTIRLVKKSIDKLKQTDPISGWFVHILS
ITGCRGVEIQNIRLDDIVREENNNGDVFYSLRVNVAKKRSNICIREVVISKSEFEAIEEIHKLHFKNKGQDSRRTYLFQK
SKHRFKDNRINISEISKQFKELLTKSGFKHRKSLHICRNIFIATLKSKGYNSFEIKELMKYASTSEIDNVYGLSKASKLK
AYHDIKDGFK
>lcl|pl27_2699_3451_1 [CDS] (gene="bppC", locus_tag="BDU_11004", product="BppC", note="*protein_id: BDU:BDU_11004") Borrelia duttonii strain Ly
MKEYEILKAKIKELEKQNSILRKETRQYKKELLQTKSNTKSKPTPIRFYLNDKTIRLVKKSIDKLKQIDPISGWFVHILS
ITGCREVEIQNIRLDDIIRETNNNGDVFYSLRVNVAKKRSNICIREVVISKSEFEAIEEIHKLHFKNKGQDSRRTYLFQK
SKHRFKDNRINISEISKQFKELLTKSGFKHRKSLHICRNIFIATLKSKGYNSFEIKELMKYASTAEIDNVYGLSKASKLK
AYHDIKDGFK
>lcl|pl28_8020_8772_1 [CDS] (gene="bppC", locus_tag="BDU_10010", product="BppC", note="*protein_id: BDU:BDU_10010") Borrelia duttonii strain Ly
MSEYEILKAKIKELEKQNSILLKETRQYKKELLQTKSNTKSKSIPIRFYLNDKTIRLVKKSIDKLKQTDPISGWFVHILS
ITGCRGVEIQNIRLDDIVREENNNGDVFYSLRVNVAKKRSNICIREVVISKSEFESIEEIHKLHFKNKGQDSRRTYLFQK
SKHRFKDNRINISEISKQFKELLTKSGFKHRKSLHICRNIFIATLKSKGYNSFEIKELMKYASTSEIDNVYGLSKASKLK
AYHDIKDGFK
>lcl|pl53_20104_20856_1 [CDS] (gene="bppC_2", locus_tag="BRE_2026", product="BppC", note="*protein_id: BRE:BRE_2026") Borrelia recurrentis A1
MKEYEILKAKIKELKKQNSILLKETRQYKKELLQTKSNTKSKSIPIRFYLNDKTIRLVKKSIDKLKQIDPISGWFVHILS
ITGCRGVEIQNIRLDDIVRETNNNSDVFYNLRVNVAKKRSNICIREVVISKSEFESIEEIHKLNFKNKGQDSRRTYLFQK
SKHRFKDNRINISKISKQFKELLTKSRFKHPKSLHICRNIFIATLKSKGYNSFKIKELMKYASTSEIDNVYGLSKASKLK
AYHDIKDGFK
>gi|21538987|ref|NP_660098.1| BppC [Borrelia burgdorferi B31]
MDTNNYFNLNNFDTDLMHKFLKDYQNVLNENKILKNSLKISSKPTKKASKPTPKFYLNQKIIKIIEKCVKTLK
FAMILY 43
>gi|15594720|ref|NP_212509.1| pfs protein (pfs-1) [Borrelia burgdorferi B31]
MILIISAMQEESEEINKILDNKEEIVLNDYLENKKIYKGKILGKDVISLTTGIGKVNAATWSSQIISKYKITHIINSGSS
GGIKENSNLKILDIIVSSETAYYDFDLTKFGHKIGQVPNLPQKFKADEELLKKVANIVDNKLLNIDIHIGLILTGDQFVD
NEKNLETIKKNFKDALAVDMEGAAIAQVAHIFKIPFIIIRSISDLPNNKDNHIDFNKFLKTSSINSSKMTKELIRLI
>gi|111115198|ref|YP_709816.1| 5-methylthioadenosine/S-adenosylhomocysteine nucleosidase, putative [Borrelia afzelii PKo]
MILIISAMQEESEEINKMIDDKEEVILNDYLENKKFYKGKILGKDVISLTTGIGKVNAATWSNQIISKYKITHIINSGSS
GGIKENSNLKISDIIVSSQAAYYDFDLTKFGHKIGQVPNLPQKFKADEELLKKVVNIIDNKLLNIDIHIGLILTGDQFVD
NEKNLEAIKKNFKDALAVDMEGAAIAQVAHMFKIPFIIIRSISDLPNNKDNHIDFNKFLKTSSINSSKMTKELIRLI
>gi|51598631|ref|YP_072819.1| 5-methylthioadenosine/S-adenosylhomocysteine nucleosidase, putative [Borrelia garinii PBi]
MILIISAMQEEAEEINKMIDDREEVLLNHYLENKKIYKGKILGKDVISLTTGIGKVNAATWSNQIISKYKITHIINSGSS
GGIKENSNLKILDIIVSSETAYYDFDLTKFGHKIGQVPNLPQKFKADEELLKKVVNIVENKLLNIDIHIGLILTGDRFVD
NEKSLETIKKNFKDALAVDMEGAAIAQVAYIFKIPFIIIRSISDLPNNKDNHIDFNKFLKTSSINSSKMTKELIRLI
>lcl|BRE_406440_407153_1 [CDS] (gene="pfs-1", locus_tag="BRE_374", EC_number="3.2.2.16", EC_number="3.2.2.9", product="5'-methylthioadenosine nucleosidase/S-adenosylhomocysteine", note="*protein_id: BRE:BRE_374") Borrelia recurrentis A1
MILITSAMDEEAREIHQIIENKEEIKIDNYLGEKKIYKGEIEGHKIISLTTGIGKVNAAMWNSYIIAKYQITHIINSGTA
GGLQESSNIKISDIIISSQTAFYDFNLTQFDYQIGQVPGFPQKFESDKTLLNKVISIIKDKFQNVNVHIGLILTGDQFIE
DEKQIEKIKNDFKDALAVEMESAAIAQVAYTFNIPFIVTRSISDFPNNKNNHIDFNKFLQDASKNSAKMVRELIKSI
>lcl|BDU_398706_399419_1 [CDS] (gene="pfs-1", locus_tag="BDU_370", EC_number="3.2.2.16", EC_number="3.2.2.9", product="5'-methylthioadenosine nucleosidase/S-adenosylhomocysteine nucleosidase", note="*protein_id: BDU:BDU_370") Borrelia duttonii strain Ly
MILITSAMDEEAREIHQIIENKEEIKIDNYLGEKKIYKGEIEGHKIISLTTGIGKVNAAMWNSYIIAKYKITHIINSGTA
GGLQESSNIKISDIIISSQTAFHDFNLTQFDYQIGQVPGFPQKFESDKTLLNKVISIIKDKFQNVNVHIGLILTGDQFIE
DEKQIEKIKNDFKDALAVEMESAAIAQVAYTFNIPFIVTRSISDFPNNKNNHIDFNKFLQDASKNSAKMVRELIKSI
>gi|111115416|ref|YP_710034.1| 5-methylthioadenosine/S-adenosylhomocysteine nucleosidase, putative [Borrelia afzelii PKo]
MNNFLIKLLLFLLVFSNSYVAFSKNSNVLIITAMDSEVEQINKLMSNKEEIVLKEYGLNKKILKGKLSNRNVITIVCGVG
KVNAGVWTSYILSKYNISHVINSGVAGGVVSDKYKDIKVGDVVVSSEVAYHDVDLTKFGHKVGQLMGLPQKFSANKNLVD
KATKAVKSKVASSNSYSGLILSGDQFIDPAYINKIIGNFKDVIAVEMEGAAVGHVSHMFNVPFIVIRSISDIVNKEGNEL
EYSKFLKLAAFNSAKVVQEILRIL
>gi|51598841|ref|YP_073029.1| 5-methylthioadenosine/S-adenosylhomocysteine nucleosidase, putative [Borrelia garinii PBi]
MNNFLRKFFLFLLVFSNGYVAFSKNINVLIVTAMDSELEEINKLMSNKEEIVLKEYGLNKKIVKGKLSNRNVMAIVCGVG
KVNAGVWTSYILSKYNISHVINYGVAGGVISDKYKDIKVGDIVVSSEIAYHDVDLTKFGYKMGQLMGLPQKFIANKNLVN
KAKEAVKLKVRGSNAYSGLILTGDQFIDPIYIKKIIRDFKDVIAVEMEGAAIGHVAHMLNVPFVVIRSISDIVNKEENEV
EYSKFLKLASFNSAKVVQEILRIL
>gi|117621733|ref|YP_854298.1| hypothetical protein BAPKO_3026 [Borrelia afzelii PKo]
MKIKNITNPLIIFLSIVLNIWGNEPKINESDENSQSNILIISATKAEIAEIDKIIQNKKSISIEEHRRKKKITIGKVLNH
NIITIATGVGKINTAFWTSYIISKYKISHIINAGVASGIYSNKNKFVKVGDVIISTETTNYDFNLHRFGYEIGHIPEHPK
KFKANTALIRKVSKIKIKNTTSYLGLIITGDQFIDHQNFQEIPEEFENAIAIDMESAAMAQVAYNFKIPFIIIRGISDIV
NNENNYDDYKKFLKKASSNSAKIVENLIKLM
>gi|11496743|ref|NP_045537.1| pfs protein (pfs) [Borrelia burgdorferi B31]
MKIKNIANILIFFLSIVLNSWGNESKINTPNENSQSNILIISATKAEIEEINKIIQNKKYISIEEHRRKKKIAIGKLMDH
NIITIATGVGKINTALWTSYIISKYKISHIINAGVASGIYSDKNKFIKIGDVVISTETTSYDFDLHRFGYEIGHVPEHPK
KFKANTALIRKTSKIKINNITSYMGLIITGDQFIDHQTFQEIPEEFENAIAIDMESAAMAQVAYGFKIPFIIIRGISDIV
NNENNYDDYKKFLKKASSSSAKIVENLIKLM
>gi|15594933|ref|NP_212722.1| pfs protein (pfs-2) [Borrelia burgdorferi B31]
MNNCLIKFFIFLLVFSNSYVAFSKNVNVLIVTAMDSEFDQINKLMSNKEEIVLKEYGLNKKILKGKLSNRNVMVIICGVG
KVNAGVWTSYILSKYNISHVINSGVAGGVVSAKYKDIKVGDVVVSSEVAYHDVDLTKFGYKVGQLTGGLPQKFNANKNLI
KNAIEAIKSKVGGSNAYSGLIVSGDQFIDPTYINKIIGNFKDVIAVEMEGAAIGHVSHMFNIPFIVIRSISDIVNKEGNE
VEYSKFSKIAAFNSAKVVQEILRKL
>gi|117621710|ref|YP_854274.1| hypothetical protein BAPKO_3003 [Borrelia afzelii PKo]
MDYELEQINKLMSNKEEIVLKEYGLNKKIVKGKLSNRNVMVVDCGVGKVNIGAWMGYILSKYKISHIINSGVAGGVVSDK
YKNIKVGDVVVSSEVAYHDVDLTKFGHKVGQLMGFPQKFSADKNLIKKAREAIKLKVGDANTFRININRRSVY
>gi|117621709|ref|YP_854273.1| hypothetical protein BAPKO_3002 [Borrelia afzelii PKo]
MLIHSGLILTGDQFIDPIYIKKILKNFKDVIAVEMEGAAVGHVSHIFNVPFIVIRSICDIVNKEKNEVEYNKFFELAAFN
SAKVVQEILRIL
>gi|11496626|ref|NP_045414.1| hypothetical protein BBE07 [Borrelia burgdorferi B31]
MGLIVSGDQFIDLKYMNKIIKNFKDVIVIEMEGVVIGHVAHTFNVYFIVIGPYGYFK
>gi|117621711|ref|YP_854276.1| hypothetical protein BAPKO_3004 [Borrelia afzelii PKo]
MNNFLIKFFLFLLVFSNSYVAFSKNINVFLINSNCYGL
FAMILY 44
>lcl|pl32_27665_28564_1 [CDS] (locus_tag="BDU_8027", note="Probable lipoprotein (SpLip)", product="uncharacterized_conserved protein", note="*protein_id: BDU:BDU_8027") Borrelia duttonii strain Ly
LKQKDFIISIMFVVINLLLISCGSPKKYVSSSIVISSNTTPEQKNMQKEQKEKEKEKEIADIKREIPNKVMDILKIHYGK
SWDEFAQIIQVVGPGLVSPNEIFNMFIIEDASKNILYTENVILRNEFYLALEYDLNLMAPFIDIYYNIDNGSTFYVSESS
LRCKSFMNEFKNNIIEQSRNYAKAYYIDVYEALKAKQNKLDMLSLQDLKLLKTKLEKLESSKRELITGVIRKFVNDYNND
IATEFFIIQLNGELRTRVFDLHKVQPYFEEKFENFEAKCSVVIALANEIKGVLDKIKIN
>lcl|pl165_15608_16585_1 [CDS] (locus_tag="BDU_1013", note="Probable lipoprotein (SpLip)", product="uncharacterized conserved protein", note="*protein_id: BDU:BDU_1013") Borrelia duttonii strain Ly
LKRKDFILFVIFVFILILLLLLSCGPKKKYAPVSSAVRRNRLGPNGVTGGTNTNGVTVGSQGGTGAGGSQGGTGAVGSQG
GTGAVDNEQILKQKEIKDIKIPDKVSQILKTRDNENWDEDAAGYNLKGANQLFSRVKYKVASGDEFLYNDATDDKRAKES
KALRREFYLACEYNANFIKAFAGVVNKLVATDELAAKNKAELEQFVENVRFYALFYYNAYSILKEKQSKLDVLTLKKLQS
LKTAFLLLEKEQQELYDVIQLIINDYNNDTSINSSEPTHNLKSIDTLPSEIIEYWKKDTLRGDFNRKCGNIINTAIMILN
LLKDI
>lcl|pl165_14411_15343_1 [CDS] (locus_tag="BDU_1012", note="Probable lipoprotein (SpLip)", product="uncharacterized conserved protein", note="*protein_id: BDU:BDU_1012") Borrelia duttonii strain Ly
LKRKDFILFIMFVFILILLLLVSCGPKKYTPVSSAVRRNGVDGPLTKPLSPGGPQGVTNPGNGGGAVNDEQILKQKEIKD
IKIPDKVLKILETHDDENWDEDAAGYNLTGANQLFTRVKYDVFIEDRFLFFLYNDATDETRAQESKAVRREFYLACEYNA
NFIKAFAGVVNKLVATDELAAKNEAELEQFLEDVRSYARFYYDVYSVLKEKQNQLDALTLGQLQWLKTAFLELEKEQQEL
YDVIQLIINDYNKDTSINSSEPTHNLKSDDTLPDEIIEYWQKDTHRGEFDSKRGVILKIASEIVGVLTYL
>lcl|pl165_13207_14145_1 [CDS] (locus_tag="BDU_1011", note="Probable lipoprotein (SpLip)", product="uncharacterized conserved protein", note="*protein_id: BDU:BDU_1011") Borrelia duttonii strain Ly
LKRKDFILFIMFVFILILLLLVSCGPKKYTPVSSAVRRGPNGVTGGTNTNGVTGGSQVGAVNGGLNGGTGTGDNEQILKQ
KEIESIKIPDKVLKILETHDDENWDEDAAGYNLTGANQLFTRVKYEVVSGKFLYNDATDDKRAKVSKTARREFYLACEYN
ANFIKAFAGVVNKLVATDELAAKNNAELEQFFLEDVRSYARFYYNAYLFLKAKQSKLDSLTLEQLQLLKAKFLELEKEQQ
ELFEVIQLIINDYNNDTSINLLEPTHHLKSDDTLPSEIIEYWKKDTRHGDFNKKRGRVIHTAIMIENLLKDI
>lcl|pl165_12020_12955_1 [CDS] (locus_tag="BDU_1010", note="Probable lipoprotein (SpLip)", product="uncharacterized conserved protein", note="*protein_id: BDU:BDU_1010") Borrelia duttonii strain Ly
LKRKDFILFIMFVFILILLLLVSCGPKKKYTPVSSAVRRNGVDGPLTKPLLPGGPQGVTNPGNGGGAVNDEQILKQKEIE
SIKIPDKVLKILETHDDENWDEDAAGYNLKGANQLFTRVKYDVFIEDRFLFFLYNDATDETRAQESKAVRREFYLACEYN
ANFIKAFAGVVNKLVATDELAAKNEAELEQFLEDVRSYARFYYDVYSVLKEKQNQLDALTLGQLQWLKTAFLELEKEQQE
LYDVIQLIINDYNKDTSINSSEPTHNLKSDDTLPDEIIEYWQKDTHRGEFDSKRGVILKIASEIVGVLTYL
>lcl|pl165_22758_23594_1 [CDS] (locus_tag="BDU_1021", note="MICROBODIES_CTER motif (Prosite) Probable lipoprotein (SpLip)", product="uncharacterized conserved protein", note="*protein_id: BDU:BDU_1021") Borrelia duttonii strain Ly
LNKLFYFNNKESILKQKVFVIFILLSLVLIACGQDNEVPVDDANAKKQEEIKGVKNLIPHSVLRILGVHHNATWDEDTAG
YNLKGADELFNKISYTSASGTSVLYDGTTPNSDADVSKAARREVYLACEYKSDFIKAFASVINRLALVPAATGRLEDLIL
KIREYAKAYYIDVYDTLQKKLGKLDTLSLADVESLRTRLIELEEAKKELRDEAIQPIIRAYINDESIVEGSADHHLKNVA
TTVDEILEYGNKKLTGFETRRNKIISISEQIKGILSRI
>lcl|pl165_10708_11754_1 [CDS] (locus_tag="BDU_1009", note="Probable lipoprotein (SpLip)", product="uncharacterized conserved protein", note="*protein_id: BDU:BDU_1009") Borrelia duttonii strain Ly
LKRKDFILFIMFVFILILLLLVSCGPKKYLVAKLFGLAKPVAPPDFVAPLNPVTFPKPVASPEPIAPPETFELEANDDAY
YVDTDDEDTDDEDTPEQKIQKREEIKDIKNKIPSKVLKILNTHGRGTWDKEDQKLSFRVPSVEMVDRVNGVNGKQEIKYL
LSTPHGLFYRLRYNDGSGSVPYTDKARRKEFYLALEYNDYYLIAFIYIYDRLSSNPAFSKETFLLRNNMVKRLRRYAVAY
YIDVYQTLKAKEKKLDTLSLKNLRLLKTKLTELESSQKELIDKVILKLAADSNNFDTIVFKSIETTVRNLSFDNLWLYFK
EKYESFASKYSVVMAHAKKIKVILNKIQ
>lcl|pl165_21771_22646_1 [CDS] (locus_tag="BDU_1020", note="Probable lipoprotein (SpLip)", product="uncharacterized conserved protein", note="*protein_id: BDU:BDU_1020") Borrelia duttonii strain Ly
LNNKENILKQKVFIIFMLISLLLIACGQNGETAEAQQKLEQAKKERQRREEGLLEDQRKREIEYIKDATSSDVKKVLDDH
NNANWNGEQGADFVDIMFVFGKVPHKVDGVTEVLYNDAAATGDVAAEGKAARKEVYLALNYYSSFISDFGTVFKKFVNTA
ALVTKYKNELKEFFGNIRDFAKAYYIDAHDTLQKKLNKLDSLSLDEARFLSSKLGELETRRLKLISGVIAEVRSDLNNSS
PGAGGVHLKGNATTPEQIKTYWESKSATFNDDCAEIVKISGEIKNILDNIQ
>lcl|pl165_18807_19655_1 [CDS] (locus_tag="BDU_1016", note="Probable lipoprotein (SpLip)", product="uncharacterized conserved protein", note="*protein_id: BDU:BDU_1016") Borrelia duttonii strain Ly
LNNKEDILKQKVFIIFMLIILISLFLVACGQNGDNAETQLQSEQEEAERRERIEIIKNATPSDVKKVLGYHNDANWNGEI
ADFTHIISVFSRVPHRVANDGTEFLYYDLMDDNRAKESKAERREVYLALGYDNDFIWVLGGFASKLIGTVDLLTKNKDKL
KDFFIKIRNAAKAYYIDVYDTLEKKLDNLESLSAAELKSLSIKLGEVKTARVKLIVRVVRPLRNEYLITRRYLSDPNAII
PVNITADEVLEYWNTLSAEFDSICNEIIRLGGEIKEILTRAN
>lcl|pl165_17941_18678_1 [CDS] (locus_tag="BDU_1015", note="Probable lipoprotein (SpLip)", product="uncharacterized conserved protein", note="*protein_id: BDU:BDU_1015") Borrelia duttonii strain Ly
LKQKVFIIFMLISLISLLLIACGQNGEIPVYDAETQQKQEEIAGIKDEIPSTVMSVLSTHYNTGWDEDGKGYNLKGSGQL
FNKVVYATVNGKSLLYDGTTLGDDAASSKAARREIYLFLDYDDELIKSLADALNKELKGSDSLGILESVFKKIRRCATAY
YIDVYDVLQNNLNKLKTLSLEDIVLLRTRLLAFKEAKMKLKNDVTPDKAGETLGSALVKLKKIHSGCDNILSLSSEIRSI
LIGIE
>lcl|pl165_16829_17812_1 [CDS] (locus_tag="BDU_1014", note="Probable lipoprotein (SpLip)", product="uncharacterized conserved protein", note="*protein_id: BDU:BDU_1014") Borrelia duttonii strain Ly
LKQKVFVIFVLISLLLIACDPRGKTVDYAKAKRIQKEKVEQIQKAEKQRIREAEEQRKLAEEVRQRKQAQEEEEQFELEA
YERELELKREEEEQRKLAEEARQRKLKQEEKERLKQEEEERLKQEEISVIKKEITPSISAVLKNYNNTALDESKMFLSVS
EIKFAFSRLSYKTVGGKEFLYDGTTPGDVSKESIEARKEVYLIFEYNVGLVRTAVGIFEGLYFVPLVTGLFGDLLKKSRK
CAKAYYVDVYDFLQKNQDKLNTLSLEHLKLLKVRLAALTKEQLELKNYLKRGIDLFSLQSRLAGIQSRCNEVIERAGSVK
EILNKIQ
>lcl|pl165_19766_20632_1 [CDS] (locus_tag="BDU_1017", note="Probable lipoprotein (SpLip)", product="uncharacterized conserved protein", note="*protein_id: BDU:BDU_1017") Borrelia duttonii strain Ly
LNNKEDILKQKVFIIFILINLFLIACFQNEKDPVGNASSQRKSEEEERQERIATIKKNGIPSEVIEVLKEHNNENWSADI
NHPGYFRAISVVFDKVPYKVVGGTEFSYNDTKSSDRAKESKAARREVYLALNYFFGSIRAFGEFIEKLVETRDLVTKNKA
ALKDFFKKMRDCAKAYYVDAYDTLQKKLGNLEVLSAAEVKSLHDNLALLKAEREKLVSKILQPLKDKYPIIGECLADPGS
KKIVNTLTADEIETYWNTLSAEFNSICDEIMRISGEIKGILDNIKVKG
>lcl|pl165_20743_21249_1 [CDS] (locus_tag="BDU_1018", product="uncharacterized conserved protein", note="*protein_id: BDU:BDU_1018") Borrelia duttonii strain Ly
LAGMDEVYLAFGYSSGFTRAFGDFASKLVATPELVTKNKAKLRDFFMKIRKCAKAYYLDAYETLQENLGTLEVLSAAEVK
SLHDNLALLKAERDKLVSNVVQPLKDKYPIIGEYFADPGSDKISNTLTADEIETYWNTLSAEFDSICNEIIKISGKIKGI
LDNIKVKG
FAMILY 45
>lcl|pl26_16032_16448_1 [CDS] (locus_tag="BDU_12020", product="uncharacterized conserved protein", note="*protein_id: BDU:BDU_12020") Borrelia duttonii strain Ly
LHRSCSLMQVNPVRTKFAQMAESVISYFEDKKPLRLYKKRYEYNEDTASIDAIIDKDNFQEFTGVLFSINPDSIVSINES
NLGDMTCLYTLYTSAQLDFEISDRISEGDLDNFHFEIISIDGSVGYLTLTLKGVGRYA
>lcl|pl28_17680_18096_1 [CDS] (locus_tag="BDU_10022", product="uncharacterized conserved protein", note="*protein_id: BDU:BDU_10022") Borrelia duttonii strain Ly
LHRSCSLMQVNPVRTKFAQMAESVISYFEDKKPLRLYKKRYEYNEDTASIDAIIDKDNFQEFTGVLFSINPDSIVSINES
NLGDMTCLYTLYTSAQLDFEISDRISEGDLDNFHFEIISIDGSVGYLTLTLKGVGKYA
>lcl|pl27_11793_12209_1 [CDS] (locus_tag="BDU_11015", product="uncharacterized conserved protein", note="*protein_id: BDU:BDU_11015") Borrelia duttonii strain Ly
LHRSCSLMQVNHVRTKFAQMAESVISYFEDKKPLRLYKKRYEHNEDTASIDAIIDKDNFQEFTGVLFSINPDSIVSINES
NLGDMTCLYTLYTSAQLDFEISDRISEGDLDNFHFEIISIDGSVGYLTLTLKGVGRYA
>gi|11497155|ref|NP_051255.1| hypothetical protein BB_R08 [Borrelia burgdorferi B31]
MCGSCLMNGVRKRLSDMSFRMINVFKDPKPLKFYKGTVVKLENDSSYQRVFDKNKYTEFAGVIIDIKPQELAILYDSDMS
DIQGYSKLYTYQDLNYELKDRISIADLVYFEIFSIDSSIGYFTLVLKEFIWTN
>gi|11497382|ref|NP_051478.1| hypothetical protein BB_Q15 [Borrelia burgdorferi B31]
MCGGCLMNGVRKRLSDMSFRMINVFKDPKPLKFYKGTVVKLENDSSYQRVFDKNKYTEFAGVIIDIKPQELAILYDSDMS
DIQGYSKLYTYQDLNYELKDRISIADLVYFEIFSIDSSIGYFTLVLKEFIWTN
>gi|11497327|ref|NP_051426.1| hypothetical protein BBN08 [Borrelia burgdorferi B31]
MCGGCLMNGVRKRLSDMSFRMINVFKDPKPLKFYKGTVVKLENDSSYQRVFDKNKYTEFAGVIIDIKPQELAILYDSDMS
DIQGYSKLYTYQDLNYELKDRISIADLVYFEIFSIDSSIGYFTLVLKEFIWTN
>gi|11497250|ref|NP_051341.1| hypothetical protein BB_O08 [Borrelia burgdorferi B31]
MCGGCLMNGVRKRLSDMSFRMINVFKDPQPLRFYKGTVVKLENDSSYQRVFDKNKYTEFAGVIIDIRPQELAVLYDSDMS
DIQGYSKLYTYQDLNYELKDRISISDLIYFEIFSIDSSIGYFTLVLKEFIWTN
>gi|11497217|ref|NP_051299.1| hypothetical protein BB_M08 [Borrelia burgdorferi B31]
MCGGCLMNGVRKRLSDMSFRMINVFKDPQPLRFYKGTVVKLENDSSYQRVFDKNKYTEFAGVIIDIRPQELAVLYDSDMS
[truncated: 2,188,323 more chars]
